# Supplementary material for: Dragonfly Hunter CZ: Mobile application for biological species recognition in citizen science
Source: PLoS One. 2019 Jan 9;14(1):e0210370. doi: 10.1371/journal.pone.0210370 (PMC6326566; doi:10.1371/journal.pone.0210370)
Supplement: S1 Appendix — (XLSX) [file pone.0210370.s001.xlsx]

## Sheet: Training
	name	year	month	day	dayOfYear	alt	biotope	count	square	sex	y	suborder	yellow	orange	red	green	blue	black	brown	white
1	aeshna cyanea	2009	6	29	180	534.2	pond	5	5153	M	aeshna cyanea/M	A	NA	NA	NA	1	NA	NA	NA	NA
2	leucorrhinia pectoralis	2009	6	29	180	534.2	pond	5	5153	F	leucorrhinia pectoralis/F	A	1	NA	NA	NA	NA	NA	NA	NA
3	libellula quadrimaculata	2009	6	29	180	534.2	pond	30	5153	F	libellula quadrimaculata/F	A	1	1	NA	NA	NA	NA	1	NA
4	coenagrion hastulatum	2009	6	29	180	534.2	pond	200	5153	F	coenagrion hastulatum/F	Z	NA	NA	NA	1	NA	1	NA	NA
5	coenagrion puella	2009	6	29	180	534.2	pond	150	5153	F	coenagrion puella/F	Z	NA	NA	NA	NA	1	1	NA	NA
6	pyrrhosoma nymphula	2009	6	29	180	534.2	pond	200	5153	M	pyrrhosoma nymphula/M	Z	NA	NA	NA	NA	NA	1	NA	1
7	cordulia aenea	2009	6	29	180	534.2	pond	3	5153	F	cordulia aenea/F	A	NA	NA	NA	1	NA	NA	1	NA
8	aeshna juncea	2009	6	29	180	514.9	pond	5	5153	F	aeshna juncea/F	A	1	1	NA	NA	NA	NA	NA	NA
9	coenagrion hastulatum	2009	6	29	180	514.9	pond	50	5153	M	coenagrion hastulatum/M	Z	NA	NA	NA	NA	1	1	NA	NA
10	coenagrion puella	2009	6	29	180	514.9	pond	150	5153	M	coenagrion puella/M	Z	NA	NA	NA	NA	1	1	NA	NA
11	libellula quadrimaculata	2009	6	29	180	514.9	pond	150	5153	M	libellula quadrimaculata/M	A	NA	1	NA	NA	NA	1	1	NA
12	pyrrhosoma nymphula	2009	6	29	180	514.9	pond	50	5153	M	pyrrhosoma nymphula/M	Z	NA	NA	NA	NA	NA	1	NA	NA
13	cordulia aenea	2009	6	29	180	514.9	pond	5	5153	F	cordulia aenea/F	A	NA	NA	NA	1	NA	NA	NA	NA
14	enallagma cyathigerum	2009	6	29	180	514.9	pond	150	5153	F	enallagma cyathigerum/F	Z	NA	NA	NA	NA	1	1	NA	NA
15	erythromma najas	2009	6	29	180	514.9	pond	50	5153	M	erythromma najas/M	Z	NA	NA	NA	NA	1	NA	NA	NA
16	platycnemis pennipes	2009	6	29	180	514.9	pond	50	5153	F	platycnemis pennipes/F	Z	NA	NA	NA	NA	NA	1	NA	1
17	lestes sponsa	2009	6	29	180	514.9	pond	50	5153	F	lestes sponsa/F	Z	NA	1	NA	1	NA	NA	NA	NA
18	anax imperator	2009	6	29	180	514.9	pond	5	5153	M	anax imperator/M	A	NA	NA	NA	NA	NA	1	NA	NA
53	aeshna cyanea	2009	6	29	180	662.8	quarry	1	5153	F	aeshna cyanea/F	A	NA	1	NA	NA	1	1	NA	NA
60	libellula depressa	2008	6	25	176	201.5	pond	1	5858	F	libellula depressa/F	A	1	1	NA	NA	NA	NA	1	NA
61	ischnura elegans	2008	9	11	254	203.1	pond	20	5857	M	ischnura elegans/M	Z	NA	NA	NA	1	1	1	NA	NA
62	libellula depressa	2010	6	8	159	752.2	NA	2	7451	F	libellula depressa/F	A	1	1	NA	NA	NA	NA	NA	NA
70	sympetrum vulgatum	2008	8	28	240	482.9	NA	1	6355	M	sympetrum vulgatum/M	A	1	NA	1	NA	NA	NA	1	NA
71	aeshna cyanea	2008	8	28	240	482.9	NA	5	6355	F	aeshna cyanea/F	A	1	NA	NA	1	1	NA	NA	NA
72	orthetrum cancellatum	2008	8	11	223	347	pond	500	5254	M	orthetrum cancellatum/M	A	NA	NA	NA	NA	1	1	NA	NA
73	ischnura elegans	2008	8	11	223	347	pond	500	5254	M	ischnura elegans/M	Z	NA	NA	NA	1	NA	1	NA	NA
81	leucorrhinia pectoralis	2008	6	2	153	496.5	NA	1	6762	F	leucorrhinia pectoralis/F	A	1	1	NA	NA	NA	NA	NA	NA
82	crocothemis erythraea	2008	6	25	176	203	pond	1	5858	F	crocothemis erythraea/F	A	1	1	NA	NA	NA	NA	1	NA
83	erythromma viridulum	2008	8	11	223	347	pond	50	5254	M	erythromma viridulum/M	Z	NA	NA	1	NA	1	1	NA	NA
84	aeshna mixta	2008	8	11	223	347	pond	5	5254	M	aeshna mixta/M	A	1	NA	NA	NA	1	1	NA	NA
85	sympetrum danae	2008	8	11	223	347	pond	50	5254	F	sympetrum danae/F	A	1	1	NA	NA	NA	1	NA	NA
86	somatochlora metallica	2008	8	11	223	347	pond	5	5254	F	somatochlora metallica/F	A	NA	NA	NA	1	NA	NA	NA	NA
87	aeshna cyanea	2008	8	11	223	370.2	fen	5	5254	F	aeshna cyanea/F	A	1	NA	NA	NA	1	1	NA	NA
88	sympetrum danae	2008	8	11	223	370.2	fen	50	5254	M	sympetrum danae/M	A	1	1	NA	NA	NA	NA	NA	NA
89	aeshna juncea	2008	8	11	223	370.2	fen	3	5254	F	aeshna juncea/F	A	1	NA	NA	1	NA	1	NA	NA
90	pyrrhosoma nymphula	2008	8	11	223	370.2	fen	5	5254	F	pyrrhosoma nymphula/F	Z	NA	1	1	NA	NA	1	NA	NA
91	orthetrum cancellatum	2008	8	12	224	318.7	quarry	500	5156	F	orthetrum cancellatum/F	A	1	NA	NA	NA	NA	1	NA	NA
92	ischnura elegans	2008	8	12	224	318.7	quarry	500	5156	M	ischnura elegans/M	Z	NA	NA	NA	1	NA	1	NA	NA
93	erythromma najas	2008	8	12	224	318.7	quarry	50	5156	M	erythromma najas/M	Z	NA	NA	1	NA	NA	1	NA	NA
94	aeshna grandis	2008	8	12	224	318.7	quarry	50	5156	F	aeshna grandis/F	A	1	NA	NA	NA	NA	NA	1	NA
95	aeshna juncea	2008	8	12	224	318.7	quarry	1	5156	F	aeshna juncea/F	A	1	NA	NA	NA	NA	1	1	NA
96	enallagma cyathigerum	2008	8	12	224	318.7	quarry	50	5156	F	enallagma cyathigerum/F	Z	NA	NA	NA	NA	1	1	NA	NA
97	aeshna mixta	2008	8	12	224	318.7	quarry	5	5156	F	aeshna mixta/F	A	1	1	NA	NA	NA	NA	NA	NA
98	sympetrum danae	2008	8	12	224	318.7	quarry	50	5156	F	sympetrum danae/F	A	NA	1	NA	NA	NA	1	NA	NA
99	erythromma najas	2008	8	11	223	347	pond	50	5254	F	erythromma najas/F	Z	1	NA	NA	NA	NA	NA	NA	NA
100	aeshna grandis	2008	8	11	223	347	pond	50	5254	M	aeshna grandis/M	A	NA	1	NA	NA	NA	NA	1	NA
101	aeshna cyanea	2008	8	11	223	347	pond	5	5254	F	aeshna cyanea/F	A	NA	NA	NA	1	NA	1	NA	NA
102	sympetrum pedemontanum	2008	8	11	223	347	pond	50	5254	F	sympetrum pedemontanum/F	A	1	1	NA	NA	NA	NA	NA	NA
103	enallagma cyathigerum	2008	8	11	223	347	pond	50	5254	M	enallagma cyathigerum/M	Z	NA	NA	NA	NA	1	1	NA	NA
104	somatochlora metallica	2008	8	12	224	318.7	quarry	5	5156	F	somatochlora metallica/F	A	1	NA	NA	1	NA	NA	NA	NA
105	sympetrum depressiusculum	2008	8	12	224	318.7	quarry	1	5156	M	sympetrum depressiusculum/M	A	NA	NA	1	NA	NA	NA	1	NA
106	sympetrum striolatum	2008	8	12	224	318.7	quarry	50	5156	F	sympetrum striolatum/F	A	1	1	NA	NA	NA	NA	NA	NA
107	sympetrum vulgatum	2008	8	12	224	318.7	quarry	50	5156	F	sympetrum vulgatum/F	A	NA	1	NA	NA	NA	NA	NA	NA
108	sympetrum sanguineum	2008	8	12	224	318.7	quarry	50	5156	F	sympetrum sanguineum/F	A	NA	1	NA	NA	NA	NA	1	NA
109	lestes dryas	2008	8	12	224	318.7	quarry	50	5156	F	lestes dryas/F	Z	1	NA	NA	1	NA	NA	NA	NA
110	lestes sponsa	2008	8	12	224	318.7	quarry	50	5156	F	lestes sponsa/F	Z	1	NA	NA	NA	NA	1	1	NA
111	sympecma fusca	2008	8	12	224	318.7	quarry	50	5156	F	sympecma fusca/F	Z	NA	NA	NA	NA	NA	NA	1	1
112	ischnura pumilio	2008	8	12	224	318.7	quarry	50	5156	F	ischnura pumilio/F	Z	NA	1	1	NA	NA	NA	NA	NA
113	anax imperator	2008	8	12	224	318.7	quarry	1	5156	F	anax imperator/F	A	NA	NA	NA	1	NA	NA	NA	NA
114	lestes sponsa	2008	8	11	223	370.2	fen	5	5254	M	lestes sponsa/M	Z	NA	NA	NA	1	NA	NA	NA	1
117	pyrrhosoma nymphula	2008	5	27	147	644.4	NA	50	6466	M	pyrrhosoma nymphula/M	Z	NA	NA	1	NA	NA	1	NA	NA
118	cordulia aenea	2008	5	27	147	644.4	NA	2	6466	M	cordulia aenea/M	A	NA	1	NA	1	NA	NA	NA	NA
119	coenagrion puella	2008	5	27	147	644.4	NA	50	6466	F	coenagrion puella/F	Z	NA	NA	NA	NA	1	NA	NA	NA
120	lestes sponsa	2008	8	12	224	241	NA	50	5056	M	lestes sponsa/M	Z	NA	NA	NA	1	NA	NA	NA	1
121	lestes dryas	2008	8	12	224	241	NA	5	5056	M	lestes dryas/M	Z	NA	NA	NA	1	1	1	NA	NA
122	lestes virens	2008	8	12	224	241	NA	3	5056	M	lestes virens/M	Z	NA	NA	NA	NA	1	1	NA	NA
123	chalcolestes viridis	2008	8	12	224	241	NA	5	5056	M	chalcolestes viridis/M	Z	NA	NA	NA	1	NA	NA	NA	NA
124	enallagma cyathigerum	2008	8	12	224	241	NA	50	5056	F	enallagma cyathigerum/F	Z	NA	NA	NA	NA	1	1	NA	NA
125	coenagrion puella	2008	8	12	224	241	NA	50	5056	M	coenagrion puella/M	Z	NA	NA	NA	NA	1	1	NA	NA
126	erythromma najas	2008	8	12	224	241	NA	50	5056	M	erythromma najas/M	Z	NA	NA	1	NA	NA	1	NA	NA
127	coenagrion hastulatum	2008	5	27	147	644.4	NA	50	6466	M	coenagrion hastulatum/M	Z	NA	NA	NA	NA	1	NA	NA	NA
128	ischnura elegans	2008	8	12	224	241	NA	50	5056	F	ischnura elegans/F	Z	1	NA	NA	NA	NA	NA	1	NA
129	platycnemis pennipes	2008	8	12	224	241	NA	50	5056	F	platycnemis pennipes/F	Z	NA	1	NA	NA	1	NA	NA	NA
130	libellula quadrimaculata	2008	8	12	224	241	NA	5	5056	M	libellula quadrimaculata/M	A	NA	1	NA	NA	NA	1	1	NA
131	anax imperator	2008	8	12	224	241	NA	2	5056	F	anax imperator/F	A	NA	NA	NA	1	1	NA	NA	NA
132	aeshna mixta	2008	8	12	224	241	NA	5	5056	F	aeshna mixta/F	A	NA	1	NA	NA	NA	1	1	NA
133	aeshna grandis	2008	8	12	224	241	NA	5	5056	M	aeshna grandis/M	A	1	1	NA	NA	NA	NA	NA	NA
134	aeshna cyanea	2008	8	12	224	241	NA	5	5056	F	aeshna cyanea/F	A	NA	1	NA	NA	NA	1	NA	NA
135	sympetrum sanguineum	2008	8	12	224	241	NA	50	5056	F	sympetrum sanguineum/F	A	NA	1	NA	NA	NA	NA	NA	NA
136	sympetrum vulgatum	2008	8	12	224	241	NA	50	5056	M	sympetrum vulgatum/M	A	NA	NA	1	NA	NA	NA	NA	NA
137	sympetrum striolatum	2008	8	12	224	241	NA	5	5056	M	sympetrum striolatum/M	A	NA	NA	1	NA	NA	NA	NA	NA
138	ophiogomphus cecilia	2008	8	12	224	241	NA	1	5056	M	ophiogomphus cecilia/M	A	NA	NA	NA	1	NA	1	NA	NA
139	somatochlora metallica	2008	7	24	205	202.2	pond	20	5858	M	somatochlora metallica/M	A	1	NA	NA	1	NA	NA	NA	NA
140	sympetrum flaveolum	2008	8	28	240	482.9	NA	2	6355	M	sympetrum flaveolum/M	A	1	1	1	NA	NA	NA	NA	NA
141	coenagrion puella	2008	8	28	240	482.9	NA	5	6355	F	coenagrion puella/F	Z	NA	NA	NA	1	NA	NA	NA	NA
142	lestes sponsa	2008	8	28	240	482.9	NA	5	6355	M	lestes sponsa/M	Z	NA	NA	NA	1	NA	1	NA	NA
143	lestes dryas	2008	6	5	156	194.5	NA	50	5349	M	lestes dryas/M	Z	NA	NA	NA	1	1	NA	NA	NA
144	lestes sponsa	2008	6	5	156	194.5	NA	50	5349	F	lestes sponsa/F	Z	NA	1	NA	NA	NA	NA	NA	NA
145	chalcolestes viridis	2008	6	5	156	194.5	NA	5	5349	F	chalcolestes viridis/F	Z	1	NA	NA	1	NA	NA	NA	NA
146	sympecma fusca	2008	6	5	156	194.5	NA	50	5349	F	sympecma fusca/F	Z	NA	NA	NA	NA	NA	NA	1	1
147	leucorrhinia pectoralis	2008	6	5	156	194.5	NA	10	5349	M	leucorrhinia pectoralis/M	A	1	NA	1	NA	NA	NA	NA	NA
148	anaciaeschna isosceles	2008	6	5	156	194.5	NA	10	5349	F	anaciaeschna isosceles/F	A	NA	1	NA	NA	NA	NA	1	NA
149	anax imperator	2008	6	5	156	194.5	NA	5	5349	F	anax imperator/F	A	NA	NA	NA	1	1	NA	NA	NA
150	libellula quadrimaculata	2008	6	5	156	194.5	NA	20	5349	M	libellula quadrimaculata/M	A	NA	NA	NA	NA	NA	NA	1	NA
151	libellula depressa	2008	6	5	156	194.5	NA	10	5349	F	libellula depressa/F	A	1	1	NA	NA	NA	NA	NA	NA
152	orthetrum cancellatum	2008	6	5	156	194.5	NA	20	5349	M	orthetrum cancellatum/M	A	NA	NA	NA	NA	1	1	NA	NA
153	sympetrum flaveolum	2008	6	5	156	194.5	NA	30	5349	F	sympetrum flaveolum/F	A	1	1	NA	NA	NA	NA	1	NA
154	cordulia aenea	2008	6	5	156	194.5	NA	3	5349	M	cordulia aenea/M	A	NA	NA	NA	NA	NA	1	1	NA
155	coenagrion hastulatum	2008	5	6	126	275.2	NA	500	5155	F	coenagrion hastulatum/F	Z	1	NA	NA	NA	1	NA	NA	NA
156	sympetrum fonscolombii	2008	6	11	162	322.1	NA	5	5254	M	sympetrum fonscolombii/M	A	NA	1	1	NA	1	NA	NA	NA
157	libellula depressa	2008	6	11	162	322.1	NA	50	5254	M	libellula depressa/M	A	NA	NA	NA	NA	1	1	NA	NA
158	libellula quadrimaculata	2008	6	11	162	322.1	NA	5	5254	F	libellula quadrimaculata/F	A	NA	1	NA	NA	NA	1	NA	NA
159	orthetrum cancellatum	2008	6	11	162	322.1	NA	50	5254	M	orthetrum cancellatum/M	A	NA	NA	NA	NA	1	1	NA	NA
160	erythromma najas	2008	6	11	162	322.1	NA	50	5254	M	erythromma najas/M	Z	NA	NA	1	NA	NA	1	NA	NA
161	enallagma cyathigerum	2008	6	11	162	322.1	NA	50	5254	M	enallagma cyathigerum/M	Z	NA	NA	NA	NA	1	1	NA	NA
162	coenagrion puella	2008	6	11	162	322.1	NA	500	5254	M	coenagrion puella/M	Z	NA	NA	NA	NA	NA	1	NA	NA
163	calopteryx splendens	2008	6	11	162	322.1	NA	50	5254	F	calopteryx splendens/F	Z	NA	1	NA	1	NA	NA	NA	NA
164	calopteryx virgo	2008	6	11	162	322.1	NA	2	5254	F	calopteryx virgo/F	Z	NA	NA	NA	1	NA	NA	1	NA
165	pyrrhosoma nymphula	2008	6	11	162	322.1	NA	50	5254	M	pyrrhosoma nymphula/M	Z	NA	NA	1	NA	NA	1	NA	NA
166	pyrrhosoma nymphula	2008	5	7	127	329.9	pond	10	5355	F	pyrrhosoma nymphula/F	Z	1	NA	1	NA	NA	1	NA	NA
167	sympecma fusca	2008	5	7	127	329.9	pond	500	5355	F	sympecma fusca/F	Z	NA	NA	NA	NA	NA	NA	1	1
168	cordulia aenea	2008	5	7	127	329.9	pond	50	5355	F	cordulia aenea/F	A	NA	NA	NA	1	NA	NA	1	NA
169	libellula depressa	2008	6	10	161	287.9	pond	50	5354	F	libellula depressa/F	A	NA	1	NA	NA	NA	NA	1	NA
170	libellula quadrimaculata	2008	6	10	161	287.9	pond	50	5354	M	libellula quadrimaculata/M	A	NA	1	NA	NA	NA	NA	1	NA
171	orthetrum coerulescens	2008	6	10	161	287.9	pond	7	5354	F	orthetrum coerulescens/F	A	1	1	NA	NA	NA	1	NA	NA
172	coenagrion puella	2008	6	10	161	287.9	pond	500	5354	F	coenagrion puella/F	Z	NA	NA	NA	NA	1	1	NA	NA
173	calopteryx splendens	2008	6	10	161	287.9	pond	50	5354	F	calopteryx splendens/F	Z	NA	NA	NA	1	NA	NA	NA	NA
174	pyrrhosoma nymphula	2008	6	10	161	287.9	pond	50	5354	F	pyrrhosoma nymphula/F	Z	1	1	NA	NA	NA	1	NA	NA
175	ischnura pumilio	2008	6	10	161	287.9	pond	50	5354	F	ischnura pumilio/F	Z	NA	1	NA	NA	NA	NA	NA	NA
176	calopteryx virgo	2008	6	10	161	287.9	pond	1	5354	M	calopteryx virgo/M	Z	NA	NA	NA	1	1	NA	NA	NA
177	brachytron pratense	2008	6	10	161	287.9	pond	5	5354	M	brachytron pratense/M	A	NA	NA	NA	NA	1	1	NA	NA
178	orthetrum brunneum	2008	6	10	161	287.9	pond	15	5354	F	orthetrum brunneum/F	A	NA	1	NA	NA	NA	NA	1	NA
179	ischnura elegans	2008	6	5	156	194.5	NA	500	5349	F	ischnura elegans/F	Z	NA	1	NA	1	NA	NA	1	NA
180	coenagrion puella	2008	6	5	156	194.5	NA	5000	5349	F	coenagrion puella/F	Z	NA	NA	NA	1	NA	1	NA	NA
181	enallagma cyathigerum	2008	6	5	156	194.5	NA	20	5349	M	enallagma cyathigerum/M	Z	NA	NA	NA	NA	1	1	NA	NA
182	ischnura pumilio	2008	6	8	159	352.3	NA	2	5254	F	ischnura pumilio/F	Z	NA	1	NA	NA	NA	NA	1	NA
183	pyrrhosoma nymphula	2008	6	8	159	352.3	NA	50	5254	M	pyrrhosoma nymphula/M	Z	1	NA	NA	NA	NA	1	NA	NA
184	coenagrion puella	2008	6	8	159	352.3	NA	50	5254	M	coenagrion puella/M	Z	NA	NA	NA	NA	1	1	NA	NA
185	libellula depressa	2008	6	8	159	352.3	NA	2	5254	F	libellula depressa/F	A	NA	NA	NA	NA	NA	1	1	NA
186	pyrrhosoma nymphula	2008	5	12	132	494.6	NA	50	5153	M	pyrrhosoma nymphula/M	Z	NA	1	NA	NA	NA	1	NA	NA
187	cordulia aenea	2008	5	12	132	494.6	NA	50	5153	M	cordulia aenea/M	A	NA	NA	NA	1	NA	NA	1	NA
188	libellula depressa	2008	5	6	126	275.2	NA	1	5155	F	libellula depressa/F	A	NA	1	NA	NA	NA	1	1	NA
189	pyrrhosoma nymphula	2008	5	7	127	370.2	fen	10	5254	F	pyrrhosoma nymphula/F	Z	NA	NA	NA	NA	NA	1	NA	NA
190	sympecma fusca	2008	5	6	126	238	NA	50	5154	M	sympecma fusca/M	Z	NA	NA	NA	NA	NA	NA	1	NA
191	coenagrion lunulatum	2008	5	10	130	503	NA	10	6756	F	coenagrion lunulatum/F	Z	NA	NA	NA	NA	1	1	NA	NA
192	coenagrion hastulatum	2008	5	10	130	503	NA	50	6756	F	coenagrion hastulatum/F	Z	NA	NA	NA	1	1	NA	NA	NA
193	cordulia aenea	2008	5	10	130	503	NA	50	6756	F	cordulia aenea/F	A	NA	NA	NA	1	NA	NA	1	NA
194	sympecma fusca	2008	5	10	130	503	NA	50	6756	M	sympecma fusca/M	Z	NA	NA	NA	NA	NA	NA	1	NA
195	leucorrhinia rubicunda	2008	5	10	130	503	NA	2	6756	F	leucorrhinia rubicunda/F	A	1	1	NA	NA	NA	1	NA	NA
196	libellula quadrimaculata	2008	5	10	130	503	NA	5	6756	F	libellula quadrimaculata/F	A	1	NA	NA	NA	NA	NA	1	NA
197	ischnura elegans	2008	6	5	156	146.6	NA	500	5349	M	ischnura elegans/M	Z	NA	NA	NA	1	1	NA	NA	NA
198	coenagrion puella	2008	6	5	156	146.6	NA	50	5349	F	coenagrion puella/F	Z	NA	NA	NA	1	1	1	NA	NA
199	leucorrhinia rubicunda	2008	5	12	132	494.6	NA	5000	5153	F	leucorrhinia rubicunda/F	A	1	NA	1	NA	NA	1	NA	NA
200	libellula quadrimaculata	2008	5	12	132	494.6	NA	5	5153	M	libellula quadrimaculata/M	A	NA	1	NA	NA	NA	1	NA	NA
201	coenagrion hastulatum	2008	5	12	132	494.6	NA	500	5153	F	coenagrion hastulatum/F	Z	1	NA	NA	NA	1	NA	NA	NA
202	enallagma cyathigerum	2008	6	5	156	146.6	NA	5000	5349	F	enallagma cyathigerum/F	Z	NA	NA	NA	NA	1	1	NA	NA
203	anaciaeschna isosceles	2008	6	5	156	146.6	NA	15	5349	F	anaciaeschna isosceles/F	A	NA	1	1	NA	NA	NA	1	NA
204	anax imperator	2008	6	5	156	146.6	NA	5	5349	F	anax imperator/F	A	NA	NA	NA	1	NA	NA	NA	NA
205	libellula quadrimaculata	2008	6	5	156	146.6	NA	20	5349	M	libellula quadrimaculata/M	A	NA	1	NA	NA	NA	NA	NA	NA
206	libellula depressa	2008	6	5	156	146.6	NA	10	5349	F	libellula depressa/F	A	NA	1	NA	NA	NA	1	1	NA
207	orthetrum cancellatum	2008	6	5	156	146.6	NA	20	5349	M	orthetrum cancellatum/M	A	NA	NA	NA	NA	1	1	NA	NA
208	coenagrion puella	2008	5	9	129	507.4	pond	50	6553	M	coenagrion puella/M	Z	NA	NA	NA	NA	1	1	NA	NA
211	cordulia aenea	2008	6	10	161	329.9	pond	50	5355	M	cordulia aenea/M	A	NA	NA	NA	1	NA	1	1	NA
212	somatochlora metallica	2008	6	10	161	329.9	pond	1	5355	F	somatochlora metallica/F	A	1	NA	NA	1	NA	NA	NA	NA
213	somatochlora flavomaculata	2008	6	10	161	329.9	pond	1	5355	M	somatochlora flavomaculata/M	A	1	NA	NA	NA	NA	NA	NA	NA
214	anax imperator	2008	6	10	161	329.9	pond	8	5355	M	anax imperator/M	A	NA	NA	NA	NA	1	1	NA	NA
215	leucorrhinia pectoralis	2008	6	10	161	329.9	pond	8	5355	F	leucorrhinia pectoralis/F	A	1	1	NA	NA	NA	NA	NA	NA
216	leucorrhinia rubicunda	2008	6	10	161	329.9	pond	1	5355	M	leucorrhinia rubicunda/M	A	NA	1	1	NA	NA	1	NA	NA
217	ischnura elegans	2008	6	10	161	329.9	pond	50	5355	F	ischnura elegans/F	Z	NA	1	NA	NA	NA	1	1	NA
218	coenagrion hastulatum	2008	6	10	161	329.9	pond	500	5355	F	coenagrion hastulatum/F	Z	1	NA	NA	1	NA	1	NA	NA
219	ischnura elegans	2008	6	5	156	124.8	NA	500	5349	F	ischnura elegans/F	Z	NA	1	NA	NA	NA	NA	NA	NA
220	coenagrion puella	2008	6	5	156	124.8	NA	5000	5349	F	coenagrion puella/F	Z	NA	NA	NA	1	1	NA	NA	NA
221	enallagma cyathigerum	2008	6	5	156	124.8	NA	5000	5349	M	enallagma cyathigerum/M	Z	NA	NA	NA	NA	1	1	NA	NA
222	anax imperator	2008	6	5	156	124.8	NA	5	5349	M	anax imperator/M	A	NA	NA	NA	1	1	NA	NA	NA
223	orthetrum cancellatum	2008	6	5	156	124.8	NA	20	5349	M	orthetrum cancellatum/M	A	NA	NA	NA	NA	1	NA	NA	NA
224	anax parthenope	2008	6	5	156	124.8	NA	2	5349	F	anax parthenope/F	A	NA	NA	NA	NA	NA	1	NA	NA
225	libellula depressa	2008	6	10	161	329.9	pond	50	5355	F	libellula depressa/F	A	NA	NA	NA	NA	NA	1	1	NA
226	libellula quadrimaculata	2008	6	10	161	329.9	pond	50	5355	M	libellula quadrimaculata/M	A	NA	1	NA	NA	NA	1	NA	NA
227	orthetrum cancellatum	2008	6	10	161	329.9	pond	50	5355	F	orthetrum cancellatum/F	A	1	NA	NA	NA	NA	1	NA	NA
228	erythromma najas	2008	6	10	161	329.9	pond	50	5355	F	erythromma najas/F	Z	NA	NA	NA	NA	1	1	NA	NA
229	coenagrion puella	2008	6	10	161	329.9	pond	500	5355	F	coenagrion puella/F	Z	NA	NA	NA	1	NA	1	NA	NA
230	calopteryx splendens	2008	6	10	161	329.9	pond	5	5355	M	calopteryx splendens/M	Z	NA	NA	NA	1	1	NA	NA	NA
231	pyrrhosoma nymphula	2008	6	10	161	329.9	pond	50	5355	F	pyrrhosoma nymphula/F	Z	1	NA	1	NA	NA	1	NA	NA
232	lestes barbarus	2008	6	15	166	257.6	pond	5	5455	F	lestes barbarus/F	Z	1	NA	NA	1	NA	NA	NA	NA
233	lestes sponsa	2008	6	15	166	257.6	pond	5	5455	F	lestes sponsa/F	Z	1	NA	NA	1	NA	NA	1	NA
234	ischnura elegans	2008	6	15	166	257.6	pond	500	5455	F	ischnura elegans/F	Z	1	1	NA	NA	NA	NA	NA	NA
235	ischnura pumilio	2008	6	15	166	257.6	pond	500	5455	F	ischnura pumilio/F	Z	NA	1	NA	NA	NA	1	NA	NA
236	coenagrion puella	2008	6	15	166	257.6	pond	500	5455	F	coenagrion puella/F	Z	NA	NA	NA	NA	1	1	NA	NA
237	enallagma cyathigerum	2008	6	15	166	257.6	pond	500	5455	M	enallagma cyathigerum/M	Z	NA	NA	NA	NA	1	1	NA	NA
238	erythromma najas	2008	6	15	166	257.6	pond	500	5455	M	erythromma najas/M	Z	NA	NA	1	NA	NA	1	NA	NA
239	erythromma viridulum	2008	6	15	166	257.6	pond	500	5455	F	erythromma viridulum/F	Z	1	NA	NA	NA	1	1	NA	NA
240	anax imperator	2008	6	15	166	257.6	pond	1	5455	M	anax imperator/M	A	NA	NA	NA	1	1	1	NA	NA
241	sympetrum sanguineum	2008	6	15	166	257.6	pond	5000	5455	F	sympetrum sanguineum/F	A	1	1	NA	NA	NA	NA	NA	NA
242	sympetrum vulgatum	2008	6	15	166	257.6	pond	50	5455	M	sympetrum vulgatum/M	A	NA	NA	1	NA	NA	NA	NA	NA
243	orthetrum brunneum	2008	6	15	166	257.6	pond	50	5455	M	orthetrum brunneum/M	A	NA	NA	NA	NA	1	NA	NA	NA
244	orthetrum cancellatum	2008	6	15	166	257.6	pond	500	5455	F	orthetrum cancellatum/F	A	1	NA	NA	NA	NA	1	NA	NA
245	libellula depressa	2008	6	15	166	257.6	pond	50	5455	M	libellula depressa/M	A	NA	NA	NA	NA	1	1	NA	NA
246	libellula quadrimaculata	2008	6	15	166	257.6	pond	50	5455	M	libellula quadrimaculata/M	A	NA	1	NA	NA	NA	1	1	NA
247	coenagrion puella	2008	6	6	157	371.5	NA	50	5154	M	coenagrion puella/M	Z	NA	NA	NA	NA	1	1	NA	NA
248	pyrrhosoma nymphula	2008	6	6	157	371.5	NA	50	5154	M	pyrrhosoma nymphula/M	Z	NA	NA	1	NA	NA	1	NA	NA
249	ischnura pumilio	2008	6	6	157	371.5	NA	5	5154	F	ischnura pumilio/F	Z	NA	1	NA	NA	NA	NA	1	NA
250	enallagma cyathigerum	2008	6	6	157	371.5	NA	50	5154	M	enallagma cyathigerum/M	Z	NA	NA	NA	NA	1	1	NA	NA
251	coenagrion puella	2008	6	6	157	379.5	NA	50	5253	F	coenagrion puella/F	Z	NA	NA	NA	NA	1	1	NA	NA
252	pyrrhosoma nymphula	2008	6	6	157	379.5	NA	50	5253	F	pyrrhosoma nymphula/F	Z	NA	1	NA	NA	NA	1	NA	NA
253	cordulia aenea	2008	6	6	157	379.5	NA	1	5253	M	cordulia aenea/M	A	NA	NA	NA	1	NA	NA	NA	NA
254	calopteryx splendens	2008	6	6	157	379.5	NA	50	5253	F	calopteryx splendens/F	Z	NA	1	NA	1	NA	NA	1	NA
255	erythromma najas	2008	6	6	157	379.5	NA	500	5253	M	erythromma najas/M	Z	NA	NA	NA	NA	1	1	NA	NA
256	platycnemis pennipes	2008	6	6	157	379.5	NA	50	5253	M	platycnemis pennipes/M	Z	NA	NA	NA	NA	1	NA	NA	1
257	orthetrum cancellatum	2008	6	6	157	379.5	NA	10	5253	M	orthetrum cancellatum/M	A	NA	NA	NA	NA	NA	1	NA	NA
258	calopteryx splendens	2008	6	15	166	177.9	NA	500	5754	F	calopteryx splendens/F	Z	1	1	NA	1	NA	NA	NA	NA
259	calopteryx virgo	2008	6	15	166	177.9	NA	500	5754	F	calopteryx virgo/F	Z	NA	NA	NA	1	NA	NA	1	NA
260	platycnemis pennipes	2008	6	15	166	177.9	NA	5000	5754	F	platycnemis pennipes/F	Z	1	NA	NA	NA	NA	1	NA	1
261	coenagrion puella	2008	6	6	157	370.2	fen	50	5254	M	coenagrion puella/M	Z	NA	NA	NA	NA	1	1	NA	NA
262	pyrrhosoma nymphula	2008	6	6	157	370.2	fen	500	5254	F	pyrrhosoma nymphula/F	Z	NA	1	NA	NA	NA	1	NA	NA
263	libellula quadrimaculata	2008	6	6	157	370.2	fen	50	5254	M	libellula quadrimaculata/M	A	NA	1	NA	NA	NA	1	NA	NA
264	cordulia aenea	2008	6	6	157	370.2	fen	50	5254	M	cordulia aenea/M	A	NA	NA	NA	1	NA	NA	1	NA
265	coenagrion hastulatum	2008	6	6	157	370.2	fen	50	5254	M	coenagrion hastulatum/M	Z	NA	NA	NA	NA	1	1	NA	NA
266	ischnura elegans	2008	6	7	158	380.6	pond	5	5154	M	ischnura elegans/M	Z	NA	NA	NA	1	1	NA	NA	NA
267	coenagrion puella	2008	6	7	158	380.6	pond	50	5154	F	coenagrion puella/F	Z	NA	NA	NA	1	1	1	NA	NA
268	orthetrum cancellatum	2008	6	3	154	356.9	reservoir	50	5254	F	orthetrum cancellatum/F	A	1	NA	NA	NA	NA	1	NA	NA
269	libellula quadrimaculata	2008	6	3	154	356.9	reservoir	50	5254	M	libellula quadrimaculata/M	A	NA	1	NA	NA	NA	1	1	NA
270	enallagma cyathigerum	2008	8	12	224	283.4	pond	5	5056	F	enallagma cyathigerum/F	Z	NA	NA	NA	NA	1	1	NA	NA
271	coenagrion hastulatum	2008	5	16	136	534.2	pond	20	5153	M	coenagrion hastulatum/M	Z	NA	NA	NA	NA	1	NA	NA	NA
272	enallagma cyathigerum	2010	6	12	163	524.5	NA	6	7152	M	enallagma cyathigerum/M	Z	NA	NA	NA	NA	1	NA	NA	NA
273	enallagma cyathigerum	2008	5	17	137	222.4	NA	50	5056	F	enallagma cyathigerum/F	Z	NA	NA	NA	NA	1	1	NA	NA
274	sympetrum sanguineum	2008	8	12	224	283.4	pond	5	5056	F	sympetrum sanguineum/F	A	1	1	NA	NA	NA	NA	NA	NA
275	coenagrion puella	2008	6	12	163	222.4	NA	5000	5056	M	coenagrion puella/M	Z	NA	NA	NA	NA	NA	1	NA	NA
276	coenagrion pulchellum	2008	6	12	163	222.4	NA	6	5056	M	coenagrion pulchellum/M	Z	NA	NA	NA	NA	1	1	NA	NA
277	erythromma najas	2008	6	12	163	222.4	NA	500	5056	M	erythromma najas/M	Z	NA	NA	1	NA	1	1	NA	NA
278	ischnura elegans	2008	6	12	163	222.4	NA	500	5056	F	ischnura elegans/F	Z	NA	1	NA	NA	NA	1	1	NA
279	sympecma fusca	2008	6	12	163	222.4	NA	500	5056	F	sympecma fusca/F	Z	NA	NA	NA	NA	NA	NA	1	1
280	libellula quadrimaculata	2008	6	12	163	222.4	NA	10	5056	F	libellula quadrimaculata/F	A	NA	1	NA	NA	NA	1	1	NA
281	pyrrhosoma nymphula	2008	6	12	163	222.4	NA	50	5056	M	pyrrhosoma nymphula/M	Z	1	NA	1	NA	NA	NA	NA	NA
282	enallagma cyathigerum	2008	6	12	163	222.4	NA	50	5056	M	enallagma cyathigerum/M	Z	NA	NA	NA	NA	1	NA	NA	NA
283	calopteryx splendens	2008	6	12	163	222.4	NA	5	5056	M	calopteryx splendens/M	Z	NA	NA	NA	1	NA	1	NA	NA
284	lestes sponsa	2008	6	12	163	222.4	NA	500	5056	F	lestes sponsa/F	Z	NA	1	NA	NA	NA	1	1	NA
285	pyrrhosoma nymphula	2008	6	12	163	318.7	quarry	50	5156	M	pyrrhosoma nymphula/M	Z	NA	1	1	NA	NA	1	NA	NA
286	libellula quadrimaculata	2008	6	12	163	318.7	quarry	100	5156	M	libellula quadrimaculata/M	A	1	1	NA	NA	NA	NA	NA	NA
287	cordulia aenea	2008	6	12	163	318.7	quarry	5	5156	F	cordulia aenea/F	A	NA	NA	NA	1	NA	1	NA	NA
288	coenagrion hastulatum	2008	6	12	163	318.7	quarry	500	5156	F	coenagrion hastulatum/F	Z	1	NA	NA	NA	1	NA	NA	NA
289	coenagrion puella	2008	6	12	163	318.7	quarry	500	5156	M	coenagrion puella/M	Z	NA	NA	NA	NA	1	1	NA	NA
290	sympecma fusca	2008	6	12	163	318.7	quarry	500	5156	M	sympecma fusca/M	Z	NA	NA	NA	NA	NA	NA	1	NA
291	leucorrhinia pectoralis	2008	6	12	163	318.7	quarry	18	5156	F	leucorrhinia pectoralis/F	A	1	NA	NA	NA	NA	1	NA	NA
292	ischnura elegans	2008	6	12	163	318.7	quarry	50	5156	F	ischnura elegans/F	Z	NA	1	NA	NA	NA	NA	1	NA
293	ischnura pumilio	2008	6	12	163	318.7	quarry	5	5156	M	ischnura pumilio/M	Z	NA	NA	NA	1	1	1	NA	NA
294	orthetrum cancellatum	2008	6	12	163	318.7	quarry	40	5156	M	orthetrum cancellatum/M	A	NA	NA	NA	NA	1	1	NA	NA
295	anax imperator	2008	6	12	163	318.7	quarry	50	5156	M	anax imperator/M	A	NA	NA	NA	1	1	NA	NA	NA
296	erythromma najas	2008	6	12	163	318.7	quarry	30	5156	M	erythromma najas/M	Z	NA	NA	NA	NA	1	1	NA	NA
297	lestes sponsa	2008	6	12	163	318.7	quarry	50	5156	F	lestes sponsa/F	Z	NA	1	NA	1	NA	NA	1	NA
298	anax imperator	2008	6	12	163	318.7	quarry	1	5156	F	anax imperator/F	A	NA	NA	NA	1	1	NA	NA	NA
299	sympetrum flaveolum	2008	6	12	163	318.7	quarry	50	5156	F	sympetrum flaveolum/F	A	1	NA	NA	NA	NA	NA	NA	NA
300	sympetrum striolatum	2008	6	12	163	318.7	quarry	5	5156	F	sympetrum striolatum/F	A	1	NA	NA	NA	NA	NA	1	NA
301	lestes dryas	2008	6	12	163	318.7	quarry	500	5156	M	lestes dryas/M	Z	NA	NA	NA	1	1	NA	NA	NA
302	platycnemis pennipes	2008	6	12	163	318.7	quarry	1	5156	M	platycnemis pennipes/M	Z	NA	NA	NA	1	1	1	NA	NA
303	calopteryx splendens	2008	6	12	163	318.7	quarry	4	5156	M	calopteryx splendens/M	Z	NA	NA	NA	1	1	1	NA	NA
304	gomphus vulgatissimus	2008	5	17	137	224.5	NA	2	5056	F	gomphus vulgatissimus/F	A	NA	NA	NA	NA	NA	1	NA	NA
305	coenagrion puella	2008	5	17	137	224.5	NA	5	5056	M	coenagrion puella/M	Z	NA	NA	NA	NA	1	1	NA	NA
306	pyrrhosoma nymphula	2008	5	14	134	318.7	quarry	50	5156	F	pyrrhosoma nymphula/F	Z	1	1	1	NA	NA	NA	NA	NA
307	libellula quadrimaculata	2008	5	14	134	318.7	quarry	50	5156	M	libellula quadrimaculata/M	A	NA	NA	NA	NA	NA	1	1	NA
308	pyrrhosoma nymphula	2008	6	6	157	508.6	pond	500	5153	M	pyrrhosoma nymphula/M	Z	1	NA	1	NA	NA	1	NA	NA
309	coenagrion puella	2008	6	6	157	508.6	pond	500	5153	M	coenagrion puella/M	Z	NA	NA	NA	NA	1	1	NA	NA
310	erythromma najas	2008	6	6	157	508.6	pond	50	5153	M	erythromma najas/M	Z	NA	NA	1	NA	1	1	NA	NA
311	coenagrion hastulatum	2008	6	6	157	508.6	pond	5000	5153	M	coenagrion hastulatum/M	Z	NA	NA	NA	NA	1	1	NA	NA
312	coenagrion puella	2008	5	13	133	324.2	quarry	500	5155	F	coenagrion puella/F	Z	NA	NA	NA	1	1	1	NA	NA
313	pyrrhosoma nymphula	2008	5	13	133	324.2	quarry	500	5155	M	pyrrhosoma nymphula/M	Z	NA	NA	1	NA	NA	NA	NA	NA
314	libellula depressa	2008	5	13	133	324.2	quarry	20	5155	F	libellula depressa/F	A	1	NA	NA	NA	NA	NA	1	NA
315	libellula quadrimaculata	2008	5	13	133	324.2	quarry	10	5155	M	libellula quadrimaculata/M	A	NA	NA	NA	NA	NA	NA	1	NA
316	ischnura pumilio	2008	5	13	133	324.2	quarry	5	5155	F	ischnura pumilio/F	Z	NA	1	NA	NA	NA	NA	1	NA
317	ischnura elegans	2008	5	13	133	324.2	quarry	5	5155	F	ischnura elegans/F	Z	NA	NA	NA	NA	NA	1	NA	NA
318	coenagrion puella	2008	5	14	134	341.4	NA	50	5155	F	coenagrion puella/F	Z	NA	NA	NA	1	1	NA	NA	NA
319	pyrrhosoma nymphula	2008	5	14	134	341.4	NA	50	5155	M	pyrrhosoma nymphula/M	Z	NA	NA	NA	NA	NA	1	NA	NA
320	cordulia aenea	2008	6	6	157	508.6	pond	50	5153	M	cordulia aenea/M	A	NA	NA	NA	NA	NA	NA	1	NA
321	libellula quadrimaculata	2008	6	6	157	508.6	pond	50	5153	M	libellula quadrimaculata/M	A	NA	NA	NA	NA	NA	1	1	NA
322	leucorrhinia pectoralis	2008	6	6	157	514.9	pond	1	5153	M	leucorrhinia pectoralis/M	A	1	1	NA	NA	NA	NA	NA	NA
323	platycnemis pennipes	2008	6	6	157	514.9	pond	50	5153	F	platycnemis pennipes/F	Z	1	NA	NA	NA	NA	1	NA	1
324	enallagma cyathigerum	2008	6	6	157	514.9	pond	5	5153	M	enallagma cyathigerum/M	Z	NA	NA	NA	NA	NA	1	NA	NA
325	libellula depressa	2008	6	6	157	514.9	pond	10	5153	F	libellula depressa/F	A	1	NA	NA	NA	NA	NA	1	NA
326	cordulia aenea	2008	6	6	157	514.9	pond	5	5153	F	cordulia aenea/F	A	NA	NA	NA	1	NA	NA	1	NA
327	cordulia aenea	2008	5	16	136	534.2	pond	5	5153	F	cordulia aenea/F	A	NA	1	NA	1	NA	NA	1	NA
328	pyrrhosoma nymphula	2008	5	16	136	534.2	pond	500	5153	M	pyrrhosoma nymphula/M	Z	NA	NA	1	NA	NA	1	NA	1
329	cordulia aenea	2008	5	16	136	534.2	pond	5	5153	F	cordulia aenea/F	A	NA	1	NA	NA	NA	1	1	NA
330	leucorrhinia rubicunda	2008	5	16	136	534.2	pond	1	5153	M	leucorrhinia rubicunda/M	A	NA	1	1	NA	NA	1	NA	NA
331	pyrrhosoma nymphula	2008	5	16	136	508.6	pond	5	5153	F	pyrrhosoma nymphula/F	Z	NA	1	1	NA	NA	NA	NA	NA
332	cordulia aenea	2008	5	16	136	508.6	pond	50	5153	F	cordulia aenea/F	A	NA	NA	NA	1	NA	1	NA	NA
333	coenagrion puella	2008	5	17	137	222.4	NA	5000	5056	M	coenagrion puella/M	Z	NA	NA	NA	NA	NA	1	NA	NA
334	coenagrion pulchellum	2008	5	17	137	222.4	NA	3	5056	F	coenagrion pulchellum/F	Z	1	1	NA	NA	NA	1	NA	NA
335	erythromma najas	2008	5	17	137	222.4	NA	500	5056	F	erythromma najas/F	Z	NA	1	NA	1	1	NA	NA	NA
336	ischnura elegans	2008	5	17	137	222.4	NA	500	5056	M	ischnura elegans/M	Z	NA	NA	NA	1	1	NA	NA	NA
337	coenagrion puella	2008	5	14	134	430.8	pond	50	5156	M	coenagrion puella/M	Z	NA	NA	NA	NA	1	NA	NA	NA
338	pyrrhosoma nymphula	2008	5	14	134	430.8	pond	50	5156	M	pyrrhosoma nymphula/M	Z	NA	NA	NA	NA	NA	1	NA	NA
339	cordulia aenea	2008	6	6	157	477.6	NA	1	5153	M	cordulia aenea/M	A	NA	NA	NA	1	NA	NA	1	NA
340	libellula quadrimaculata	2008	6	6	157	477.6	NA	15	5153	M	libellula quadrimaculata/M	A	1	NA	NA	NA	NA	NA	1	NA
341	coenagrion hastulatum	2008	6	6	157	477.6	NA	3	5153	M	coenagrion hastulatum/M	Z	NA	NA	NA	NA	1	NA	NA	NA
342	coenagrion puella	2008	6	6	157	477.6	NA	30	5153	F	coenagrion puella/F	Z	NA	NA	NA	1	NA	1	NA	NA
343	pyrrhosoma nymphula	2008	6	6	157	477.6	NA	20	5153	F	pyrrhosoma nymphula/F	Z	NA	NA	1	NA	NA	1	NA	NA
344	sympecma fusca	2008	5	17	137	222.4	NA	500	5056	M	sympecma fusca/M	Z	NA	NA	NA	NA	NA	NA	1	1
345	brachytron pratense	2008	5	17	137	222.4	NA	5	5056	M	brachytron pratense/M	A	NA	NA	NA	NA	1	1	NA	NA
346	libellula quadrimaculata	2008	5	17	137	222.4	NA	10	5056	M	libellula quadrimaculata/M	A	NA	1	NA	NA	NA	1	1	NA
347	libellula depressa	2008	5	17	137	222.4	NA	10	5056	M	libellula depressa/M	A	NA	NA	NA	NA	1	NA	NA	NA
348	pyrrhosoma nymphula	2008	5	17	137	222.4	NA	500	5056	F	pyrrhosoma nymphula/F	Z	1	NA	1	NA	NA	1	NA	NA
349	libellula quadrimaculata	2008	6	6	157	514.9	pond	50	5153	F	libellula quadrimaculata/F	A	NA	1	NA	NA	NA	1	NA	NA
350	coenagrion hastulatum	2008	6	6	157	514.9	pond	5	5153	F	coenagrion hastulatum/F	Z	1	NA	NA	1	NA	NA	NA	NA
351	coenagrion puella	2008	6	6	157	514.9	pond	500	5153	M	coenagrion puella/M	Z	NA	NA	NA	NA	1	NA	NA	NA
352	pyrrhosoma nymphula	2008	6	6	157	514.9	pond	500	5153	F	pyrrhosoma nymphula/F	Z	NA	1	1	NA	NA	NA	NA	NA
353	erythromma najas	2008	6	6	157	514.9	pond	50	5153	F	erythromma najas/F	Z	1	NA	NA	NA	NA	1	NA	NA
354	libellula quadrimaculata	2008	6	6	157	534.2	pond	50	5153	M	libellula quadrimaculata/M	A	NA	1	NA	NA	NA	1	1	NA
355	coenagrion hastulatum	2008	6	6	157	534.2	pond	5000	5153	F	coenagrion hastulatum/F	Z	NA	NA	NA	1	NA	1	NA	NA
356	coenagrion puella	2008	6	6	157	534.2	pond	500	5153	M	coenagrion puella/M	Z	NA	NA	NA	NA	1	1	NA	NA
357	pyrrhosoma nymphula	2008	6	6	157	534.2	pond	500	5153	M	pyrrhosoma nymphula/M	Z	1	NA	1	NA	NA	1	NA	NA
358	aeshna cyanea	2008	6	6	157	534.2	pond	5	5153	M	aeshna cyanea/M	A	NA	NA	NA	NA	1	1	NA	NA
359	leucorrhinia rubicunda	2008	6	6	157	534.2	pond	10	5153	F	leucorrhinia rubicunda/F	A	1	NA	1	NA	NA	NA	NA	NA
360	libellula depressa	2008	6	7	158	380.6	pond	5	5154	F	libellula depressa/F	A	NA	1	NA	NA	NA	NA	1	NA
361	libellula depressa	2008	6	3	154	356.9	reservoir	5	5254	M	libellula depressa/M	A	NA	NA	NA	NA	1	1	NA	NA
362	cordulia aenea	2008	5	14	134	318.7	quarry	10	5156	F	cordulia aenea/F	A	NA	1	NA	1	NA	1	NA	NA
363	coenagrion hastulatum	2008	5	14	134	318.7	quarry	500	5156	M	coenagrion hastulatum/M	Z	NA	NA	NA	NA	NA	1	NA	NA
364	enallagma cyathigerum	2008	6	7	158	380.6	pond	2	5154	F	enallagma cyathigerum/F	Z	1	NA	NA	NA	1	NA	NA	NA
365	sympetrum fonscolombii	2008	6	7	158	380.6	pond	1	5154	M	sympetrum fonscolombii/M	A	1	NA	NA	NA	1	NA	NA	NA
366	cordulia aenea	2008	6	7	158	380.6	pond	1	5154	F	cordulia aenea/F	A	NA	NA	NA	1	NA	NA	1	NA
367	pyrrhosoma nymphula	2008	6	3	154	318.7	quarry	50	5156	M	pyrrhosoma nymphula/M	Z	NA	NA	1	NA	NA	1	NA	NA
368	libellula quadrimaculata	2008	6	3	154	318.7	quarry	100	5156	M	libellula quadrimaculata/M	A	NA	1	NA	NA	NA	1	NA	NA
369	cordulia aenea	2008	6	3	154	318.7	quarry	30	5156	F	cordulia aenea/F	A	NA	NA	NA	1	NA	NA	1	NA
370	coenagrion hastulatum	2008	6	3	154	318.7	quarry	500	5156	F	coenagrion hastulatum/F	Z	NA	NA	NA	NA	1	1	NA	NA
371	coenagrion puella	2008	6	3	154	318.7	quarry	500	5156	F	coenagrion puella/F	Z	NA	NA	NA	1	NA	1	NA	NA
372	leucorrhinia rubicunda	2008	6	2	153	494.6	NA	30	5153	M	leucorrhinia rubicunda/M	A	NA	1	NA	NA	NA	1	NA	NA
373	libellula quadrimaculata	2008	6	2	153	494.6	NA	500	5153	M	libellula quadrimaculata/M	A	NA	1	NA	NA	NA	NA	1	NA
374	leucorrhinia pectoralis	2008	6	6	157	534.2	pond	25	5153	F	leucorrhinia pectoralis/F	A	NA	1	NA	NA	NA	1	NA	NA
375	coenagrion hastulatum	2008	5	16	136	514.9	pond	20	5153	M	coenagrion hastulatum/M	Z	NA	NA	NA	NA	1	1	NA	NA
376	cordulia aenea	2008	5	16	136	514.9	pond	5	5153	M	cordulia aenea/M	A	NA	NA	NA	1	NA	NA	1	NA
377	sympecma fusca	2008	5	16	136	514.9	pond	20	5153	M	sympecma fusca/M	Z	NA	NA	NA	NA	NA	NA	1	1
378	coenagrion puella	2008	5	14	134	318.7	quarry	500	5156	M	coenagrion puella/M	Z	NA	NA	NA	NA	1	1	NA	NA
379	coenagrion pulchellum	2008	5	14	134	318.7	quarry	3	5156	M	coenagrion pulchellum/M	Z	NA	NA	NA	NA	1	1	NA	NA
380	sympecma fusca	2008	5	14	134	318.7	quarry	5000	5156	M	sympecma fusca/M	Z	NA	NA	NA	NA	NA	NA	1	1
381	coenagrion pulchellum	2008	6	3	154	318.7	quarry	1	5156	F	coenagrion pulchellum/F	Z	1	1	NA	NA	NA	1	NA	NA
382	coenagrion puella	2008	6	6	157	510	pond	15	5253	F	coenagrion puella/F	Z	NA	NA	NA	NA	1	1	NA	NA
383	pyrrhosoma nymphula	2008	6	6	157	510	pond	50	5253	F	pyrrhosoma nymphula/F	Z	NA	1	1	NA	NA	1	NA	NA
384	coenagrion puella	2008	5	17	137	241	NA	5000	5056	F	coenagrion puella/F	Z	NA	NA	NA	NA	1	1	NA	NA
385	coenagrion pulchellum	2008	5	17	137	241	NA	1	5056	M	coenagrion pulchellum/M	Z	NA	NA	NA	NA	1	NA	NA	NA
386	erythromma najas	2008	5	17	137	241	NA	500	5056	F	erythromma najas/F	Z	1	NA	NA	1	NA	NA	NA	NA
387	ischnura elegans	2008	5	17	137	241	NA	500	5056	F	ischnura elegans/F	Z	1	NA	NA	NA	NA	1	NA	NA
388	sympecma fusca	2008	5	17	137	241	NA	500	5056	F	sympecma fusca/F	Z	NA	NA	NA	NA	NA	NA	1	1
389	brachytron pratense	2008	5	17	137	241	NA	10	5056	M	brachytron pratense/M	A	1	NA	NA	NA	NA	NA	1	NA
390	libellula quadrimaculata	2008	5	17	137	241	NA	10	5056	M	libellula quadrimaculata/M	A	1	1	NA	NA	NA	1	NA	NA
391	libellula depressa	2008	5	17	137	241	NA	10	5056	M	libellula depressa/M	A	NA	NA	NA	NA	1	1	NA	NA
392	pyrrhosoma nymphula	2008	5	17	137	241	NA	500	5056	F	pyrrhosoma nymphula/F	Z	NA	NA	NA	NA	NA	1	NA	NA
393	coenagrion hastulatum	2008	6	2	153	494.6	NA	500	5153	F	coenagrion hastulatum/F	Z	1	NA	NA	1	1	NA	NA	NA
394	pyrrhosoma nymphula	2008	6	2	153	494.6	NA	50	5153	M	pyrrhosoma nymphula/M	Z	1	NA	1	NA	NA	1	NA	NA
395	pyrrhosoma nymphula	2008	5	16	136	400.5	NA	500	5154	F	pyrrhosoma nymphula/F	Z	1	1	NA	NA	NA	1	NA	NA
396	sympecma fusca	2008	6	3	154	318.7	quarry	500	5156	M	sympecma fusca/M	Z	NA	NA	NA	NA	NA	NA	1	1
397	leucorrhinia dubia	2008	6	3	154	318.7	quarry	5	5156	F	leucorrhinia dubia/F	A	1	NA	NA	NA	NA	1	NA	NA
398	leucorrhinia pectoralis	2008	6	3	154	318.7	quarry	25	5156	F	leucorrhinia pectoralis/F	A	1	NA	NA	NA	NA	1	NA	NA
399	leucorrhinia rubicunda	2008	6	3	154	318.7	quarry	5	5156	M	leucorrhinia rubicunda/M	A	NA	NA	1	NA	NA	1	NA	NA
400	libellula depressa	2008	6	3	154	318.7	quarry	10	5156	M	libellula depressa/M	A	NA	NA	NA	NA	NA	1	NA	NA
401	ischnura elegans	2008	6	3	154	318.7	quarry	50	5156	M	ischnura elegans/M	Z	NA	NA	NA	1	NA	1	NA	NA
402	libellula quadrimaculata	2008	6	6	157	510	pond	50	5253	F	libellula quadrimaculata/F	A	NA	1	NA	NA	NA	NA	1	NA
403	cordulia aenea	2008	6	2	153	494.6	NA	50	5153	M	cordulia aenea/M	A	NA	NA	NA	1	NA	1	1	NA
404	leucorrhinia pectoralis	2008	6	2	153	494.6	NA	5	5153	F	leucorrhinia pectoralis/F	A	1	1	NA	NA	NA	NA	NA	NA
405	anax imperator	2008	6	2	153	494.6	NA	5	5153	M	anax imperator/M	A	NA	NA	NA	1	1	1	NA	NA
406	orthetrum cancellatum	2008	6	2	153	494.6	NA	50	5153	M	orthetrum cancellatum/M	A	NA	NA	NA	NA	NA	1	NA	NA
407	ischnura elegans	2008	6	2	153	494.6	NA	50	5153	M	ischnura elegans/M	Z	NA	NA	NA	1	1	1	NA	NA
408	coenagrion hastulatum	2008	5	16	136	400.5	NA	2	5154	M	coenagrion hastulatum/M	Z	NA	NA	NA	NA	1	1	NA	NA
409	libellula quadrimaculata	2008	5	16	136	400.5	NA	30	5154	M	libellula quadrimaculata/M	A	1	1	NA	NA	NA	NA	1	NA
410	ischnura pumilio	2008	6	3	154	318.7	quarry	50	5156	F	ischnura pumilio/F	Z	NA	1	NA	NA	NA	NA	1	NA
411	libellula depressa	2008	6	6	157	510	pond	5	5253	F	libellula depressa/F	A	1	NA	NA	NA	NA	NA	1	NA
412	orthetrum cancellatum	2008	6	3	154	318.7	quarry	40	5156	F	orthetrum cancellatum/F	A	NA	NA	NA	NA	NA	1	NA	NA
413	anax imperator	2008	6	3	154	318.7	quarry	20	5156	F	anax imperator/F	A	NA	NA	NA	1	1	NA	NA	NA
414	erythromma najas	2008	6	3	154	318.7	quarry	30	5156	F	erythromma najas/F	Z	1	NA	NA	1	NA	1	NA	NA
415	lestes sponsa	2008	6	3	154	318.7	quarry	10	5156	M	lestes sponsa/M	Z	NA	NA	NA	NA	1	1	NA	NA
416	calopteryx virgo	2008	6	3	154	272.6	NA	50	5056	M	calopteryx virgo/M	Z	NA	NA	NA	1	1	NA	NA	NA
417	coenagrion puella	2008	5	13	133	307	pond	5000	5155	M	coenagrion puella/M	Z	NA	NA	NA	NA	1	1	NA	NA
418	pyrrhosoma nymphula	2008	5	13	133	307	pond	50	5155	M	pyrrhosoma nymphula/M	Z	NA	NA	NA	NA	NA	1	NA	1
419	cordulia aenea	2008	5	13	133	307	pond	2	5155	M	cordulia aenea/M	A	NA	1	NA	NA	NA	1	1	NA
420	libellula quadrimaculata	2008	5	13	133	307	pond	2	5155	M	libellula quadrimaculata/M	A	NA	1	NA	NA	NA	1	NA	NA
421	coenagrion puella	2008	6	3	154	272.6	NA	2	5056	M	coenagrion puella/M	Z	NA	NA	NA	NA	1	1	NA	NA
422	pyrrhosoma nymphula	2008	6	3	154	272.6	NA	10	5056	M	pyrrhosoma nymphula/M	Z	NA	NA	1	NA	NA	1	NA	NA
423	coenagrion puella	2008	6	3	154	356.9	reservoir	50	5254	M	coenagrion puella/M	Z	NA	NA	NA	NA	1	1	NA	NA
424	pyrrhosoma nymphula	2008	6	3	154	356.9	reservoir	50	5254	F	pyrrhosoma nymphula/F	Z	1	NA	1	NA	NA	1	NA	NA
425	ischnura elegans	2008	6	3	154	356.9	reservoir	50	5254	F	ischnura elegans/F	Z	1	1	NA	NA	NA	NA	1	NA
427	somatochlora metallica	2008	6	17	168	351.4	pond	5	5254	F	somatochlora metallica/F	A	1	1	NA	1	NA	NA	NA	NA
428	anax imperator	2008	6	17	168	351.4	pond	1	5254	F	anax imperator/F	A	NA	NA	NA	1	1	NA	NA	NA
429	enallagma cyathigerum	2008	6	17	168	351.4	pond	500	5254	F	enallagma cyathigerum/F	Z	NA	NA	NA	NA	1	1	NA	NA
430	libellula quadrimaculata	2008	6	17	168	351.4	pond	5	5254	M	libellula quadrimaculata/M	A	NA	1	NA	NA	NA	NA	1	NA
431	libellula depressa	2008	6	17	168	351.4	pond	5	5254	M	libellula depressa/M	A	NA	NA	NA	NA	1	1	NA	NA
432	orthetrum cancellatum	2008	6	17	168	351.4	pond	5	5254	M	orthetrum cancellatum/M	A	NA	NA	NA	NA	1	1	NA	NA
433	coenagrion puella	2008	6	17	168	354.4	pond	500	5254	M	coenagrion puella/M	Z	NA	NA	NA	NA	NA	1	NA	NA
434	pyrrhosoma nymphula	2008	6	17	168	354.4	pond	50	5254	M	pyrrhosoma nymphula/M	Z	NA	NA	1	NA	NA	1	NA	NA
435	libellula quadrimaculata	2008	6	17	168	354.4	pond	50	5254	M	libellula quadrimaculata/M	A	NA	1	NA	NA	NA	1	1	NA
436	coenagrion hastulatum	2008	6	17	168	354.4	pond	500	5254	F	coenagrion hastulatum/F	Z	1	NA	NA	NA	1	1	NA	NA
437	lestes dryas	2008	6	17	168	354.4	pond	50	5254	M	lestes dryas/M	Z	NA	NA	NA	NA	1	1	NA	NA
438	lestes sponsa	2008	6	17	168	354.4	pond	50	5254	F	lestes sponsa/F	Z	NA	NA	NA	1	NA	NA	1	NA
439	coenagrion puella	2008	6	17	168	357	pond	500	5254	M	coenagrion puella/M	Z	NA	NA	NA	NA	1	1	NA	NA
440	pyrrhosoma nymphula	2008	6	17	168	357	pond	50	5254	M	pyrrhosoma nymphula/M	Z	NA	1	1	NA	NA	1	NA	NA
441	libellula quadrimaculata	2008	6	17	168	357	pond	50	5254	F	libellula quadrimaculata/F	A	1	1	NA	NA	NA	NA	NA	NA
442	coenagrion hastulatum	2008	6	17	168	357	pond	500	5254	F	coenagrion hastulatum/F	Z	1	NA	NA	NA	1	1	NA	NA
443	aeshna cyanea	2008	6	17	168	354.4	pond	50	5254	F	aeshna cyanea/F	A	NA	NA	NA	1	NA	NA	1	NA
444	coenagrion puella	2008	6	17	168	414.1	quarry	50	5154	M	coenagrion puella/M	Z	NA	NA	NA	NA	1	1	NA	NA
445	pyrrhosoma nymphula	2008	6	17	168	414.1	quarry	50	5154	M	pyrrhosoma nymphula/M	Z	NA	1	NA	NA	NA	1	NA	1
446	coenagrion puella	2008	6	17	168	351.4	pond	500	5254	M	coenagrion puella/M	Z	NA	NA	NA	NA	1	1	NA	NA
447	pyrrhosoma nymphula	2008	6	17	168	351.4	pond	50	5254	M	pyrrhosoma nymphula/M	Z	NA	NA	NA	NA	NA	1	NA	1
448	lestes dryas	2008	6	17	168	357	pond	50	5254	M	lestes dryas/M	Z	NA	NA	NA	1	1	1	NA	NA
449	lestes sponsa	2008	6	17	168	357	pond	50	5254	F	lestes sponsa/F	Z	NA	1	NA	NA	NA	NA	1	NA
450	cordulia aenea	2008	6	17	168	357	pond	5	5254	M	cordulia aenea/M	A	NA	NA	NA	NA	NA	1	1	NA
451	somatochlora metallica	2008	6	17	168	357	pond	5	5254	M	somatochlora metallica/M	A	1	NA	NA	1	NA	NA	NA	NA
452	coenagrion puella	2008	6	17	168	275.2	NA	50	5155	M	coenagrion puella/M	Z	NA	NA	NA	NA	1	1	NA	NA
453	pyrrhosoma nymphula	2008	6	17	168	275.2	NA	50	5155	M	pyrrhosoma nymphula/M	Z	NA	1	NA	NA	NA	1	NA	1
454	libellula quadrimaculata	2008	6	17	168	275.2	NA	5	5155	M	libellula quadrimaculata/M	A	NA	1	NA	NA	NA	1	1	NA
455	coenagrion hastulatum	2008	6	17	168	275.2	NA	50	5155	M	coenagrion hastulatum/M	Z	NA	NA	NA	NA	1	1	NA	NA
456	sympetrum vulgatum	2008	8	12	224	283.4	pond	5	5056	M	sympetrum vulgatum/M	A	NA	NA	1	NA	NA	NA	1	NA
457	ischnura elegans	2008	6	17	168	275.2	NA	50	5155	M	ischnura elegans/M	Z	NA	NA	NA	1	NA	1	NA	NA
458	ischnura pumilio	2008	6	17	168	275.2	NA	50	5155	M	ischnura pumilio/M	Z	NA	NA	NA	NA	1	1	NA	NA
459	libellula depressa	2008	6	17	168	275.2	NA	5	5155	M	libellula depressa/M	A	NA	NA	NA	NA	1	1	NA	NA
460	orthetrum cancellatum	2008	8	12	224	283.4	pond	5	5056	F	orthetrum cancellatum/F	A	NA	NA	NA	NA	NA	1	NA	NA
461	platycnemis pennipes	2008	8	12	224	283.4	pond	5	5056	M	platycnemis pennipes/M	Z	NA	NA	NA	NA	NA	1	NA	1
462	somatochlora metallica	2008	8	12	224	283.4	pond	1	5056	M	somatochlora metallica/M	A	NA	NA	NA	1	NA	NA	NA	NA
463	ischnura elegans	2008	8	12	224	283.4	pond	50	5056	F	ischnura elegans/F	Z	NA	1	NA	1	NA	1	NA	NA
464	enallagma cyathigerum	2010	6	12	163	524.5	NA	2	7152	M	enallagma cyathigerum/M	Z	NA	NA	NA	NA	1	1	NA	NA
465	calopteryx splendens	2008	5	27	147	203.6	pond	5	5857	F	calopteryx splendens/F	Z	NA	NA	NA	1	NA	NA	NA	NA
466	orthetrum cancellatum	2012	7	30	211	630	pond	20	5943	M	orthetrum cancellatum/M	A	NA	NA	NA	NA	1	NA	NA	NA
467	libellula depressa	2012	5	19	139	354.6	pond	5	5155	F	libellula depressa/F	A	NA	1	NA	NA	NA	NA	1	NA
468	ischnura elegans	2008	5	27	147	203.6	pond	10	5857	M	ischnura elegans/M	Z	NA	NA	NA	1	1	NA	NA	NA
471	aeshna grandis	2010	8	20	232	262.9	NA	1	5762	M	aeshna grandis/M	A	1	1	NA	NA	NA	NA	1	NA
472	coenagrion puella	2010	8	21	233	511.9	NA	1	5362	M	coenagrion puella/M	Z	NA	NA	NA	NA	1	1	NA	NA
473	anax imperator	2011	6	4	155	649	NA	1	5462	M	anax imperator/M	A	NA	NA	NA	1	1	1	NA	NA
474	cordulegaster boltonii	2012	7	15	196	312.5	NA	5	5254	F	cordulegaster boltonii/F	A	1	NA	NA	1	NA	NA	NA	NA
475	lestes sponsa	2008	8	11	223	347	pond	50	5254	F	lestes sponsa/F	Z	NA	NA	NA	1	NA	NA	1	NA
476	ophiogomphus cecilia	2008	8	12	224	224.5	NA	20	5056	F	ophiogomphus cecilia/F	A	1	NA	NA	1	NA	1	NA	NA
477	ophiogomphus cecilia	2008	8	12	224	224.5	NA	50	5056	F	ophiogomphus cecilia/F	A	1	NA	NA	NA	NA	1	NA	NA
478	calopteryx splendens	2008	8	12	224	224.5	NA	50	5056	M	calopteryx splendens/M	Z	NA	NA	NA	1	1	NA	NA	NA
479	calopteryx virgo	2008	8	12	224	224.5	NA	50	5056	F	calopteryx virgo/F	Z	NA	NA	NA	1	NA	NA	1	NA
480	cordulegaster boltonii	2009	4	24	114	532.6	NA	1	5253	M	cordulegaster boltonii/M	A	1	NA	NA	1	NA	1	NA	NA
481	aeshna juncea	2010	7	17	198	645.3	NA	3	6466	M	aeshna juncea/M	A	NA	NA	NA	NA	NA	1	1	NA
482	enallagma cyathigerum	2010	8	22	234	645.3	NA	5	6466	F	enallagma cyathigerum/F	Z	NA	NA	NA	NA	1	NA	NA	NA
483	lestes sponsa	2010	8	22	234	645.3	NA	50	6466	M	lestes sponsa/M	Z	NA	NA	NA	NA	1	NA	NA	1
484	platycnemis pennipes	2010	8	22	234	645.3	NA	5	6466	M	platycnemis pennipes/M	Z	NA	NA	NA	NA	1	1	NA	1
485	aeshna juncea	2010	8	22	234	645.3	NA	15	6466	F	aeshna juncea/F	A	1	NA	NA	1	NA	NA	NA	NA
486	orthetrum coerulescens	2009	6	10	161	208.1	NA	5	7066	F	orthetrum coerulescens/F	A	1	NA	NA	NA	NA	1	NA	NA
487	orthetrum albistylum	2008	6	21	172	349.7	pond	1	6465	F	orthetrum albistylum/F	A	1	NA	NA	NA	NA	1	NA	1
488	sympecma fusca	2009	4	29	119	195	pond	2	7266	M	sympecma fusca/M	Z	NA	NA	NA	NA	NA	NA	1	NA
489	enallagma cyathigerum	2009	4	29	119	195	pond	2	7266	F	enallagma cyathigerum/F	Z	NA	1	NA	NA	1	1	NA	NA
490	libellula depressa	2009	4	29	119	195	pond	1	7266	F	libellula depressa/F	A	1	1	NA	NA	NA	NA	NA	NA
491	lestes barbarus	2009	6	12	163	195	pond	5	7266	M	lestes barbarus/M	Z	NA	NA	NA	1	NA	NA	NA	NA
492	sympetrum vulgatum	2009	7	19	200	175.2	pond	1	7065	F	sympetrum vulgatum/F	A	1	1	NA	NA	NA	NA	NA	NA
493	lestes sponsa	2009	6	10	161	271.6	NA	2	6864	F	lestes sponsa/F	Z	NA	1	NA	1	NA	NA	NA	NA
494	coenagrion puella	2008	6	25	176	484.9	quarry	50	6762	F	coenagrion puella/F	Z	NA	NA	NA	1	NA	1	NA	NA
495	lestes sponsa	2008	7	21	202	594.7	pond	50	6461	F	lestes sponsa/F	Z	1	1	NA	NA	NA	NA	NA	NA
496	orthetrum cancellatum	2008	6	25	176	461	pond	20	6762	M	orthetrum cancellatum/M	A	NA	NA	NA	NA	1	NA	NA	NA
497	libellula depressa	2008	6	25	176	465.5	pond	1	6762	F	libellula depressa/F	A	1	1	NA	NA	NA	NA	1	NA
498	orthetrum cancellatum	2008	6	25	176	465.5	pond	5	6762	F	orthetrum cancellatum/F	A	1	NA	NA	NA	NA	1	NA	NA
499	sympetrum striolatum	2009	7	31	212	243	pond	1	6059	M	sympetrum striolatum/M	A	1	NA	1	NA	NA	NA	NA	NA
500	orthetrum cancellatum	2008	6	10	161	447.4	quarry	5	6960	M	orthetrum cancellatum/M	A	NA	NA	NA	NA	NA	1	NA	NA
501	libellula depressa	2008	6	10	161	447.4	quarry	2	6960	F	libellula depressa/F	A	1	1	NA	NA	NA	NA	NA	NA
502	calopteryx splendens	2009	6	8	159	216.9	NA	10	5959	M	calopteryx splendens/M	Z	NA	NA	NA	NA	1	1	NA	NA
503	sympetrum sanguineum	2009	8	7	219	311.2	pond	10	6058	F	sympetrum sanguineum/F	A	NA	1	NA	NA	NA	NA	NA	NA
504	platycnemis pennipes	2008	8	18	230	256.7	NA	4	5457	F	platycnemis pennipes/F	Z	NA	NA	NA	NA	NA	1	NA	1
505	orthetrum cancellatum	2008	8	18	230	256.7	NA	4	5457	F	orthetrum cancellatum/F	A	1	NA	NA	NA	NA	1	NA	NA
506	aeshna grandis	2008	8	18	230	256.7	NA	1	5457	M	aeshna grandis/M	A	1	1	NA	NA	NA	NA	1	NA
507	calopteryx splendens	2008	8	18	230	256.7	NA	1	5457	F	calopteryx splendens/F	Z	NA	NA	NA	1	NA	NA	1	NA
508	sympetrum danae	2010	8	22	234	645.3	NA	20	6466	F	sympetrum danae/F	A	1	1	NA	NA	NA	1	NA	NA
509	sympetrum striolatum	2010	8	22	234	645.3	NA	1	6466	M	sympetrum striolatum/M	A	NA	1	1	NA	NA	NA	1	NA
510	sympetrum danae	2010	8	22	234	645.3	NA	5	6466	F	sympetrum danae/F	A	1	1	NA	NA	NA	NA	NA	NA
511	platycnemis pennipes	2010	6	6	157	154	NA	500	7267	M	platycnemis pennipes/M	Z	NA	NA	NA	NA	1	1	NA	NA
512	anaciaeschna isosceles	2010	6	6	157	154	NA	5	7267	F	anaciaeschna isosceles/F	A	NA	1	1	1	NA	NA	NA	NA
513	stylurus flavipes	2008	7	30	211	171.5	NA	6	7164	F	stylurus flavipes/F	A	1	NA	NA	NA	1	1	NA	NA
514	orthetrum brunneum	2010	7	22	203	226.4	NA	1	7064	F	orthetrum brunneum/F	A	NA	1	NA	NA	NA	NA	1	NA
515	cordulegaster boltonii	2010	6	29	180	300.8	NA	50	5763	F	cordulegaster boltonii/F	A	1	NA	NA	NA	NA	1	NA	NA
516	sympetrum sanguineum	2009	8	11	223	200.6	NA	50	5958	F	sympetrum sanguineum/F	A	NA	1	NA	NA	NA	NA	NA	NA
517	orthetrum cancellatum	2009	9	2	245	201	NA	1	5957	F	orthetrum cancellatum/F	A	1	NA	NA	NA	NA	NA	NA	NA
518	sympetrum sanguineum	2008	8	17	229	387.4	NA	2	5557	F	sympetrum sanguineum/F	A	NA	1	NA	NA	NA	NA	NA	NA
519	aeshna mixta	2008	8	17	229	387.4	NA	3	5557	F	aeshna mixta/F	A	1	NA	NA	NA	NA	NA	1	NA
520	enallagma cyathigerum	2008	8	17	229	364.7	NA	8	5557	F	enallagma cyathigerum/F	Z	NA	NA	NA	NA	1	1	NA	NA
521	aeshna cyanea	2008	8	17	229	364.7	NA	6	5557	F	aeshna cyanea/F	A	NA	NA	NA	NA	1	1	1	NA
522	enallagma cyathigerum	2008	8	17	229	364.7	NA	8	5557	F	enallagma cyathigerum/F	Z	NA	NA	NA	NA	1	NA	NA	NA
523	aeshna cyanea	2008	8	17	229	364.7	NA	6	5557	F	aeshna cyanea/F	A	NA	NA	NA	1	NA	1	1	NA
524	stylurus flavipes	2009	8	17	229	200	NA	1	5958	F	stylurus flavipes/F	A	1	NA	NA	NA	1	1	NA	NA
525	anax imperator	2010	7	16	197	454.5	pond	4	6366	M	anax imperator/M	A	NA	NA	NA	1	NA	1	NA	NA
526	ischnura pumilio	2010	8	1	213	454.5	pond	5	6366	F	ischnura pumilio/F	Z	NA	1	NA	NA	NA	1	NA	NA
527	somatochlora metallica	2010	8	19	231	454.5	pond	2	6366	M	somatochlora metallica/M	A	1	NA	NA	1	NA	NA	NA	NA
528	sympetrum vulgatum	2010	8	19	231	454.5	pond	50	6366	F	sympetrum vulgatum/F	A	1	1	NA	NA	NA	NA	NA	NA
529	orthetrum cancellatum	2010	6	28	179	448.9	pond	1	6366	M	orthetrum cancellatum/M	A	NA	NA	NA	NA	NA	1	NA	NA
530	libellula quadrimaculata	2009	6	12	163	195	pond	4	7266	F	libellula quadrimaculata/F	A	1	1	NA	NA	NA	NA	1	NA
531	orthetrum cancellatum	2009	6	12	163	195	pond	8	7266	M	orthetrum cancellatum/M	A	NA	NA	NA	NA	1	1	NA	NA
532	sympetrum sanguineum	2009	6	12	163	195	pond	2	7266	M	sympetrum sanguineum/M	A	NA	NA	1	NA	NA	NA	1	NA
533	ischnura elegans	2009	8	21	233	195	pond	12	7266	M	ischnura elegans/M	Z	NA	NA	NA	1	NA	1	NA	NA
534	anax imperator	2009	8	21	233	195	pond	3	7266	M	anax imperator/M	A	NA	NA	NA	1	NA	1	NA	NA
535	platycnemis pennipes	2009	7	2	183	212.8	NA	10	5958	F	platycnemis pennipes/F	Z	NA	NA	NA	NA	1	NA	NA	1
536	ischnura elegans	2009	7	2	183	216	NA	10	5958	M	ischnura elegans/M	Z	NA	NA	NA	1	1	NA	NA	NA
537	calopteryx splendens	2010	8	12	224	372.8	pond	1	6367	M	calopteryx splendens/M	Z	NA	NA	NA	1	1	1	NA	NA
538	libellula quadrimaculata	2008	6	3	154	449.2	pond	5	6761	F	libellula quadrimaculata/F	A	1	NA	NA	NA	NA	1	1	NA
539	anax imperator	2008	6	3	154	449.2	pond	1	6761	F	anax imperator/F	A	NA	NA	NA	1	1	NA	NA	NA
540	coenagrion puella	2008	6	3	154	449.2	pond	50	6761	M	coenagrion puella/M	Z	NA	NA	NA	NA	1	1	NA	NA
541	pyrrhosoma nymphula	2008	6	3	154	449.2	pond	5	6761	M	pyrrhosoma nymphula/M	Z	1	NA	1	NA	NA	NA	NA	NA
542	calopteryx virgo	2008	6	3	154	426.8	NA	4	6761	M	calopteryx virgo/M	Z	NA	NA	NA	NA	1	1	NA	NA
543	orthetrum brunneum	2009	8	14	226	307.6	NA	2	6277	M	orthetrum brunneum/M	A	NA	NA	NA	NA	1	NA	NA	NA
544	orthetrum brunneum	2009	8	19	231	307.6	NA	2	6277	M	orthetrum brunneum/M	A	NA	NA	NA	NA	1	NA	NA	NA
545	calopteryx virgo	2010	6	30	181	244.4	NA	5	6277	F	calopteryx virgo/F	Z	NA	NA	NA	1	NA	NA	NA	NA
546	platycnemis pennipes	2010	8	31	243	244.4	NA	5	6277	F	platycnemis pennipes/F	Z	1	1	NA	NA	NA	1	NA	NA
547	aeshna cyanea	2009	8	31	243	686.5	NA	5	6477	M	aeshna cyanea/M	A	NA	NA	NA	1	NA	NA	NA	NA
548	onychogomphus forcipatus	2008	7	1	182	720.8	NA	1	6477	M	onychogomphus forcipatus/M	A	1	NA	NA	NA	1	1	NA	NA
549	calopteryx splendens	2010	8	31	243	231.9	NA	5	6177	F	calopteryx splendens/F	Z	1	NA	NA	NA	NA	NA	1	NA
550	pyrrhosoma nymphula	2008	6	30	181	240.1	NA	5	6177	F	pyrrhosoma nymphula/F	Z	NA	NA	1	NA	NA	1	NA	NA
551	aeshna mixta	2008	6	30	181	240.1	NA	5	6177	F	aeshna mixta/F	A	1	NA	NA	NA	NA	1	1	NA
552	orthetrum albistylum	2008	6	30	181	240.1	NA	5	6177	F	orthetrum albistylum/F	A	1	NA	NA	NA	NA	NA	NA	NA
553	platycnemis pennipes	2008	8	31	243	240.1	NA	5	6177	M	platycnemis pennipes/M	Z	NA	NA	NA	1	1	1	NA	NA
554	ischnura elegans	2008	7	31	212	198.3	pond	5	6176	F	ischnura elegans/F	Z	1	NA	NA	NA	NA	1	NA	NA
555	lestes sponsa	2008	8	31	243	198.3	pond	5	6176	M	lestes sponsa/M	Z	NA	NA	NA	1	1	NA	NA	NA
556	calopteryx splendens	2009	5	31	151	198.3	pond	5	6176	M	calopteryx splendens/M	Z	NA	NA	NA	NA	1	1	NA	NA
557	calopteryx splendens	2010	6	30	181	198.3	pond	5	6176	F	calopteryx splendens/F	Z	1	NA	NA	1	NA	NA	NA	NA
558	calopteryx splendens	2011	6	30	181	198.3	pond	5	6176	F	calopteryx splendens/F	Z	1	NA	NA	NA	NA	NA	1	NA
559	anax parthenope	2008	6	30	181	206.3	pond	5	6176	M	anax parthenope/M	A	NA	1	NA	NA	NA	1	NA	NA
560	lestes sponsa	2009	6	12	163	195	pond	4	7266	M	lestes sponsa/M	Z	NA	NA	NA	1	1	1	NA	NA
561	chalcolestes viridis	2009	6	12	163	195	pond	1	7266	F	chalcolestes viridis/F	Z	NA	NA	NA	1	NA	NA	NA	NA
562	ischnura elegans	2009	6	12	163	195	pond	7	7266	M	ischnura elegans/M	Z	NA	NA	NA	NA	1	1	NA	NA
563	libellula depressa	2009	6	12	163	195	pond	1	7266	M	libellula depressa/M	A	NA	NA	NA	NA	1	1	NA	NA
564	ischnura elegans	2009	6	10	161	204.1	NA	2	6964	F	ischnura elegans/F	Z	NA	1	NA	1	NA	NA	1	NA
565	libellula depressa	2009	7	10	191	209.7	pond	1	6964	F	libellula depressa/F	A	1	NA	NA	NA	NA	1	NA	NA
566	calopteryx splendens	2009	7	10	191	214.1	pond	20	6964	M	calopteryx splendens/M	Z	NA	NA	NA	1	1	1	NA	NA
567	ischnura elegans	2009	5	15	135	211	NA	1	5959	F	ischnura elegans/F	Z	1	NA	NA	1	NA	1	NA	NA
568	leucorrhinia dubia	2009	6	25	176	910	NA	1	5157	F	leucorrhinia dubia/F	A	NA	NA	NA	NA	NA	1	NA	NA
569	calopteryx virgo	2009	8	10	222	203.9	NA	10	5958	M	calopteryx virgo/M	Z	NA	NA	NA	1	1	1	NA	NA
570	stylurus flavipes	2009	8	10	222	203.9	NA	10	5958	M	stylurus flavipes/M	A	1	NA	NA	NA	NA	1	NA	NA
571	coenagrion puella	2009	6	9	160	203	pond	10	5958	F	coenagrion puella/F	Z	NA	NA	NA	1	NA	1	NA	NA
572	calopteryx virgo	2009	7	14	195	219.5	NA	10	5959	M	calopteryx virgo/M	Z	NA	NA	NA	1	1	1	NA	NA
573	stylurus flavipes	2009	8	11	223	207.6	NA	1	5959	M	stylurus flavipes/M	A	1	NA	NA	NA	1	NA	NA	NA
574	platycnemis pennipes	2008	8	6	218	509.6	pond	50	6960	F	platycnemis pennipes/F	Z	1	NA	NA	NA	NA	1	NA	1
575	calopteryx virgo	2012	6	23	174	353.6	NA	5	5458	F	calopteryx virgo/F	Z	1	NA	NA	1	NA	NA	NA	NA
576	orthetrum cancellatum	2009	7	21	202	223.2	pond	1	5958	M	orthetrum cancellatum/M	A	NA	NA	NA	NA	1	1	NA	NA
577	platycnemis pennipes	2009	7	21	202	224.2	NA	1000	5958	M	platycnemis pennipes/M	Z	NA	NA	NA	NA	1	1	NA	NA
578	somatochlora flavomaculata	2010	7	13	194	273.5	pond	2	5557	F	somatochlora flavomaculata/F	A	NA	1	NA	1	NA	NA	NA	NA
579	enallagma cyathigerum	2009	7	29	210	277.7	quarry	5	6964	F	enallagma cyathigerum/F	Z	NA	NA	NA	NA	1	1	NA	NA
580	lestes sponsa	2011	9	30	273	241.9	NA	5	6374	F	lestes sponsa/F	Z	1	1	NA	NA	NA	NA	NA	NA
581	crocothemis erythraea	2008	12	31	365	304.6	NA	5	6573	M	crocothemis erythraea/M	A	NA	NA	1	NA	NA	NA	NA	NA
582	calopteryx virgo	2011	6	30	181	260.3	NA	5	6373	M	calopteryx virgo/M	Z	NA	NA	NA	1	1	NA	NA	NA
583	libellula depressa	2011	7	31	212	260.3	NA	5	6373	F	libellula depressa/F	A	NA	NA	NA	NA	NA	NA	1	NA
584	somatochlora metallica	2010	8	5	217	400.4	pond	1	6467	F	somatochlora metallica/F	A	1	NA	NA	1	NA	NA	NA	NA
585	orthetrum cancellatum	2010	8	5	217	400.4	pond	2	6467	M	orthetrum cancellatum/M	A	NA	NA	NA	NA	1	1	NA	NA
586	enallagma cyathigerum	2010	5	29	149	504.3	NA	5	6367	F	enallagma cyathigerum/F	Z	NA	1	NA	NA	1	NA	NA	NA
587	ischnura elegans	2010	5	29	149	504.3	NA	3	6367	F	ischnura elegans/F	Z	1	1	NA	NA	NA	NA	1	NA
588	enallagma cyathigerum	2010	5	29	149	504.3	NA	1	6367	M	enallagma cyathigerum/M	Z	NA	NA	NA	NA	1	1	NA	NA
589	orthetrum cancellatum	2012	7	24	205	188.1	oxbow	1	6771	M	orthetrum cancellatum/M	A	NA	NA	NA	NA	1	1	NA	NA
590	platycnemis pennipes	2012	7	24	205	188.2	NA	50	6771	M	platycnemis pennipes/M	Z	NA	NA	NA	NA	1	1	NA	1
591	sympetrum pedemontanum	2012	7	24	205	188.2	NA	1	6771	F	sympetrum pedemontanum/F	A	NA	1	NA	NA	NA	NA	1	NA
592	platycnemis pennipes	2010	6	5	156	229.6	pond	20	6468	M	platycnemis pennipes/M	Z	NA	NA	NA	NA	1	1	NA	NA
593	anax parthenope	2010	6	5	156	229.6	pond	2	6468	F	anax parthenope/F	A	NA	1	NA	NA	NA	1	1	NA
594	calopteryx splendens	2010	6	28	179	229.6	pond	1	6468	F	calopteryx splendens/F	Z	NA	NA	NA	1	NA	NA	1	NA
595	coenagrion puella	2010	6	28	179	229.6	pond	50	6468	M	coenagrion puella/M	Z	NA	NA	NA	NA	1	1	NA	NA
596	enallagma cyathigerum	2010	6	28	179	229.6	pond	50	6468	M	enallagma cyathigerum/M	Z	NA	NA	NA	NA	1	1	NA	NA
597	coenagrion puella	2010	7	14	195	260	NA	50	6568	F	coenagrion puella/F	Z	NA	NA	NA	1	NA	1	NA	NA
598	enallagma cyathigerum	2010	7	14	195	260	NA	1	6568	M	enallagma cyathigerum/M	Z	NA	NA	NA	NA	NA	1	NA	NA
599	chalcolestes viridis	2010	7	14	195	260	NA	5	6568	F	chalcolestes viridis/F	Z	1	NA	NA	1	NA	NA	NA	NA
600	lestes barbarus	2010	7	14	195	260	NA	6	6568	M	lestes barbarus/M	Z	1	NA	NA	1	NA	NA	NA	NA
601	orthetrum cancellatum	2009	7	27	208	423.4	pond	3	6367	F	orthetrum cancellatum/F	A	1	NA	NA	NA	NA	1	NA	NA
602	sympetrum sanguineum	2009	7	24	205	249.9	pond	10	6059	M	sympetrum sanguineum/M	A	NA	1	1	NA	NA	NA	NA	NA
603	ischnura elegans	2008	5	30	150	462.9	NA	15	6860	M	ischnura elegans/M	Z	NA	NA	NA	1	1	NA	NA	NA
604	calopteryx splendens	2008	5	30	150	462.9	NA	5	6860	M	calopteryx splendens/M	Z	NA	NA	NA	1	NA	1	NA	NA
605	sympecma fusca	2009	6	9	160	213	NA	1	5959	M	sympecma fusca/M	Z	NA	NA	NA	NA	NA	NA	1	1
606	ischnura elegans	2009	6	9	160	213	NA	10	5959	F	ischnura elegans/F	Z	NA	NA	NA	1	NA	1	NA	NA
607	anax imperator	2009	6	9	160	213	NA	1	5959	F	anax imperator/F	A	NA	NA	NA	1	1	NA	NA	NA
608	libellula quadrimaculata	2009	6	9	160	213	NA	10	5959	M	libellula quadrimaculata/M	A	NA	NA	NA	NA	NA	1	1	NA
609	orthetrum brunneum	2009	8	25	237	238.5	NA	1	6059	M	orthetrum brunneum/M	A	NA	NA	NA	NA	1	NA	NA	NA
610	ischnura elegans	2009	7	14	195	295.4	pond	10	6059	M	ischnura elegans/M	Z	NA	NA	NA	1	1	1	NA	NA
611	calopteryx virgo	2009	7	14	195	313.8	NA	10	6059	M	calopteryx virgo/M	Z	NA	NA	NA	1	1	NA	NA	NA
612	calopteryx virgo	2009	7	14	195	326.7	pond	1	6059	F	calopteryx virgo/F	Z	NA	NA	NA	NA	NA	NA	1	NA
613	platycnemis pennipes	2009	7	22	203	198.2	oxbow	500	5957	M	platycnemis pennipes/M	Z	NA	NA	NA	1	1	NA	NA	1
614	erythromma viridulum	2009	7	22	203	195.5	NA	50	5957	F	erythromma viridulum/F	Z	NA	NA	NA	1	1	1	NA	NA
615	calopteryx splendens	2010	5	31	151	202	NA	5	6176	M	calopteryx splendens/M	Z	NA	NA	NA	NA	1	NA	NA	NA
616	calopteryx splendens	2009	8	31	243	197	pond	5	6175	F	calopteryx splendens/F	Z	NA	NA	NA	1	NA	NA	1	NA
617	sympecma fusca	2009	8	25	237	198	pond	1	6175	M	sympecma fusca/M	Z	NA	NA	NA	NA	NA	NA	1	NA
618	anaciaeschna isosceles	2011	6	28	179	198	pond	1	6175	M	anaciaeschna isosceles/M	A	NA	1	NA	NA	NA	NA	1	NA
619	orthetrum cancellatum	2010	7	31	212	196.7	NA	5	6075	F	orthetrum cancellatum/F	A	1	NA	NA	NA	NA	1	NA	NA
620	calopteryx splendens	2010	8	31	243	196.7	NA	5	6075	M	calopteryx splendens/M	Z	NA	NA	NA	1	1	1	NA	NA
621	gomphus vulgatissimus	2010	6	5	156	196.7	NA	1	6075	F	gomphus vulgatissimus/F	A	1	NA	NA	1	NA	1	NA	NA
622	ischnura elegans	2011	8	31	243	263.8	quarry	5	6075	M	ischnura elegans/M	Z	NA	NA	NA	1	NA	1	NA	NA
623	chalcolestes viridis	2011	8	31	243	263.8	quarry	5	6075	M	chalcolestes viridis/M	Z	1	NA	NA	1	NA	NA	NA	NA
624	orthetrum cancellatum	2011	8	31	243	263.8	quarry	5	6075	F	orthetrum cancellatum/F	A	1	NA	NA	NA	NA	NA	NA	NA
625	sympetrum vulgatum	2011	8	31	243	263.8	quarry	5	6075	F	sympetrum vulgatum/F	A	1	1	NA	NA	NA	NA	NA	NA
626	sympetrum sanguineum	2011	8	31	243	263.8	quarry	5	6075	F	sympetrum sanguineum/F	A	NA	1	NA	NA	NA	NA	1	NA
627	calopteryx splendens	2008	5	24	144	216	pond	5	6275	M	calopteryx splendens/M	Z	NA	NA	NA	1	NA	1	NA	NA
628	platycnemis pennipes	2011	7	31	212	260.3	NA	5	6373	M	platycnemis pennipes/M	Z	NA	NA	NA	NA	1	1	NA	NA
629	orthetrum brunneum	2011	7	7	188	260.3	NA	1	6373	F	orthetrum brunneum/F	A	NA	1	NA	NA	NA	NA	NA	NA
630	ischnura pumilio	2008	12	31	365	274.5	pond	5	6573	M	ischnura pumilio/M	Z	NA	NA	NA	1	1	1	NA	NA
631	sympetrum sanguineum	2009	8	31	243	508.2	pond	5	6273	F	sympetrum sanguineum/F	A	1	1	NA	NA	NA	NA	1	NA
632	somatochlora metallica	2010	7	14	195	260	NA	3	6568	F	somatochlora metallica/F	A	1	1	NA	1	NA	NA	NA	NA
633	somatochlora metallica	2010	7	14	195	260	NA	3	6568	M	somatochlora metallica/M	A	1	NA	NA	1	NA	NA	NA	NA
634	sympetrum sanguineum	2010	7	14	195	260	NA	20	6568	M	sympetrum sanguineum/M	A	1	NA	1	NA	NA	NA	1	NA
635	chalcolestes viridis	2010	7	14	195	260	NA	10	6568	F	chalcolestes viridis/F	Z	NA	NA	NA	1	NA	NA	NA	NA
636	sympetrum sanguineum	2010	7	14	195	260	NA	5	6568	M	sympetrum sanguineum/M	A	NA	1	1	NA	NA	NA	NA	NA
637	calopteryx splendens	2010	7	4	185	228.1	pond	2	6668	M	calopteryx splendens/M	Z	NA	NA	NA	1	NA	1	NA	NA
638	sympetrum flaveolum	2008	12	31	365	513.5	NA	5	6575	M	sympetrum flaveolum/M	A	NA	NA	1	NA	NA	NA	NA	NA
639	calopteryx splendens	2009	7	5	186	210.9	NA	15	6175	F	calopteryx splendens/F	Z	NA	NA	NA	1	NA	NA	1	NA
640	stylurus flavipes	2009	8	10	222	215	NA	1	6275	F	stylurus flavipes/F	A	1	NA	NA	NA	NA	1	NA	NA
641	aeshna cyanea	2011	10	31	304	243.7	NA	5	6374	F	aeshna cyanea/F	A	NA	NA	NA	NA	1	1	1	NA
642	sympetrum sanguineum	2011	9	30	273	243.7	NA	5	6374	F	sympetrum sanguineum/F	A	NA	1	NA	NA	NA	NA	1	NA
643	calopteryx virgo	2011	5	31	151	241.9	NA	5	6374	M	calopteryx virgo/M	Z	NA	NA	NA	1	NA	1	NA	NA
644	enallagma cyathigerum	2010	8	5	217	398.1	pond	50	6467	F	enallagma cyathigerum/F	Z	1	NA	NA	NA	1	NA	NA	NA
645	somatochlora metallica	2010	8	5	217	398.1	pond	1	6467	F	somatochlora metallica/F	A	NA	NA	NA	1	NA	NA	NA	NA
646	calopteryx splendens	2010	8	5	217	400.4	pond	3	6467	M	calopteryx splendens/M	Z	NA	NA	NA	1	NA	1	NA	NA
647	lestes sponsa	2010	8	5	217	400.4	pond	3	6467	F	lestes sponsa/F	Z	NA	NA	NA	1	NA	NA	NA	NA
648	anax parthenope	2010	8	5	217	400.4	pond	1	6467	F	anax parthenope/F	A	NA	1	NA	NA	NA	1	NA	NA
649	chalcolestes viridis	2012	8	30	242	220.7	pond	5	6671	F	chalcolestes viridis/F	Z	1	NA	NA	1	NA	NA	NA	NA
650	enallagma cyathigerum	2012	8	30	242	220.7	pond	5	6671	M	enallagma cyathigerum/M	Z	NA	NA	NA	NA	1	1	NA	NA
651	sympetrum striolatum	2012	8	30	242	220.7	pond	2	6671	F	sympetrum striolatum/F	A	NA	1	NA	NA	NA	NA	NA	NA
652	enallagma cyathigerum	2012	8	15	227	220.8	pond	3	6671	M	enallagma cyathigerum/M	Z	NA	NA	NA	NA	1	1	NA	NA
653	chalcolestes viridis	2009	8	19	231	229.6	pond	5	6468	M	chalcolestes viridis/M	Z	1	NA	NA	1	NA	NA	NA	NA
654	aeshna affinis	2009	8	19	231	229.6	pond	5	6468	M	aeshna affinis/M	A	NA	NA	NA	NA	1	NA	NA	NA
655	aeshna mixta	2009	8	19	231	229.6	pond	1	6468	F	aeshna mixta/F	A	1	NA	NA	NA	NA	1	NA	NA
656	ischnura elegans	2010	5	22	142	229.6	pond	1	6468	F	ischnura elegans/F	Z	1	NA	NA	NA	NA	1	NA	NA
657	platycnemis pennipes	2010	5	22	142	229.6	pond	1	6468	F	platycnemis pennipes/F	Z	1	NA	NA	NA	NA	1	NA	NA
658	ophiogomphus cecilia	2010	8	4	216	238.9	NA	2	6268	M	ophiogomphus cecilia/M	A	NA	NA	NA	1	NA	1	NA	NA
659	platycnemis pennipes	2010	7	4	185	249.6	pond	50	6568	M	platycnemis pennipes/M	Z	NA	NA	NA	NA	1	NA	NA	1
660	orthetrum cancellatum	2008	5	27	147	483.8	pond	1	6861	M	orthetrum cancellatum/M	A	NA	NA	NA	NA	1	1	NA	NA
661	coenagrion puella	2008	5	9	129	427.6	reservoir	5	6761	F	coenagrion puella/F	Z	NA	NA	NA	1	1	NA	NA	NA
662	sympetrum sanguineum	2010	8	31	243	198	pond	5	6175	M	sympetrum sanguineum/M	A	NA	NA	1	NA	NA	NA	1	NA
663	coenagrion puella	2011	6	30	181	198	pond	5	6175	F	coenagrion puella/F	Z	NA	NA	NA	NA	1	1	NA	NA
664	coenagrion puella	2010	6	12	163	494.7	NA	9	6367	F	coenagrion puella/F	Z	NA	NA	NA	1	NA	1	NA	NA
665	aeshna cyanea	2010	6	13	164	494.7	NA	3	6367	M	aeshna cyanea/M	A	1	NA	NA	1	NA	1	NA	NA
666	aeshna cyanea	2010	6	13	164	494.7	NA	5	6367	M	aeshna cyanea/M	A	NA	NA	NA	1	1	1	NA	NA
667	sympetrum vulgatum	2010	8	5	217	504.3	NA	2	6367	M	sympetrum vulgatum/M	A	1	NA	1	NA	NA	NA	1	NA
668	ischnura pumilio	2010	8	9	221	488.1	reservoir	5	6367	M	ischnura pumilio/M	Z	NA	NA	NA	1	1	NA	NA	NA
669	libellula fulva	2009	6	16	167	156	NA	7	7267	F	libellula fulva/F	A	1	1	NA	NA	NA	NA	NA	NA
670	orthetrum cancellatum	2008	6	30	181	588.6	pond	5	6567	F	orthetrum cancellatum/F	A	1	NA	NA	NA	NA	1	NA	NA
671	orthetrum brunneum	2010	7	11	192	266	NA	2	6867	M	orthetrum brunneum/M	A	NA	NA	NA	NA	1	NA	NA	NA
672	somatochlora metallica	2012	8	1	213	177	oxbow	1	6970	M	somatochlora metallica/M	A	1	NA	NA	1	NA	NA	NA	NA
673	sympetrum sanguineum	2012	8	1	213	177	oxbow	1	6970	F	sympetrum sanguineum/F	A	NA	1	NA	NA	NA	NA	NA	NA
674	ischnura elegans	2010	6	28	179	229.6	pond	10	6468	F	ischnura elegans/F	Z	1	1	NA	NA	NA	NA	NA	NA
675	platycnemis pennipes	2010	6	28	179	229.6	pond	50	6468	M	platycnemis pennipes/M	Z	NA	NA	NA	1	NA	1	NA	1
676	sympetrum sanguineum	2010	6	28	179	229.6	pond	1	6468	F	sympetrum sanguineum/F	A	1	NA	NA	NA	NA	NA	1	NA
677	sympetrum sanguineum	2008	8	7	219	530.9	reservoir	50	6761	F	sympetrum sanguineum/F	A	NA	1	NA	NA	NA	NA	NA	NA
678	calopteryx splendens	2008	8	7	219	530.9	reservoir	1	6761	F	calopteryx splendens/F	Z	NA	1	NA	1	NA	NA	1	NA
679	libellula depressa	2008	8	7	219	530.9	reservoir	1	6761	F	libellula depressa/F	A	NA	1	NA	NA	NA	1	1	NA
680	enallagma cyathigerum	2008	8	19	231	479.9	NA	50	6861	F	enallagma cyathigerum/F	Z	1	1	NA	NA	NA	1	NA	NA
681	orthetrum cancellatum	2009	7	31	212	275.8	NA	5	6176	M	orthetrum cancellatum/M	A	NA	NA	NA	NA	1	1	NA	NA
682	sympetrum sanguineum	2011	8	31	243	203	quarry	5	6076	M	sympetrum sanguineum/M	A	1	1	1	NA	NA	NA	NA	NA
683	sympetrum flaveolum	2009	8	31	243	203.1	quarry	5	6076	M	sympetrum flaveolum/M	A	1	NA	NA	NA	NA	NA	1	NA
684	anax parthenope	2008	6	30	181	210.2	pond	5	6176	M	anax parthenope/M	A	NA	1	NA	NA	1	NA	1	NA
685	libellula depressa	2009	5	31	151	210.2	pond	5	6176	M	libellula depressa/M	A	NA	NA	NA	NA	1	1	NA	NA
686	enallagma cyathigerum	2010	8	21	233	353.1	reservoir	10	6467	M	enallagma cyathigerum/M	Z	NA	NA	NA	NA	1	1	NA	NA
687	aeshna cyanea	2010	8	21	233	353.1	reservoir	4	6467	M	aeshna cyanea/M	A	NA	NA	NA	NA	1	1	NA	NA
688	calopteryx virgo	2009	7	23	204	372.8	pond	2	6367	M	calopteryx virgo/M	Z	NA	NA	NA	NA	1	1	NA	NA
689	somatochlora metallica	2009	5	2	122	520	NA	1	6763	M	somatochlora metallica/M	A	NA	NA	NA	1	NA	NA	NA	NA
690	aeshna mixta	2011	8	23	235	381	NA	1	6357	M	aeshna mixta/M	A	NA	NA	NA	NA	1	1	1	NA
691	sympetrum danae	2008	8	2	214	842.5	NA	5	5445	M	sympetrum danae/M	A	1	1	NA	NA	NA	NA	NA	NA
692	orthetrum coerulescens	2008	6	16	167	231	NA	1	6177	M	orthetrum coerulescens/M	A	NA	NA	NA	NA	1	NA	NA	NA
693	somatochlora metallica	2008	6	30	181	231	NA	1	6177	M	somatochlora metallica/M	A	1	NA	NA	1	NA	NA	NA	NA
694	aeshna cyanea	2008	9	30	273	231	NA	5	6177	M	aeshna cyanea/M	A	NA	NA	NA	1	1	1	NA	NA
695	platycnemis pennipes	2008	6	1	152	240.9	NA	5	6177	M	platycnemis pennipes/M	Z	NA	NA	NA	1	NA	1	NA	NA
696	anax parthenope	2008	6	30	181	240.9	NA	5	6177	F	anax parthenope/F	A	NA	1	NA	NA	NA	NA	1	NA
697	libellula depressa	2008	6	30	181	240.9	NA	5	6177	M	libellula depressa/M	A	NA	NA	NA	NA	NA	1	NA	NA
698	erythromma viridulum	2008	7	31	212	240.9	NA	5	6177	M	erythromma viridulum/M	Z	NA	NA	NA	NA	1	1	NA	NA
699	calopteryx splendens	2010	7	31	212	199	NA	5	6176	M	calopteryx splendens/M	Z	NA	NA	NA	NA	NA	1	NA	NA
700	anax parthenope	2010	7	31	212	199	NA	5	6176	M	anax parthenope/M	A	NA	NA	NA	1	1	1	NA	NA
701	platycnemis pennipes	2010	8	31	243	198.2	NA	5	6075	F	platycnemis pennipes/F	Z	1	NA	NA	NA	NA	1	NA	NA
702	aeshna cyanea	2010	10	31	304	198.2	NA	5	6075	F	aeshna cyanea/F	A	1	NA	NA	1	NA	NA	NA	NA
703	platycnemis pennipes	2008	6	30	181	198.3	pond	5	6176	F	platycnemis pennipes/F	Z	NA	NA	NA	NA	NA	1	NA	1
704	calopteryx splendens	2010	8	31	243	200.1	NA	5	6175	F	calopteryx splendens/F	Z	NA	NA	NA	1	NA	NA	1	NA
705	aeshna cyanea	2008	8	31	243	707.7	NA	5	6476	M	aeshna cyanea/M	A	NA	NA	NA	NA	1	NA	NA	NA
706	crocothemis erythraea	2010	7	13	194	454.5	pond	1	6366	F	crocothemis erythraea/F	A	1	1	NA	NA	NA	NA	NA	NA
707	orthetrum cancellatum	2010	7	13	194	454.5	pond	5	6366	M	orthetrum cancellatum/M	A	NA	NA	NA	NA	1	1	NA	NA
708	coenagrion puella	2010	7	13	194	454.5	pond	50	6366	M	coenagrion puella/M	Z	NA	NA	NA	NA	1	1	NA	NA
709	orthetrum cancellatum	2008	7	31	212	241.3	pond	5	5772	F	orthetrum cancellatum/F	A	1	NA	NA	NA	NA	1	NA	NA
710	ischnura elegans	2008	8	31	243	246.1	pond	5	5772	F	ischnura elegans/F	Z	1	NA	NA	NA	NA	1	NA	NA
711	ischnura elegans	2008	8	31	243	395.8	pond	5	5771	M	ischnura elegans/M	Z	NA	NA	NA	1	NA	1	NA	NA
712	aeshna cyanea	2008	8	31	243	395.8	pond	5	5771	F	aeshna cyanea/F	A	NA	NA	NA	1	NA	1	NA	NA
713	onychogomphus forcipatus	2008	7	8	189	323.5	NA	1	6378	M	onychogomphus forcipatus/M	A	1	NA	NA	NA	NA	1	NA	NA
714	calopteryx virgo	2009	7	1	182	289.1	NA	5	6277	M	calopteryx virgo/M	Z	NA	NA	NA	1	NA	1	NA	NA
715	aeshna cyanea	2011	7	31	212	622.2	quarry	5	6477	F	aeshna cyanea/F	A	1	NA	NA	NA	NA	1	NA	NA
716	orthetrum brunneum	2009	7	31	212	307.6	NA	2	6277	F	orthetrum brunneum/F	A	NA	1	NA	NA	NA	NA	1	NA
717	aeshna cyanea	2010	8	31	243	219	NA	5	6176	M	aeshna cyanea/M	A	NA	NA	NA	1	1	1	NA	NA
718	ischnura elegans	2011	5	31	151	219	NA	5	6176	M	ischnura elegans/M	Z	NA	NA	NA	1	NA	1	NA	NA
719	coenagrion puella	2010	6	26	177	494.7	NA	1	6367	M	coenagrion puella/M	Z	NA	NA	NA	NA	1	1	NA	NA
720	aeshna cyanea	2010	6	27	178	494.7	NA	5	6367	M	aeshna cyanea/M	A	NA	NA	NA	1	1	1	NA	NA
721	coenagrion puella	2010	6	29	180	494.7	NA	1	6367	M	coenagrion puella/M	Z	NA	NA	NA	NA	1	1	NA	NA
722	ischnura pumilio	2010	7	7	188	494.7	NA	1	6367	F	ischnura pumilio/F	Z	NA	1	NA	NA	NA	NA	NA	NA
723	ischnura pumilio	2010	7	7	188	494.7	NA	5	6367	F	ischnura pumilio/F	Z	NA	NA	NA	NA	NA	1	1	NA
724	crocothemis erythraea	2008	7	5	186	171.4	oxbow	6	7070	F	crocothemis erythraea/F	A	1	1	NA	NA	NA	NA	1	NA
725	coenagrion puella	2010	6	27	178	204.5	pond	50	6569	M	coenagrion puella/M	Z	NA	NA	NA	NA	NA	1	NA	NA
726	ischnura elegans	2010	6	27	178	204.5	pond	50	6569	M	ischnura elegans/M	Z	NA	NA	NA	NA	1	1	NA	NA
727	calopteryx splendens	2010	7	11	192	372.8	pond	5	6367	M	calopteryx splendens/M	Z	NA	NA	NA	1	NA	1	NA	NA
728	chalcolestes viridis	2010	7	11	192	372.8	pond	50	6367	F	chalcolestes viridis/F	Z	NA	NA	NA	1	NA	NA	NA	NA
729	coenagrion puella	2011	6	30	181	210.2	pond	5	6176	F	coenagrion puella/F	Z	NA	NA	NA	1	1	NA	NA	NA
730	orthetrum albistylum	2011	6	30	181	210.2	pond	5	6176	M	orthetrum albistylum/M	A	NA	NA	NA	NA	NA	1	NA	1
731	aeshna cyanea	2009	9	28	271	216.2	NA	1	6074	M	aeshna cyanea/M	A	NA	NA	NA	1	NA	1	NA	NA
732	calopteryx virgo	2010	7	31	212	220	pond	5	6274	F	calopteryx virgo/F	Z	NA	1	NA	1	NA	NA	NA	NA
733	orthetrum brunneum	2008	8	12	224	171.6	NA	5	7067	F	orthetrum brunneum/F	A	NA	1	NA	NA	NA	NA	1	NA
734	platycnemis pennipes	2008	6	30	181	599	NA	5	6567	F	platycnemis pennipes/F	Z	1	1	NA	NA	1	NA	NA	NA
735	chalcolestes viridis	2009	9	28	271	454.5	pond	50	6366	M	chalcolestes viridis/M	Z	NA	NA	NA	1	NA	NA	NA	NA
736	aeshna cyanea	2009	9	28	271	454.5	pond	50	6366	M	aeshna cyanea/M	A	NA	NA	NA	1	NA	1	NA	NA
737	sympetrum striolatum	2009	9	28	271	454.5	pond	50	6366	M	sympetrum striolatum/M	A	1	NA	1	NA	NA	NA	NA	NA
738	sympetrum vulgatum	2009	9	28	271	454.5	pond	50	6366	F	sympetrum vulgatum/F	A	1	1	NA	NA	NA	NA	NA	NA
739	coenagrion puella	2010	6	4	155	454.5	pond	5	6366	M	coenagrion puella/M	Z	NA	NA	NA	NA	NA	1	NA	NA
740	coenagrion puella	2012	7	5	186	254.9	quarry	50	6771	M	coenagrion puella/M	Z	NA	NA	NA	NA	1	1	NA	NA
741	ischnura elegans	2012	7	5	186	254.9	quarry	20	6771	M	ischnura elegans/M	Z	NA	NA	NA	1	NA	1	NA	NA
742	libellula depressa	2012	7	5	186	254.9	quarry	1	6771	F	libellula depressa/F	A	1	1	NA	NA	NA	NA	1	NA
743	ischnura elegans	2012	7	24	205	181	NA	20	6771	F	ischnura elegans/F	Z	1	NA	NA	NA	NA	1	NA	NA
744	platycnemis pennipes	2012	7	24	205	181	NA	1	6771	M	platycnemis pennipes/M	Z	NA	NA	NA	NA	1	NA	NA	NA
745	sympetrum sanguineum	2009	9	30	273	203.1	quarry	5	6076	M	sympetrum sanguineum/M	A	1	NA	1	NA	NA	NA	NA	NA
746	ischnura elegans	2011	8	31	243	203.1	quarry	5	6076	M	ischnura elegans/M	Z	NA	NA	NA	1	1	1	NA	NA
747	ophiogomphus cecilia	2010	7	1	182	197.4	NA	2	6076	M	ophiogomphus cecilia/M	A	1	NA	NA	1	1	NA	NA	NA
748	platycnemis pennipes	2008	6	30	181	217.2	pond	5	6176	F	platycnemis pennipes/F	Z	NA	1	NA	NA	NA	1	NA	1
749	orthetrum cancellatum	2008	6	30	181	217.2	pond	5	6176	M	orthetrum cancellatum/M	A	NA	NA	NA	NA	1	1	NA	NA
750	platycnemis pennipes	2009	6	30	181	217.2	pond	5	6176	F	platycnemis pennipes/F	Z	NA	1	NA	NA	NA	1	NA	NA
751	orthetrum cancellatum	2010	7	31	212	297	NA	5	6375	M	orthetrum cancellatum/M	A	NA	NA	NA	NA	1	1	NA	NA
752	onychogomphus forcipatus	2009	8	25	237	204.7	NA	4	6175	F	onychogomphus forcipatus/F	A	NA	NA	NA	1	NA	1	NA	NA
753	sympecma fusca	2009	4	24	114	225.4	pond	5	6174	F	sympecma fusca/F	Z	NA	NA	NA	NA	NA	NA	1	1
754	aeshna cyanea	2009	9	28	271	225.4	NA	2	6074	M	aeshna cyanea/M	A	NA	NA	NA	1	1	NA	NA	NA
755	coenagrion puella	2012	7	8	189	659.2	NA	15	6070	F	coenagrion puella/F	Z	NA	NA	NA	NA	NA	1	NA	NA
756	enallagma cyathigerum	2012	7	8	189	659.2	NA	10	6070	F	enallagma cyathigerum/F	Z	NA	NA	NA	NA	1	1	NA	NA
757	aeshna cyanea	2012	7	8	189	659.2	NA	1	6070	M	aeshna cyanea/M	A	NA	NA	NA	1	1	1	NA	NA
758	ischnura elegans	2012	8	1	213	176.2	NA	5	6871	M	ischnura elegans/M	Z	NA	NA	NA	NA	1	1	NA	NA
759	platycnemis pennipes	2012	8	1	213	176.2	NA	5	6871	F	platycnemis pennipes/F	Z	1	NA	NA	NA	NA	1	NA	NA
760	ischnura elegans	2012	8	2	214	174.5	NA	20	6970	M	ischnura elegans/M	Z	NA	NA	NA	1	1	1	NA	NA
761	libellula depressa	2012	8	2	214	174.5	NA	1	6970	F	libellula depressa/F	A	NA	NA	NA	NA	NA	1	1	NA
762	sympetrum sanguineum	2012	8	2	214	174.5	NA	2	6970	F	sympetrum sanguineum/F	A	1	1	NA	NA	NA	NA	NA	NA
763	sympetrum vulgatum	2012	8	2	214	174.5	NA	1	6970	F	sympetrum vulgatum/F	A	1	1	NA	NA	NA	NA	NA	NA
764	ischnura elegans	2012	8	2	214	175.9	NA	5	6970	M	ischnura elegans/M	Z	NA	NA	NA	1	1	NA	NA	NA
765	platycnemis pennipes	2012	8	2	214	175.9	NA	5	6970	F	platycnemis pennipes/F	Z	1	NA	NA	NA	NA	1	NA	NA
766	enallagma cyathigerum	2008	6	25	176	444.3	NA	50	6761	F	enallagma cyathigerum/F	Z	NA	NA	NA	NA	1	1	NA	NA
767	orthetrum cancellatum	2008	6	3	154	467.8	pond	5	6761	F	orthetrum cancellatum/F	A	1	NA	NA	NA	NA	1	NA	NA
768	enallagma cyathigerum	2008	5	30	150	494.1	reservoir	5	6861	M	enallagma cyathigerum/M	Z	NA	NA	NA	NA	1	1	NA	NA
769	aeshna cyanea	2009	8	31	243	272.5	NA	5	6275	M	aeshna cyanea/M	A	NA	NA	NA	1	1	NA	NA	NA
770	platycnemis pennipes	2009	7	5	186	205.9	pond	15	6175	M	platycnemis pennipes/M	Z	NA	NA	NA	NA	1	1	NA	1
771	enallagma cyathigerum	2009	7	5	186	205.9	pond	15	6175	F	enallagma cyathigerum/F	Z	1	NA	NA	NA	1	NA	NA	NA
772	orthetrum brunneum	2010	8	11	223	318.2	NA	1	6474	M	orthetrum brunneum/M	A	NA	NA	NA	NA	1	NA	NA	NA
773	orthetrum cancellatum	2010	7	31	212	227	pond	5	6274	F	orthetrum cancellatum/F	A	1	NA	NA	NA	NA	1	NA	NA
774	aeshna cyanea	2009	9	26	269	357	pond	1	6174	M	aeshna cyanea/M	A	NA	NA	NA	1	1	1	NA	NA
775	somatochlora metallica	2010	8	22	234	429.5	pond	1	6367	F	somatochlora metallica/F	A	NA	1	NA	1	NA	NA	NA	NA
776	ischnura pumilio	2010	8	22	234	459.9	pond	3	6367	M	ischnura pumilio/M	Z	NA	NA	NA	NA	1	1	NA	NA
777	erythromma viridulum	2012	7	5	186	217.3	pond	50	6771	F	erythromma viridulum/F	Z	NA	NA	NA	NA	1	1	NA	NA
778	ischnura elegans	2012	7	5	186	217.3	pond	50	6771	F	ischnura elegans/F	Z	NA	1	NA	NA	NA	1	NA	NA
779	anax parthenope	2012	7	5	186	217.3	pond	1	6771	M	anax parthenope/M	A	NA	1	NA	NA	NA	1	1	NA
780	orthetrum albistylum	2012	7	5	186	217.3	pond	10	6771	M	orthetrum albistylum/M	A	NA	NA	NA	NA	1	1	NA	1
781	orthetrum cancellatum	2012	7	5	186	217.3	pond	20	6771	F	orthetrum cancellatum/F	A	1	NA	NA	NA	NA	1	NA	NA
782	sympetrum sanguineum	2012	7	5	186	217.3	pond	2	6771	F	sympetrum sanguineum/F	A	NA	1	NA	NA	NA	NA	NA	NA
783	calopteryx splendens	2010	8	21	233	229.6	pond	1	6468	F	calopteryx splendens/F	Z	NA	NA	NA	1	NA	NA	NA	NA
784	coenagrion puella	2010	8	21	233	229.6	pond	20	6468	M	coenagrion puella/M	Z	NA	NA	NA	NA	NA	1	NA	NA
785	ischnura elegans	2010	8	21	233	229.6	pond	50	6468	F	ischnura elegans/F	Z	1	NA	NA	NA	NA	1	NA	NA
786	aeshna affinis	2010	8	21	233	229.6	pond	1	6468	M	aeshna affinis/M	A	NA	NA	NA	NA	1	1	NA	NA
787	aeshna mixta	2010	8	21	233	229.6	pond	50	6468	M	aeshna mixta/M	A	NA	1	NA	NA	1	NA	NA	NA
788	sympetrum sanguineum	2010	8	21	233	229.6	pond	50	6468	M	sympetrum sanguineum/M	A	NA	1	1	NA	NA	NA	NA	NA
789	sympetrum striolatum	2010	8	21	233	229.6	pond	10	6468	M	sympetrum striolatum/M	A	1	NA	1	NA	NA	NA	1	NA
790	orthetrum cancellatum	2010	7	11	192	372.8	pond	20	6367	M	orthetrum cancellatum/M	A	NA	NA	NA	NA	1	1	NA	NA
791	chalcolestes viridis	2010	7	11	192	372.8	pond	5	6367	F	chalcolestes viridis/F	Z	NA	NA	NA	1	NA	NA	NA	NA
792	ischnura elegans	2008	5	27	147	495.2	pond	5	6861	M	ischnura elegans/M	Z	NA	NA	NA	1	NA	1	NA	NA
793	platycnemis pennipes	2008	8	1	213	495.2	pond	5	6861	F	platycnemis pennipes/F	Z	1	NA	NA	NA	NA	1	NA	NA
794	orthetrum cancellatum	2008	8	1	213	495.2	pond	1	6861	M	orthetrum cancellatum/M	A	NA	NA	NA	NA	1	1	NA	NA
795	ischnura pumilio	2012	8	28	240	216	pond	1	6771	F	ischnura pumilio/F	Z	NA	1	NA	NA	NA	NA	NA	NA
796	aeshna mixta	2012	8	28	240	216	pond	5	6771	M	aeshna mixta/M	A	1	NA	NA	NA	1	NA	NA	NA
797	enallagma cyathigerum	2008	6	30	181	590.2	pond	5	6171	M	enallagma cyathigerum/M	Z	NA	NA	NA	NA	1	1	NA	NA
798	aeshna cyanea	2009	8	31	243	833.1	NA	5	6477	F	aeshna cyanea/F	A	1	NA	NA	NA	NA	1	1	NA
799	aeshna cyanea	2011	8	5	217	1076.9	NA	1	6477	M	aeshna cyanea/M	A	NA	NA	NA	1	1	1	NA	NA
800	aeshna cyanea	2009	7	31	212	975.5	quarry	5	6477	F	aeshna cyanea/F	A	NA	NA	NA	1	1	1	NA	NA
801	pyrrhosoma nymphula	2009	8	31	243	975.5	quarry	5	6477	M	pyrrhosoma nymphula/M	Z	NA	NA	1	NA	NA	1	NA	1
802	aeshna cyanea	2009	8	31	243	975.5	quarry	5	6477	M	aeshna cyanea/M	A	NA	NA	NA	1	1	NA	NA	NA
803	sympetrum danae	2011	8	31	243	194.6	NA	5	6076	M	sympetrum danae/M	A	1	NA	NA	NA	NA	NA	1	NA
804	platycnemis pennipes	2011	8	31	243	195.6	NA	5	6076	F	platycnemis pennipes/F	Z	1	NA	NA	NA	NA	1	NA	1
805	ischnura pumilio	2011	6	30	181	195.6	NA	5	6076	M	ischnura pumilio/M	Z	NA	NA	NA	1	NA	1	NA	NA
806	orthetrum cancellatum	2011	6	30	181	195.6	NA	5	6076	M	orthetrum cancellatum/M	A	NA	NA	NA	NA	1	1	NA	NA
807	ischnura elegans	2008	8	31	243	206.3	pond	5	6176	M	ischnura elegans/M	Z	NA	NA	NA	NA	1	1	NA	NA
808	platycnemis pennipes	2009	6	1	152	206.3	pond	5	6176	M	platycnemis pennipes/M	Z	NA	NA	NA	NA	1	1	NA	NA
809	anax parthenope	2009	7	31	212	206.3	pond	5	6176	F	anax parthenope/F	A	NA	1	NA	NA	NA	NA	1	NA
810	platycnemis pennipes	2011	8	31	243	263.8	quarry	5	6075	M	platycnemis pennipes/M	Z	NA	NA	NA	1	NA	1	NA	NA
811	enallagma cyathigerum	2011	8	31	243	263.8	quarry	5	6075	M	enallagma cyathigerum/M	Z	NA	NA	NA	NA	1	1	NA	NA
812	chalcolestes viridis	2009	8	7	219	311.2	pond	1	6058	M	chalcolestes viridis/M	Z	1	NA	NA	1	NA	NA	NA	NA
813	ischnura elegans	2009	8	7	219	311.2	pond	10	6058	M	ischnura elegans/M	Z	NA	NA	NA	NA	1	1	NA	NA
814	coenagrion puella	2009	8	7	219	311.2	pond	10	6058	M	coenagrion puella/M	Z	NA	NA	NA	NA	1	1	NA	NA
815	sympetrum vulgatum	2012	7	28	209	523.8	pond	15	5970	M	sympetrum vulgatum/M	A	NA	NA	1	NA	NA	NA	NA	NA
816	pyrrhosoma nymphula	2012	5	27	147	505.2	NA	5	6070	M	pyrrhosoma nymphula/M	Z	NA	1	NA	NA	NA	1	NA	NA
817	aeshna cyanea	2012	6	16	167	505.2	NA	1	6070	F	aeshna cyanea/F	A	1	NA	NA	NA	1	NA	1	NA
818	platycnemis pennipes	2009	8	31	243	211.5	NA	5	6176	M	platycnemis pennipes/M	Z	NA	NA	NA	NA	1	1	NA	NA
819	orthetrum cancellatum	2009	8	31	243	211.5	NA	5	6176	F	orthetrum cancellatum/F	A	1	NA	NA	NA	NA	1	NA	NA
820	ischnura elegans	2009	7	31	212	211.5	NA	5	6176	F	ischnura elegans/F	Z	NA	1	NA	NA	NA	1	NA	NA
821	sympetrum sanguineum	2009	10	8	281	211.5	NA	5	6176	M	sympetrum sanguineum/M	A	NA	1	1	NA	NA	NA	1	NA
822	calopteryx splendens	2008	6	30	181	212.1	pond	5	6176	F	calopteryx splendens/F	Z	NA	NA	NA	1	NA	NA	1	NA
823	anaciaeschna isosceles	2009	7	31	212	198	pond	1	6176	M	anaciaeschna isosceles/M	A	NA	1	1	NA	NA	NA	NA	NA
824	platycnemis pennipes	2010	7	31	212	196.7	NA	5	6075	M	platycnemis pennipes/M	Z	NA	NA	NA	NA	1	1	NA	NA
825	orthetrum cancellatum	2008	8	31	243	198	pond	5	6175	M	orthetrum cancellatum/M	A	NA	NA	NA	NA	NA	1	NA	NA
826	platycnemis pennipes	2008	7	31	212	198	pond	5	6175	M	platycnemis pennipes/M	Z	NA	NA	NA	1	1	1	NA	NA
827	calopteryx splendens	2009	7	31	212	198	pond	5	6175	M	calopteryx splendens/M	Z	NA	NA	NA	1	1	1	NA	NA
828	enallagma cyathigerum	2011	7	31	212	284.6	quarry	5	6072	F	enallagma cyathigerum/F	Z	NA	NA	NA	NA	1	1	NA	NA
829	coenagrion puella	2010	5	28	148	494.7	NA	11	6367	M	coenagrion puella/M	Z	NA	NA	NA	NA	1	1	NA	NA
830	coenagrion puella	2010	6	1	152	494.7	NA	3	6367	M	coenagrion puella/M	Z	NA	NA	NA	NA	1	1	NA	NA
831	platycnemis pennipes	2010	8	5	217	504.3	NA	50	6367	F	platycnemis pennipes/F	Z	1	NA	NA	NA	NA	NA	NA	1
832	anax imperator	2010	8	5	217	504.3	NA	2	6367	M	anax imperator/M	A	NA	NA	NA	1	1	NA	NA	NA
833	sympetrum fonscolombii	2010	8	5	217	504.3	NA	2	6367	F	sympetrum fonscolombii/F	A	NA	1	NA	NA	NA	NA	NA	NA
834	calopteryx splendens	2012	7	5	186	185.3	NA	20	6770	M	calopteryx splendens/M	Z	NA	NA	NA	1	1	NA	NA	NA
835	coenagrion puella	2012	7	5	186	185.3	NA	50	6770	M	coenagrion puella/M	Z	NA	NA	NA	NA	1	1	NA	NA
836	ischnura elegans	2012	7	5	186	185.3	NA	10	6770	F	ischnura elegans/F	Z	1	1	NA	NA	NA	NA	NA	NA
837	platycnemis pennipes	2012	7	5	186	185.3	NA	50	6770	M	platycnemis pennipes/M	Z	NA	NA	NA	NA	1	NA	NA	1
838	libellula depressa	2012	7	5	186	185.3	NA	1	6770	F	libellula depressa/F	A	1	1	NA	NA	NA	NA	1	NA
839	calopteryx splendens	2010	8	12	224	423.4	pond	2	6367	M	calopteryx splendens/M	Z	NA	NA	NA	1	1	NA	NA	NA
840	somatochlora flavomaculata	2012	6	17	168	159.1	NA	5	7166	F	somatochlora flavomaculata/F	A	1	NA	NA	1	NA	NA	1	NA
841	ischnura elegans	2012	6	17	168	159.1	NA	5	7166	F	ischnura elegans/F	Z	1	1	NA	NA	NA	1	NA	NA
842	lestes dryas	2012	7	28	209	159.2	NA	5	7166	M	lestes dryas/M	Z	NA	NA	NA	NA	NA	1	NA	1
843	sympetrum vulgatum	2009	7	19	200	213.3	NA	3	6765	F	sympetrum vulgatum/F	A	1	1	NA	NA	NA	NA	NA	NA
844	aeshna grandis	2008	8	5	217	508.8	NA	2	6763	F	aeshna grandis/F	A	1	NA	1	NA	NA	NA	1	NA
845	lestes dryas	2008	8	5	217	507.9	NA	5	6763	M	lestes dryas/M	Z	NA	NA	NA	1	NA	NA	NA	NA
846	ischnura pumilio	2008	5	13	133	440.8	pond	5	6960	M	ischnura pumilio/M	Z	NA	NA	NA	NA	1	1	NA	NA
847	orthetrum cancellatum	2008	6	10	161	491.1	NA	50	6960	M	orthetrum cancellatum/M	A	NA	NA	NA	NA	1	NA	NA	NA
848	calopteryx splendens	2009	7	14	195	326.7	pond	1	6059	M	calopteryx splendens/M	Z	NA	NA	NA	NA	1	1	NA	NA
849	platycnemis pennipes	2009	7	14	195	326.7	pond	10	6059	M	platycnemis pennipes/M	Z	NA	NA	NA	NA	1	1	NA	1
850	anax imperator	2009	7	14	195	326.7	pond	10	6059	F	anax imperator/F	A	NA	NA	NA	1	1	NA	NA	NA
851	libellula quadrimaculata	2009	7	14	195	326.7	pond	10	6059	F	libellula quadrimaculata/F	A	1	NA	NA	NA	NA	NA	1	NA
852	platycnemis pennipes	2009	7	7	188	204	NA	10	5958	M	platycnemis pennipes/M	Z	NA	NA	NA	NA	1	1	NA	NA
853	calopteryx virgo	2012	6	23	174	359.1	NA	1	5458	M	calopteryx virgo/M	Z	NA	NA	NA	1	NA	1	NA	NA
854	somatochlora arctica	2008	6	19	170	630.1	NA	2	6859	M	somatochlora arctica/M	A	NA	NA	NA	1	NA	1	NA	NA
855	sympetrum vulgatum	2009	8	7	219	311.2	pond	1	6058	M	sympetrum vulgatum/M	A	NA	NA	1	NA	NA	NA	1	NA
856	stylurus flavipes	2009	8	11	223	206	NA	1	5958	M	stylurus flavipes/M	A	1	NA	NA	NA	NA	1	NA	NA
857	platycnemis pennipes	2009	8	11	223	203.6	NA	1000	5958	M	platycnemis pennipes/M	Z	NA	NA	NA	NA	NA	1	NA	NA
858	sympetrum sanguineum	2009	7	22	203	197	NA	5	5957	M	sympetrum sanguineum/M	A	1	1	1	NA	NA	NA	NA	NA
859	coenagrion puella	2008	5	30	150	485	pond	15	6860	M	coenagrion puella/M	Z	NA	NA	NA	NA	NA	1	NA	NA
860	platycnemis pennipes	2008	5	23	143	474	reservoir	10	6760	F	platycnemis pennipes/F	Z	1	NA	NA	NA	1	NA	NA	1
861	platycnemis pennipes	2008	5	23	143	475.1	pond	20	6760	M	platycnemis pennipes/M	Z	NA	NA	NA	1	NA	1	NA	NA
862	aeshna cyanea	2008	10	9	282	501.8	reservoir	1	6760	M	aeshna cyanea/M	A	NA	NA	NA	NA	1	1	NA	NA
863	platycnemis pennipes	2009	7	2	183	210	NA	1000	5958	M	platycnemis pennipes/M	Z	NA	NA	NA	NA	1	1	NA	NA
864	anax imperator	2009	7	2	183	210	NA	10	5958	F	anax imperator/F	A	NA	NA	NA	1	1	NA	NA	NA
865	cordulia aenea	2009	7	2	183	210	NA	10	5958	M	cordulia aenea/M	A	NA	NA	NA	1	NA	NA	NA	NA
866	anax imperator	2009	6	18	169	311.2	pond	1	6058	F	anax imperator/F	A	NA	NA	NA	1	1	NA	NA	NA
867	orthetrum cancellatum	2011	6	30	181	241.9	NA	5	6374	F	orthetrum cancellatum/F	A	1	NA	NA	NA	NA	1	NA	NA
868	libellula depressa	2011	6	30	181	241.9	NA	5	6374	F	libellula depressa/F	A	1	NA	NA	NA	NA	NA	1	NA
869	platycnemis pennipes	2012	8	15	227	220.8	pond	1	6671	F	platycnemis pennipes/F	Z	1	NA	NA	NA	NA	NA	NA	NA
870	sympetrum sanguineum	2012	8	15	227	220.8	pond	5	6671	F	sympetrum sanguineum/F	A	NA	1	NA	NA	NA	NA	1	NA
871	enallagma cyathigerum	2012	8	10	222	217.2	NA	2	6671	F	enallagma cyathigerum/F	Z	NA	NA	NA	NA	1	1	NA	NA
872	ischnura elegans	2012	8	10	222	217.2	NA	20	6671	F	ischnura elegans/F	Z	1	1	NA	NA	NA	1	NA	NA
873	ischnura pumilio	2012	8	10	222	217.2	NA	2	6671	F	ischnura pumilio/F	Z	1	NA	NA	NA	NA	1	NA	NA
874	ischnura elegans	2012	7	24	205	188.1	oxbow	1	6771	F	ischnura elegans/F	Z	NA	1	NA	NA	NA	1	1	NA
875	ischnura elegans	2010	8	12	224	372.8	pond	50	6367	F	ischnura elegans/F	Z	1	NA	NA	NA	NA	1	NA	NA
876	lestes sponsa	2010	8	12	224	372.8	pond	50	6367	F	lestes sponsa/F	Z	NA	1	NA	1	NA	NA	1	NA
877	calopteryx virgo	2008	8	22	234	282.3	NA	3	5357	F	calopteryx virgo/F	Z	NA	NA	NA	NA	NA	NA	1	NA
878	aeshna cyanea	2008	8	18	230	272.5	NA	2	5457	F	aeshna cyanea/F	A	1	NA	NA	NA	1	NA	NA	NA
879	coenagrion puella	2010	8	9	221	448.9	pond	1	6366	M	coenagrion puella/M	Z	NA	NA	NA	NA	1	1	NA	NA
880	enallagma cyathigerum	2010	8	9	221	448.9	pond	10	6366	F	enallagma cyathigerum/F	Z	NA	NA	NA	NA	1	1	NA	NA
881	lestes barbarus	2010	8	9	221	448.9	pond	1	6366	M	lestes barbarus/M	Z	1	NA	NA	NA	NA	NA	NA	NA
882	calopteryx virgo	2010	8	11	223	448.9	pond	1	6366	F	calopteryx virgo/F	Z	NA	NA	NA	1	NA	NA	1	NA
883	sympecma fusca	2009	5	9	129	157.1	pond	1	7167	M	sympecma fusca/M	Z	NA	NA	NA	NA	NA	NA	1	NA
884	platycnemis pennipes	2012	6	23	174	164	NA	5	7167	F	platycnemis pennipes/F	Z	1	1	NA	NA	NA	NA	NA	NA
885	orthetrum cancellatum	2012	6	23	174	164	NA	5	7167	M	orthetrum cancellatum/M	A	NA	NA	NA	NA	1	1	NA	NA
886	sympetrum sanguineum	2012	7	21	202	164	NA	5	7167	M	sympetrum sanguineum/M	A	NA	1	1	NA	NA	NA	NA	NA
887	chalcolestes viridis	2012	9	18	261	164	NA	5	7167	M	chalcolestes viridis/M	Z	1	NA	NA	1	NA	NA	NA	NA
888	ischnura elegans	2012	5	19	139	159.1	NA	5	7166	M	ischnura elegans/M	Z	NA	NA	NA	NA	NA	1	NA	NA
889	platycnemis pennipes	2009	7	24	205	249.9	pond	10	6059	M	platycnemis pennipes/M	Z	NA	NA	NA	NA	1	NA	NA	NA
890	calopteryx virgo	2011	6	22	173	265	NA	60	5357	F	calopteryx virgo/F	Z	1	NA	NA	1	NA	NA	1	NA
891	somatochlora metallica	2008	8	18	230	256.7	NA	3	5457	M	somatochlora metallica/M	A	NA	NA	NA	1	NA	NA	NA	NA
892	enallagma cyathigerum	2008	8	18	230	256.7	NA	5	5457	M	enallagma cyathigerum/M	Z	NA	NA	NA	NA	1	1	NA	NA
893	aeshna grandis	2010	8	11	223	454.5	pond	1	6366	M	aeshna grandis/M	A	1	1	NA	NA	NA	NA	1	NA
894	anax imperator	2010	8	11	223	454.5	pond	3	6366	F	anax imperator/F	A	NA	NA	NA	1	1	NA	NA	NA
895	crocothemis erythraea	2010	8	11	223	454.5	pond	1	6366	M	crocothemis erythraea/M	A	1	NA	1	NA	NA	NA	NA	NA
896	chalcolestes viridis	2010	8	11	223	454.5	pond	2	6366	M	chalcolestes viridis/M	Z	NA	NA	NA	1	NA	NA	NA	NA
897	ischnura pumilio	2010	8	11	223	454.5	pond	5	6366	M	ischnura pumilio/M	Z	NA	NA	NA	1	1	NA	NA	NA
898	stylurus flavipes	2009	9	10	253	229.3	NA	3	5760	F	stylurus flavipes/F	A	1	NA	NA	NA	NA	1	NA	NA
899	orthetrum coerulescens	2009	6	2	153	220.4	NA	4	5959	F	orthetrum coerulescens/F	A	1	1	NA	NA	NA	1	NA	NA
900	platycnemis pennipes	2011	7	18	199	419.5	NA	1	7161	M	platycnemis pennipes/M	Z	NA	NA	NA	NA	1	1	NA	NA
901	orthetrum cancellatum	2009	7	2	183	210	NA	10	5958	M	orthetrum cancellatum/M	A	NA	NA	NA	NA	NA	1	NA	NA
902	calopteryx splendens	2009	5	26	146	292.2	NA	1	5958	F	calopteryx splendens/F	Z	NA	NA	NA	1	NA	NA	1	NA
903	coenagrion puella	2009	5	26	146	292.2	NA	10	5958	F	coenagrion puella/F	Z	NA	NA	NA	NA	1	1	NA	NA
904	cordulia aenea	2009	5	26	146	292.2	NA	100	5958	F	cordulia aenea/F	A	NA	1	NA	NA	NA	1	1	NA
905	libellula quadrimaculata	2009	5	26	146	292.2	NA	10	5958	M	libellula quadrimaculata/M	A	NA	1	NA	NA	NA	1	NA	NA
906	orthetrum brunneum	2008	7	12	193	651.9	pond	12	6759	M	orthetrum brunneum/M	A	NA	NA	NA	NA	1	NA	NA	NA
907	calopteryx splendens	2010	7	14	195	202.5	NA	50	5958	M	calopteryx splendens/M	Z	NA	NA	NA	1	NA	NA	NA	NA
908	aeshna mixta	2009	7	14	195	200.3	quarry	2	5957	F	aeshna mixta/F	A	NA	NA	NA	NA	NA	1	NA	NA
909	aeshna mixta	2009	8	11	223	200.3	quarry	5	5957	F	aeshna mixta/F	A	NA	1	NA	1	NA	1	NA	NA
910	sympetrum sanguineum	2009	8	11	223	200.3	quarry	50	5957	M	sympetrum sanguineum/M	A	NA	1	1	NA	NA	NA	NA	NA
911	libellula depressa	2012	7	10	191	518.3	pond	4	6070	F	libellula depressa/F	A	1	1	NA	NA	NA	NA	1	NA
912	enallagma cyathigerum	2012	7	10	191	518.3	pond	50	6070	F	enallagma cyathigerum/F	Z	1	NA	NA	NA	1	1	NA	NA
913	platycnemis pennipes	2012	7	10	191	518.3	pond	50	6070	M	platycnemis pennipes/M	Z	NA	NA	NA	NA	1	NA	NA	1
914	pyrrhosoma nymphula	2012	7	10	191	518.3	pond	7	6070	M	pyrrhosoma nymphula/M	Z	NA	NA	1	NA	NA	NA	NA	1
915	cordulia aenea	2012	7	10	191	518.3	pond	6	6070	M	cordulia aenea/M	A	NA	NA	NA	1	NA	NA	1	NA
916	lestes sponsa	2009	8	31	243	651.7	pond	5	6676	F	lestes sponsa/F	Z	NA	1	NA	1	NA	NA	NA	NA
917	ischnura elegans	2011	5	31	151	651.7	pond	5	6676	F	ischnura elegans/F	Z	1	NA	NA	1	NA	NA	1	NA
918	coenagrion puella	2010	6	14	165	494.7	NA	1	6367	M	coenagrion puella/M	Z	NA	NA	NA	NA	1	1	NA	NA
919	aeshna cyanea	2010	6	17	168	494.7	NA	5	6367	M	aeshna cyanea/M	A	1	NA	NA	1	NA	1	NA	NA
920	anax imperator	2012	7	24	205	181	NA	2	6771	M	anax imperator/M	A	NA	NA	NA	1	1	1	NA	NA
921	cordulia aenea	2011	6	5	156	659.8	NA	1	6070	F	cordulia aenea/F	A	NA	1	NA	1	NA	NA	1	NA
922	libellula depressa	2012	5	19	139	659.2	NA	2	6070	M	libellula depressa/M	A	NA	NA	NA	NA	1	1	NA	NA
923	ischnura elegans	2010	7	22	203	229.6	pond	50	6468	F	ischnura elegans/F	Z	NA	1	NA	1	NA	1	NA	NA
924	lestes sponsa	2010	7	22	203	229.6	pond	500	6468	M	lestes sponsa/M	Z	NA	NA	NA	NA	1	1	NA	NA
925	platycnemis pennipes	2010	7	22	203	229.6	pond	50	6468	M	platycnemis pennipes/M	Z	NA	NA	NA	NA	NA	1	NA	NA
926	ischnura pumilio	2010	7	4	185	228.1	pond	1	6668	M	ischnura pumilio/M	Z	NA	NA	NA	1	NA	NA	NA	NA
927	platycnemis pennipes	2010	7	4	185	228.1	pond	500	6668	F	platycnemis pennipes/F	Z	1	1	NA	NA	NA	NA	NA	NA
928	libellula depressa	2010	7	4	185	228.1	pond	50	6668	M	libellula depressa/M	A	NA	NA	NA	NA	1	1	NA	NA
929	orthetrum cancellatum	2010	7	4	185	228.1	pond	50	6668	F	orthetrum cancellatum/F	A	1	NA	NA	NA	NA	1	NA	NA
930	pyrrhosoma nymphula	2009	6	7	158	494.7	NA	1	6367	M	pyrrhosoma nymphula/M	Z	1	1	NA	NA	NA	NA	NA	NA
931	coenagrion puella	2010	5	27	147	494.7	NA	50	6367	M	coenagrion puella/M	Z	NA	NA	NA	NA	1	NA	NA	NA
932	aeshna cyanea	2008	8	19	231	556.1	NA	2	6861	F	aeshna cyanea/F	A	NA	1	NA	NA	NA	1	NA	NA
933	ischnura elegans	2008	5	23	143	397.5	NA	5	6761	F	ischnura elegans/F	Z	1	1	NA	NA	NA	NA	1	NA
934	sympecma fusca	2008	5	23	143	397.5	NA	1	6761	F	sympecma fusca/F	Z	NA	NA	NA	NA	NA	NA	1	1
935	aeshna cyanea	2008	9	30	273	221.6	NA	5	6177	F	aeshna cyanea/F	A	NA	NA	NA	1	NA	1	NA	NA
936	ischnura elegans	2011	7	31	212	284.6	quarry	5	6072	F	ischnura elegans/F	Z	NA	NA	NA	1	NA	1	NA	NA
937	orthetrum cancellatum	2008	7	31	212	259.6	pond	5	5772	M	orthetrum cancellatum/M	A	NA	NA	NA	NA	1	1	NA	NA
938	aeshna cyanea	2008	7	31	212	634.3	NA	5	6378	F	aeshna cyanea/F	A	NA	NA	NA	NA	1	1	NA	NA
939	enallagma cyathigerum	2008	7	31	212	362.7	NA	5	6378	M	enallagma cyathigerum/M	Z	NA	NA	NA	NA	NA	1	NA	NA
940	coenagrion puella	2008	7	31	212	362.7	NA	5	6378	M	coenagrion puella/M	Z	NA	NA	NA	NA	1	1	NA	NA
941	lestes sponsa	2008	7	31	212	362.7	NA	5	6378	M	lestes sponsa/M	Z	NA	NA	NA	1	NA	1	NA	NA
942	orthetrum cancellatum	2008	7	31	212	240.9	NA	5	6177	F	orthetrum cancellatum/F	A	1	NA	NA	NA	NA	NA	NA	NA
943	calopteryx splendens	2009	7	31	212	210.5	pond	5	6177	F	calopteryx splendens/F	Z	NA	1	NA	1	NA	NA	NA	NA
944	anax imperator	2008	6	1	152	240.1	NA	5	6177	M	anax imperator/M	A	NA	NA	NA	1	1	1	NA	NA
945	calopteryx splendens	2008	6	30	181	240.1	NA	5	6177	F	calopteryx splendens/F	Z	1	NA	NA	1	NA	NA	NA	NA
946	orthetrum cancellatum	2008	6	30	181	242.1	NA	5	6275	M	orthetrum cancellatum/M	A	NA	NA	NA	NA	1	1	NA	NA
947	sympetrum danae	2008	8	5	217	419.9	NA	1	6474	F	sympetrum danae/F	A	1	NA	NA	NA	NA	NA	NA	NA
948	sympecma fusca	2009	4	24	114	225.7	pond	2	6074	M	sympecma fusca/M	Z	NA	NA	NA	NA	NA	NA	1	1
949	platycnemis pennipes	2009	8	31	243	253.4	NA	5	6374	M	platycnemis pennipes/M	Z	NA	NA	NA	NA	1	1	NA	NA
950	aeshna cyanea	2009	8	31	243	253.4	NA	5	6374	F	aeshna cyanea/F	A	1	NA	NA	NA	1	1	NA	NA
951	sympetrum sanguineum	2009	8	31	243	253.4	NA	5	6374	M	sympetrum sanguineum/M	A	1	1	NA	NA	NA	NA	1	NA
952	anax imperator	2011	5	24	144	217.3	pond	10	6771	F	anax imperator/F	A	NA	NA	NA	1	1	NA	NA	NA
953	chalcolestes viridis	2012	7	5	186	217.3	pond	10	6771	F	chalcolestes viridis/F	Z	1	NA	NA	1	NA	NA	NA	NA
954	coenagrion puella	2010	8	10	222	229.6	pond	50	6468	F	coenagrion puella/F	Z	NA	NA	NA	NA	1	1	NA	NA
955	ischnura elegans	2010	8	10	222	229.6	pond	50	6468	F	ischnura elegans/F	Z	NA	1	NA	NA	NA	1	NA	NA
956	ischnura elegans	2008	8	1	213	526.9	pond	50	6861	F	ischnura elegans/F	Z	1	1	NA	NA	NA	NA	NA	NA
957	sympetrum sanguineum	2008	8	1	213	526.9	pond	20	6861	M	sympetrum sanguineum/M	A	NA	NA	1	NA	NA	NA	1	NA
958	crocothemis erythraea	2008	8	1	213	526.9	pond	5	6861	M	crocothemis erythraea/M	A	NA	1	1	NA	NA	NA	NA	NA
959	libellula depressa	2008	8	1	213	526.9	pond	1	6861	F	libellula depressa/F	A	1	NA	NA	NA	NA	NA	1	NA
960	sympecma fusca	2008	4	9	99	462.3	NA	2	6761	F	sympecma fusca/F	Z	NA	NA	NA	NA	NA	NA	1	NA
961	pyrrhosoma nymphula	2010	7	15	196	454.5	pond	50	6366	F	pyrrhosoma nymphula/F	Z	NA	NA	1	NA	NA	1	NA	NA
962	anax imperator	2010	7	15	196	454.5	pond	20	6366	F	anax imperator/F	A	NA	NA	NA	1	1	NA	NA	NA
963	somatochlora metallica	2010	7	15	196	454.5	pond	3	6366	M	somatochlora metallica/M	A	NA	NA	NA	1	NA	NA	NA	NA
964	sympetrum sanguineum	2010	7	15	196	454.5	pond	50	6366	F	sympetrum sanguineum/F	A	1	1	NA	NA	NA	NA	NA	NA
965	chalcolestes viridis	2008	6	30	181	349.6	pond	5	5771	M	chalcolestes viridis/M	Z	1	NA	NA	1	NA	NA	NA	NA
966	aeshna cyanea	2008	7	31	212	493.2	quarry	5	6171	F	aeshna cyanea/F	A	1	NA	NA	NA	1	1	NA	NA
967	libellula depressa	2011	7	31	212	412.8	NA	5	5971	M	libellula depressa/M	A	NA	NA	NA	NA	1	NA	NA	NA
968	sympetrum sanguineum	2008	8	31	243	483	pond	5	6171	M	sympetrum sanguineum/M	A	NA	1	1	NA	NA	NA	NA	NA
969	libellula depressa	2008	6	30	181	590.2	pond	5	6171	F	libellula depressa/F	A	1	1	NA	NA	NA	NA	NA	NA
970	enallagma cyathigerum	2012	7	28	209	523.8	pond	50	5970	M	enallagma cyathigerum/M	Z	NA	NA	NA	NA	1	1	NA	NA
971	aeshna grandis	2012	7	28	209	523.8	pond	2	5970	M	aeshna grandis/M	A	1	1	NA	NA	NA	NA	NA	NA
972	orthetrum cancellatum	2012	7	28	209	523.8	pond	4	5970	M	orthetrum cancellatum/M	A	NA	NA	NA	NA	1	1	NA	NA
973	coenagrion puella	2008	6	30	181	221.6	NA	5	6177	F	coenagrion puella/F	Z	NA	NA	NA	1	NA	1	NA	NA
974	sympetrum sanguineum	2008	10	31	304	240.1	NA	5	6177	M	sympetrum sanguineum/M	A	NA	1	1	NA	NA	NA	NA	NA
975	aeshna grandis	2008	7	28	209	240.1	NA	1	6177	F	aeshna grandis/F	A	NA	NA	NA	NA	NA	NA	1	NA
976	coenagrion puella	2008	7	31	212	211.5	NA	5	6176	F	coenagrion puella/F	Z	NA	NA	NA	1	NA	1	NA	NA
977	ischnura elegans	2008	8	31	243	211.5	NA	5	6176	F	ischnura elegans/F	Z	1	1	NA	NA	NA	1	NA	NA
978	aeshna cyanea	2009	8	31	243	198.5	NA	5	6075	F	aeshna cyanea/F	A	NA	1	NA	1	NA	1	NA	NA
979	platycnemis pennipes	2009	7	31	212	202	NA	5	6176	F	platycnemis pennipes/F	Z	NA	NA	NA	NA	NA	1	NA	1
980	orthetrum brunneum	2010	8	10	222	239.4	pond	10	6177	F	orthetrum brunneum/F	A	NA	NA	NA	NA	NA	NA	1	NA
981	gomphus vulgatissimus	2008	6	30	181	231	NA	1	6177	M	gomphus vulgatissimus/M	A	1	NA	NA	NA	NA	NA	NA	NA
982	calopteryx splendens	2008	7	31	212	231	NA	5	6177	F	calopteryx splendens/F	Z	NA	NA	NA	1	NA	NA	1	NA
983	ischnura elegans	2008	7	31	212	231	NA	5	6177	F	ischnura elegans/F	Z	1	1	NA	NA	NA	1	NA	NA
984	lestes sponsa	2011	6	30	181	217.2	pond	5	6176	M	lestes sponsa/M	Z	NA	NA	NA	1	1	NA	NA	NA
985	coenagrion puella	2010	6	30	181	219	NA	5	6176	F	coenagrion puella/F	Z	NA	NA	NA	1	1	1	NA	NA
986	platycnemis pennipes	2010	6	30	181	219	NA	5	6176	M	platycnemis pennipes/M	Z	NA	NA	NA	1	NA	1	NA	1
987	platycnemis pennipes	2008	7	31	212	205	pond	5	6176	M	platycnemis pennipes/M	Z	NA	NA	NA	NA	NA	1	NA	1
988	calopteryx splendens	2009	6	30	181	205	pond	5	6176	F	calopteryx splendens/F	Z	NA	NA	NA	1	NA	NA	NA	NA
989	platycnemis pennipes	2009	6	30	181	205	pond	5	6176	M	platycnemis pennipes/M	Z	NA	NA	NA	NA	NA	1	NA	NA
990	calopteryx splendens	2011	5	31	151	208	NA	5	6176	F	calopteryx splendens/F	Z	1	NA	NA	1	NA	NA	1	NA
991	anax imperator	2011	5	31	151	651.7	pond	1	6676	M	anax imperator/M	A	NA	NA	NA	1	1	NA	NA	NA
992	coenagrion puella	2008	6	30	181	718.3	NA	5	6476	M	coenagrion puella/M	Z	NA	NA	NA	NA	1	1	NA	NA
993	pyrrhosoma nymphula	2008	6	30	181	718.3	NA	5	6476	M	pyrrhosoma nymphula/M	Z	NA	1	1	NA	NA	NA	NA	1
994	aeshna cyanea	2008	8	31	243	718.3	NA	5	6476	M	aeshna cyanea/M	A	NA	NA	NA	NA	1	1	NA	NA
995	onychogomphus forcipatus	2008	6	18	169	824.1	NA	2	6476	F	onychogomphus forcipatus/F	A	1	NA	NA	NA	NA	1	NA	NA
996	platycnemis pennipes	2009	6	30	181	267.1	pond	5	6275	F	platycnemis pennipes/F	Z	1	NA	NA	NA	NA	1	NA	NA
997	aeshna cyanea	2009	9	30	273	267.1	pond	5	6275	F	aeshna cyanea/F	A	NA	NA	NA	NA	1	1	1	NA
998	libellula quadrimaculata	2010	6	28	179	454.5	pond	1	6366	F	libellula quadrimaculata/F	A	NA	NA	NA	NA	NA	1	1	NA
999	libellula depressa	2010	6	28	179	454.5	pond	2	6366	F	libellula depressa/F	A	1	1	NA	NA	NA	NA	1	NA
1000	calopteryx splendens	2012	7	5	186	214.9	NA	10	6771	M	calopteryx splendens/M	Z	NA	NA	NA	NA	1	1	NA	NA
1001	calopteryx splendens	2011	5	24	144	217.3	pond	1	6771	M	calopteryx splendens/M	Z	NA	NA	NA	1	1	NA	NA	NA
1002	coenagrion puella	2011	5	24	144	217.3	pond	1	6771	F	coenagrion puella/F	Z	NA	NA	NA	1	NA	1	NA	NA
1003	enallagma cyathigerum	2010	8	12	224	423.4	pond	50	6367	M	enallagma cyathigerum/M	Z	NA	NA	NA	NA	1	1	NA	NA
1004	ischnura elegans	2010	8	12	224	423.4	pond	50	6367	M	ischnura elegans/M	Z	NA	NA	NA	1	1	NA	NA	NA
1005	platycnemis pennipes	2010	8	12	224	423.4	pond	50	6367	F	platycnemis pennipes/F	Z	NA	NA	NA	NA	1	1	NA	1
1006	orthetrum cancellatum	2010	8	12	224	423.4	pond	2	6367	M	orthetrum cancellatum/M	A	NA	NA	NA	NA	1	1	NA	NA
1007	calopteryx virgo	2011	7	20	201	252.1	NA	1	7161	M	calopteryx virgo/M	Z	NA	NA	NA	1	NA	1	NA	NA
1008	aeshna grandis	2008	8	14	226	500.3	reservoir	1	6861	F	aeshna grandis/F	A	NA	NA	NA	NA	NA	NA	1	NA
1009	ischnura elegans	2008	8	14	226	500.3	reservoir	50	6861	M	ischnura elegans/M	Z	NA	NA	NA	NA	1	1	NA	NA
1010	calopteryx virgo	2008	8	14	226	500.3	reservoir	1	6861	M	calopteryx virgo/M	Z	NA	NA	NA	1	1	NA	NA	NA
1011	coenagrion puella	2008	8	7	219	530.9	reservoir	50	6761	F	coenagrion puella/F	Z	NA	NA	NA	1	1	NA	NA	NA
1012	sympetrum sanguineum	2010	7	15	196	454.5	pond	50	6366	M	sympetrum sanguineum/M	A	NA	NA	1	NA	NA	NA	NA	NA
1013	enallagma cyathigerum	2010	7	15	196	454.5	pond	50	6366	M	enallagma cyathigerum/M	Z	NA	NA	NA	NA	1	1	NA	NA
1014	aeshna cyanea	2010	7	15	196	454.5	pond	5	6366	M	aeshna cyanea/M	A	NA	NA	NA	1	1	NA	NA	NA
1015	coenagrion puella	2010	7	16	197	454.5	pond	50	6366	F	coenagrion puella/F	Z	NA	NA	NA	NA	1	NA	NA	NA
1016	aeshna cyanea	2010	7	16	197	454.5	pond	2	6366	F	aeshna cyanea/F	A	NA	NA	NA	NA	NA	1	1	NA
1017	aeshna cyanea	2012	6	30	181	505.2	NA	1	6070	F	aeshna cyanea/F	A	NA	1	NA	NA	1	NA	NA	NA
1018	lestes sponsa	2012	7	7	188	505.2	NA	5	6070	F	lestes sponsa/F	Z	1	1	NA	1	NA	NA	NA	NA
1019	enallagma cyathigerum	2008	8	31	243	221.6	NA	5	6177	M	enallagma cyathigerum/M	Z	NA	NA	NA	NA	1	1	NA	NA
1020	aeshna mixta	2008	8	31	243	221.6	NA	5	6177	F	aeshna mixta/F	A	NA	NA	NA	NA	NA	NA	1	NA
1021	sympetrum danae	2008	8	31	243	221.6	NA	5	6177	F	sympetrum danae/F	A	1	1	NA	NA	NA	1	NA	NA
1022	crocothemis erythraea	2008	8	7	219	221.6	NA	4	6177	F	crocothemis erythraea/F	A	1	1	NA	NA	NA	NA	NA	NA
1023	orthetrum albistylum	2008	6	30	181	243.4	NA	5	6176	M	orthetrum albistylum/M	A	NA	NA	NA	NA	NA	1	NA	1
1024	ischnura elegans	2008	8	31	243	243.4	NA	5	6176	M	ischnura elegans/M	Z	NA	NA	NA	1	NA	1	NA	NA
1025	sympetrum sanguineum	2008	8	31	243	243.4	NA	5	6176	M	sympetrum sanguineum/M	A	NA	1	1	NA	NA	NA	NA	NA
1026	platycnemis pennipes	2010	8	31	243	198	pond	5	6175	F	platycnemis pennipes/F	Z	1	NA	NA	NA	NA	NA	NA	1
1027	coenagrion puella	2011	6	30	181	217.2	pond	5	6176	F	coenagrion puella/F	Z	NA	NA	NA	1	1	1	NA	NA
1028	ischnura elegans	2011	9	30	273	198	pond	5	6175	F	ischnura elegans/F	Z	1	1	NA	NA	NA	NA	1	NA
1029	aeshna cyanea	2009	7	1	182	651.7	pond	5	6676	F	aeshna cyanea/F	A	NA	NA	NA	1	NA	1	1	NA
1030	enallagma cyathigerum	2010	6	4	155	454.5	pond	10	6366	M	enallagma cyathigerum/M	Z	NA	NA	NA	NA	1	1	NA	NA
1031	pyrrhosoma nymphula	2010	6	4	155	454.5	pond	2	6366	M	pyrrhosoma nymphula/M	Z	NA	NA	1	NA	NA	1	NA	NA
1032	enallagma cyathigerum	2010	6	28	179	454.5	pond	50	6366	F	enallagma cyathigerum/F	Z	1	NA	NA	NA	NA	1	NA	NA
1033	pyrrhosoma nymphula	2010	6	28	179	454.5	pond	50	6366	F	pyrrhosoma nymphula/F	Z	NA	NA	1	NA	NA	1	NA	NA
1034	anax imperator	2010	6	28	179	454.5	pond	4	6366	M	anax imperator/M	A	NA	NA	NA	1	1	1	NA	NA
1035	libellula depressa	2010	6	28	179	454.5	pond	2	6366	F	libellula depressa/F	A	1	1	NA	NA	NA	NA	NA	NA
1036	ischnura pumilio	2011	6	30	181	629.7	quarry	5	6070	F	ischnura pumilio/F	Z	NA	1	NA	NA	NA	1	1	NA
1037	sympetrum vulgatum	2011	6	30	181	629.7	quarry	5	6070	F	sympetrum vulgatum/F	A	1	1	NA	NA	NA	NA	1	NA
1038	aeshna cyanea	2011	7	31	212	629.7	quarry	5	6070	F	aeshna cyanea/F	A	NA	NA	NA	1	1	1	NA	NA
1039	orthetrum albistylum	2012	8	2	214	178.7	oxbow	20	6970	M	orthetrum albistylum/M	A	NA	NA	NA	NA	1	1	NA	NA
1040	lestes virens	2010	7	8	189	229.6	pond	1	6468	F	lestes virens/F	Z	1	1	NA	NA	NA	NA	1	NA
1041	platycnemis pennipes	2010	7	8	189	229.6	pond	500	6468	F	platycnemis pennipes/F	Z	1	NA	NA	NA	NA	1	NA	NA
1042	aeshna cyanea	2010	7	8	189	229.6	pond	1	6468	M	aeshna cyanea/M	A	NA	NA	NA	1	NA	1	NA	NA
1043	anax imperator	2010	7	8	189	229.6	pond	4	6468	F	anax imperator/F	A	NA	NA	NA	1	1	NA	NA	NA
1044	orthetrum cancellatum	2010	7	8	189	229.6	pond	1	6468	F	orthetrum cancellatum/F	A	1	NA	NA	NA	NA	1	NA	NA
1045	sympetrum sanguineum	2010	7	8	189	229.6	pond	50	6468	F	sympetrum sanguineum/F	A	1	1	NA	NA	NA	NA	NA	NA
1046	sympetrum sanguineum	2010	8	12	224	423.4	pond	50	6367	F	sympetrum sanguineum/F	A	NA	1	NA	NA	NA	NA	1	NA
1047	sympetrum vulgatum	2010	8	12	224	423.4	pond	1	6367	F	sympetrum vulgatum/F	A	1	NA	NA	NA	NA	NA	1	NA
1048	sympetrum fonscolombii	2008	8	5	217	464.8	reservoir	5	6367	F	sympetrum fonscolombii/F	A	NA	1	NA	NA	1	NA	NA	NA
1049	pyrrhosoma nymphula	2009	5	2	122	494.7	NA	2	6367	M	pyrrhosoma nymphula/M	Z	NA	NA	1	NA	NA	1	NA	NA
1050	ischnura pumilio	2008	8	13	225	552.4	NA	5	6761	M	ischnura pumilio/M	Z	NA	NA	NA	1	NA	NA	NA	NA
1051	platycnemis pennipes	2008	8	31	243	339	pond	5	5771	M	platycnemis pennipes/M	Z	NA	NA	NA	1	1	1	NA	NA
1052	enallagma cyathigerum	2008	7	31	212	346	NA	5	5771	M	enallagma cyathigerum/M	Z	NA	NA	NA	NA	1	1	NA	NA
1053	anax imperator	2008	7	31	212	346	NA	5	5771	F	anax imperator/F	A	NA	NA	NA	NA	1	NA	NA	NA
1054	calopteryx splendens	2008	7	31	212	493.9	pond	5	6171	F	calopteryx splendens/F	Z	NA	NA	NA	1	NA	NA	1	NA
1055	somatochlora metallica	2010	8	9	221	494.7	NA	5	6367	F	somatochlora metallica/F	A	1	NA	NA	1	NA	NA	NA	NA
1056	chalcolestes viridis	2010	8	9	221	494.7	NA	1	6367	F	chalcolestes viridis/F	Z	1	NA	NA	1	NA	NA	NA	NA
1057	sympetrum vulgatum	2010	8	18	230	494.7	NA	1	6367	M	sympetrum vulgatum/M	A	NA	1	1	NA	NA	NA	NA	NA
1058	sympetrum vulgatum	2010	8	18	230	494.7	NA	5	6367	M	sympetrum vulgatum/M	A	1	NA	1	NA	NA	NA	NA	NA
1059	enallagma cyathigerum	2008	5	27	147	490.3	reservoir	30	6861	M	enallagma cyathigerum/M	Z	NA	NA	NA	NA	NA	1	NA	NA
1060	anaciaeschna isosceles	2008	6	25	176	443.2	NA	1	6761	M	anaciaeschna isosceles/M	A	1	1	NA	NA	NA	NA	1	NA
1061	libellula depressa	2008	5	27	147	489	pond	2	6861	M	libellula depressa/M	A	NA	NA	NA	NA	1	1	NA	NA
1062	platycnemis pennipes	2009	5	31	151	372	pond	5	6072	F	platycnemis pennipes/F	Z	NA	NA	NA	NA	1	NA	NA	1
1063	ischnura elegans	2009	5	31	151	372	pond	5	6072	M	ischnura elegans/M	Z	NA	NA	NA	1	1	1	NA	NA
1064	cordulegaster bidentata	2011	7	11	192	580.1	NA	1	6672	M	cordulegaster bidentata/M	A	1	NA	NA	NA	NA	1	NA	NA
1065	calopteryx virgo	2009	7	31	212	393.6	NA	5	6072	M	calopteryx virgo/M	Z	NA	NA	NA	NA	1	NA	NA	NA
1066	coenagrion puella	2009	6	30	181	467.8	quarry	5	6071	F	coenagrion puella/F	Z	NA	NA	NA	1	1	NA	NA	NA
1067	aeshna cyanea	2008	7	31	212	493.9	pond	5	6171	M	aeshna cyanea/M	A	NA	NA	NA	NA	1	1	NA	NA
1068	onychogomphus forcipatus	2008	6	28	179	456.6	NA	1	5770	F	onychogomphus forcipatus/F	A	NA	NA	NA	NA	1	1	NA	NA
1069	aeshna mixta	2012	8	22	234	216	pond	1	6771	F	aeshna mixta/F	A	1	NA	NA	1	NA	NA	NA	NA
1070	sympetrum fonscolombii	2012	8	22	234	216	pond	1	6771	M	sympetrum fonscolombii/M	A	NA	NA	1	NA	NA	NA	NA	NA
1071	sympetrum sanguineum	2012	8	22	234	216	pond	5	6771	M	sympetrum sanguineum/M	A	NA	NA	1	NA	NA	NA	NA	NA
1072	sympetrum vulgatum	2012	8	22	234	216	pond	20	6771	F	sympetrum vulgatum/F	A	1	1	NA	NA	NA	NA	NA	NA
1073	ophiogomphus cecilia	2009	8	24	236	224.3	NA	50	6275	M	ophiogomphus cecilia/M	A	1	NA	NA	1	NA	NA	NA	NA
1074	calopteryx splendens	2010	6	26	177	423.4	pond	2	6367	M	calopteryx splendens/M	Z	NA	NA	NA	1	NA	1	NA	NA
1075	enallagma cyathigerum	2010	6	26	177	423.4	pond	500	6367	F	enallagma cyathigerum/F	Z	1	NA	NA	NA	NA	1	NA	NA
1076	ischnura elegans	2008	8	1	213	540	pond	50	6861	F	ischnura elegans/F	Z	1	NA	NA	NA	NA	1	NA	NA
1077	enallagma cyathigerum	2008	8	1	213	540	pond	50	6861	F	enallagma cyathigerum/F	Z	1	1	NA	NA	NA	1	NA	NA
1078	lestes sponsa	2008	8	1	213	540	pond	50	6861	F	lestes sponsa/F	Z	NA	NA	NA	1	NA	1	1	NA
1079	anax imperator	2008	8	1	213	540	pond	3	6861	M	anax imperator/M	A	NA	NA	NA	NA	1	1	NA	NA
1080	platycnemis pennipes	2008	8	31	243	504	NA	5	6071	M	platycnemis pennipes/M	Z	NA	NA	NA	NA	1	NA	NA	NA
1081	aeshna cyanea	2008	9	30	273	504	NA	5	6071	M	aeshna cyanea/M	A	NA	NA	NA	NA	1	1	NA	NA
1082	orthetrum cancellatum	2008	7	31	212	348.6	pond	5	5771	F	orthetrum cancellatum/F	A	1	NA	NA	NA	NA	1	NA	NA
1083	platycnemis pennipes	2008	8	31	243	348.6	pond	5	5771	M	platycnemis pennipes/M	Z	NA	NA	NA	1	1	NA	NA	1
1084	sympetrum sanguineum	2008	8	31	243	348.6	pond	5	5771	M	sympetrum sanguineum/M	A	1	NA	1	NA	NA	NA	NA	NA
1085	lestes sponsa	2008	7	31	212	211.5	NA	5	6176	M	lestes sponsa/M	Z	NA	NA	NA	1	1	NA	NA	NA
1086	calopteryx splendens	2008	8	31	243	211.5	NA	5	6176	M	calopteryx splendens/M	Z	NA	NA	NA	NA	1	1	NA	NA
1087	platycnemis pennipes	2008	8	31	243	211.5	NA	5	6176	M	platycnemis pennipes/M	Z	NA	NA	NA	NA	1	NA	NA	1
1088	libellula quadrimaculata	2008	8	31	243	211.5	NA	5	6176	M	libellula quadrimaculata/M	A	1	NA	NA	NA	NA	1	1	NA
1089	anaciaeschna isosceles	2008	6	30	181	211.5	NA	1	6176	F	anaciaeschna isosceles/F	A	1	1	NA	NA	NA	NA	NA	NA
1090	aeshna cyanea	2008	10	31	304	211.5	NA	5	6176	F	aeshna cyanea/F	A	1	NA	NA	1	NA	NA	1	NA
1091	platycnemis pennipes	2008	7	31	212	208	pond	5	6176	F	platycnemis pennipes/F	Z	1	NA	NA	NA	NA	1	NA	NA
1092	calopteryx splendens	2009	6	30	181	208	pond	5	6176	M	calopteryx splendens/M	Z	NA	NA	NA	NA	1	1	NA	NA
1093	calopteryx splendens	2010	6	30	181	208	pond	5	6176	F	calopteryx splendens/F	Z	NA	NA	NA	1	NA	NA	1	NA
1094	libellula depressa	2011	5	31	151	208	pond	5	6176	M	libellula depressa/M	A	NA	NA	NA	NA	1	1	NA	NA
1095	calopteryx splendens	2011	6	30	181	208	pond	5	6176	F	calopteryx splendens/F	Z	1	NA	NA	1	NA	NA	NA	NA
1096	platycnemis pennipes	2011	6	30	181	208	pond	5	6176	F	platycnemis pennipes/F	Z	1	NA	NA	NA	NA	1	NA	NA
1097	lestes sponsa	2010	8	10	222	229.6	pond	50	6468	F	lestes sponsa/F	Z	NA	1	NA	NA	NA	NA	1	NA
1098	lestes virens	2010	8	10	222	229.6	pond	4	6468	M	lestes virens/M	Z	NA	NA	NA	NA	1	NA	NA	NA
1099	somatochlora metallica	2009	7	23	204	372.8	pond	1	6367	M	somatochlora metallica/M	A	NA	NA	NA	1	NA	NA	NA	NA
1100	orthetrum cancellatum	2009	7	23	204	372.8	pond	50	6367	M	orthetrum cancellatum/M	A	NA	NA	NA	NA	1	1	NA	NA
1101	erythromma viridulum	2009	8	9	221	372.8	pond	1	6367	F	erythromma viridulum/F	Z	1	NA	NA	1	NA	1	NA	NA
1102	lestes sponsa	2009	8	9	221	372.8	pond	5	6367	F	lestes sponsa/F	Z	NA	1	NA	NA	NA	NA	NA	NA
1103	orthetrum coerulescens	2009	6	2	153	220.4	NA	4	5959	M	orthetrum coerulescens/M	A	NA	NA	NA	NA	1	NA	NA	NA
1104	calopteryx virgo	2010	7	13	194	454.5	pond	1	6366	M	calopteryx virgo/M	Z	NA	NA	NA	1	NA	1	NA	NA
1105	pyrrhosoma nymphula	2010	7	13	194	454.5	pond	50	6366	F	pyrrhosoma nymphula/F	Z	1	NA	NA	NA	NA	1	NA	NA
1106	aeshna cyanea	2010	7	13	194	454.5	pond	1	6366	F	aeshna cyanea/F	A	NA	NA	NA	NA	NA	1	1	NA
1107	platycnemis pennipes	2008	8	31	243	259.6	pond	5	5772	F	platycnemis pennipes/F	Z	NA	NA	NA	NA	NA	1	NA	1
1108	enallagma cyathigerum	2011	7	26	207	303	NA	1	6072	M	enallagma cyathigerum/M	Z	NA	NA	NA	NA	NA	1	NA	NA
1109	ophiogomphus cecilia	2009	8	15	227	331.5	NA	1	6072	F	ophiogomphus cecilia/F	A	1	NA	NA	NA	NA	1	NA	NA
1110	platycnemis pennipes	2008	7	31	212	241.3	pond	5	5772	F	platycnemis pennipes/F	Z	1	NA	NA	NA	NA	NA	NA	1
1111	aeshna mixta	2010	8	10	222	229.6	pond	5	6468	M	aeshna mixta/M	A	NA	NA	NA	NA	NA	1	1	NA
1112	sympetrum fonscolombii	2010	8	10	222	229.6	pond	1	6468	M	sympetrum fonscolombii/M	A	1	NA	1	NA	1	NA	NA	NA
1113	sympetrum sanguineum	2010	8	10	222	229.6	pond	20	6468	F	sympetrum sanguineum/F	A	1	1	NA	NA	NA	NA	NA	NA
1114	sympetrum vulgatum	2010	8	10	222	229.6	pond	1	6468	F	sympetrum vulgatum/F	A	1	1	NA	NA	NA	NA	NA	NA
1115	enallagma cyathigerum	2010	6	23	174	372.8	pond	10	6367	F	enallagma cyathigerum/F	Z	NA	NA	NA	NA	1	1	NA	NA
1116	ischnura elegans	2010	6	23	174	372.8	pond	2	6367	M	ischnura elegans/M	Z	NA	NA	NA	1	1	NA	NA	NA
1117	libellula depressa	2010	6	23	174	372.8	pond	5	6367	M	libellula depressa/M	A	NA	NA	NA	NA	1	1	NA	NA
1118	coenagrion puella	2008	5	27	147	467	pond	30	6861	M	coenagrion puella/M	Z	NA	NA	NA	NA	1	1	NA	NA
1119	libellula depressa	2008	5	27	147	467	pond	1	6861	M	libellula depressa/M	A	NA	NA	NA	NA	1	1	NA	NA
1120	orthetrum cancellatum	2008	5	27	147	467	pond	1	6861	M	orthetrum cancellatum/M	A	NA	NA	NA	NA	1	1	NA	NA
1121	somatochlora metallica	2010	7	13	194	454.5	pond	2	6366	F	somatochlora metallica/F	A	1	NA	NA	1	NA	NA	NA	NA
1122	aeshna grandis	2009	8	7	219	311.2	pond	1	6058	F	aeshna grandis/F	A	1	NA	1	NA	NA	NA	1	NA
1123	aeshna cyanea	2009	8	7	219	311.2	pond	1	6058	M	aeshna cyanea/M	A	NA	NA	NA	NA	1	NA	NA	NA
1124	leucorrhinia dubia	2009	6	25	176	985.6	NA	1	5157	M	leucorrhinia dubia/M	A	NA	NA	1	NA	NA	1	NA	NA
1125	platycnemis pennipes	2009	7	21	202	204	NA	10000	5958	M	platycnemis pennipes/M	Z	NA	NA	NA	NA	1	NA	NA	NA
1126	brachytron pratense	2010	6	27	178	265.3	NA	1	5557	M	brachytron pratense/M	A	1	NA	NA	NA	NA	1	NA	NA
1127	calopteryx splendens	2009	8	11	223	202.5	NA	50	5958	M	calopteryx splendens/M	Z	NA	NA	NA	NA	1	1	NA	NA
1128	somatochlora metallica	2008	8	6	218	505.4	NA	1	6960	F	somatochlora metallica/F	A	NA	NA	NA	1	NA	NA	NA	NA
1129	aeshna juncea	2010	8	11	223	755	NA	1	5158	M	aeshna juncea/M	A	1	NA	NA	1	NA	1	NA	NA
1130	aeshna juncea	2010	8	11	223	755	NA	1	5158	F	aeshna juncea/F	A	NA	NA	NA	1	1	NA	NA	NA
1131	cordulegaster boltonii	2009	7	9	190	291	NA	5	6059	M	cordulegaster boltonii/M	A	1	NA	NA	NA	NA	1	NA	NA
1132	calopteryx virgo	2009	7	7	188	219.5	NA	10	5959	M	calopteryx virgo/M	Z	NA	NA	NA	1	1	NA	NA	NA
1133	libellula quadrimaculata	2009	5	26	146	311.2	pond	10	6058	F	libellula quadrimaculata/F	A	NA	1	NA	NA	NA	NA	1	NA
1134	leucorrhinia pectoralis	2009	5	26	146	311.2	pond	10	6058	F	leucorrhinia pectoralis/F	A	1	1	NA	NA	NA	NA	NA	NA
1135	calopteryx splendens	2009	6	18	169	311.2	pond	1	6058	F	calopteryx splendens/F	Z	NA	1	NA	1	NA	NA	NA	NA
1136	erythromma najas	2009	6	18	169	311.2	pond	10	6058	M	erythromma najas/M	Z	NA	NA	NA	NA	1	NA	NA	NA
1137	platycnemis pennipes	2009	6	18	169	311.2	pond	10	6058	M	platycnemis pennipes/M	Z	NA	NA	NA	1	NA	1	NA	NA
1138	aeshna cyanea	2010	7	17	198	645.3	NA	2	6466	M	aeshna cyanea/M	A	NA	NA	NA	1	NA	1	NA	NA
1139	ischnura pumilio	2010	8	16	228	454.5	pond	5	6366	M	ischnura pumilio/M	Z	NA	NA	NA	1	NA	1	NA	NA
1140	lestes sponsa	2010	8	16	228	454.5	pond	2	6366	M	lestes sponsa/M	Z	NA	NA	NA	NA	1	1	NA	1
1141	enallagma cyathigerum	2010	8	19	231	454.5	pond	50	6366	M	enallagma cyathigerum/M	Z	NA	NA	NA	NA	1	1	NA	NA
1142	ischnura pumilio	2008	5	14	134	422.4	pond	5	6760	M	ischnura pumilio/M	Z	NA	NA	NA	1	1	1	NA	NA
1143	platycnemis pennipes	2008	5	14	134	422.4	pond	5	6760	M	platycnemis pennipes/M	Z	NA	NA	NA	1	NA	1	NA	NA
1144	anax imperator	2011	7	18	199	406.5	NA	1	7161	M	anax imperator/M	A	NA	NA	NA	NA	1	1	NA	NA
1145	somatochlora metallica	2008	8	18	230	256.7	NA	3	5457	F	somatochlora metallica/F	A	1	NA	NA	1	NA	NA	NA	NA
1146	platycnemis pennipes	2008	8	18	230	256.7	NA	4	5457	F	platycnemis pennipes/F	Z	NA	NA	NA	NA	1	NA	NA	1
1147	orthetrum cancellatum	2008	8	18	230	256.7	NA	4	5457	F	orthetrum cancellatum/F	A	1	NA	NA	NA	NA	1	NA	NA
1148	sympetrum sanguineum	2008	8	18	230	256.7	NA	4	5457	F	sympetrum sanguineum/F	A	1	1	NA	NA	NA	NA	NA	NA
1149	chalcolestes viridis	2008	8	18	230	256.7	NA	3	5457	M	chalcolestes viridis/M	Z	1	NA	NA	1	NA	NA	NA	NA
1150	erythromma viridulum	2008	8	18	230	256.7	NA	3	5457	M	erythromma viridulum/M	Z	NA	NA	NA	NA	1	NA	NA	NA
1151	aeshna cyanea	2008	8	18	230	256.7	NA	1	5457	M	aeshna cyanea/M	A	NA	NA	NA	1	1	NA	NA	NA
1152	aeshna grandis	2008	8	18	230	256.7	NA	1	5457	M	aeshna grandis/M	A	1	1	1	NA	NA	NA	NA	NA
1153	chalcolestes viridis	2011	9	30	273	168.8	NA	5	7067	F	chalcolestes viridis/F	Z	NA	NA	NA	1	NA	NA	NA	NA
1154	ischnura elegans	2009	7	29	210	277.7	quarry	5	6964	F	ischnura elegans/F	Z	1	1	NA	NA	NA	NA	1	NA
1155	anax parthenope	2009	7	29	210	277.7	quarry	1	6964	M	anax parthenope/M	A	NA	1	NA	NA	NA	1	NA	NA
1156	sympetrum vulgatum	2010	8	10	222	822.9	NA	5	5258	M	sympetrum vulgatum/M	A	1	1	1	NA	NA	NA	NA	NA
1157	sympetrum vulgatum	2010	8	10	222	822.9	NA	5	5258	F	sympetrum vulgatum/F	A	1	1	NA	NA	NA	NA	NA	NA
1158	sympetrum vulgatum	2010	8	10	222	816.7	NA	6	5258	F	sympetrum vulgatum/F	A	1	1	NA	NA	NA	NA	NA	NA
1159	anax imperator	2009	7	2	183	209.8	NA	10	5858	F	anax imperator/F	A	NA	NA	NA	1	NA	NA	NA	NA
1160	orthetrum cancellatum	2009	7	2	183	209.8	NA	10	5858	F	orthetrum cancellatum/F	A	1	NA	NA	NA	NA	NA	NA	NA
1161	calopteryx splendens	2012	6	29	180	319.8	NA	5	5357	F	calopteryx splendens/F	Z	NA	NA	NA	1	NA	NA	NA	NA
1162	somatochlora arctica	2009	6	25	176	869.7	NA	1	5157	F	somatochlora arctica/F	A	1	NA	NA	NA	NA	1	NA	NA
1163	platycnemis pennipes	2012	6	23	174	358.6	NA	1	5458	F	platycnemis pennipes/F	Z	NA	NA	NA	NA	1	1	NA	1
1164	libellula depressa	2008	5	28	148	670	pond	2	6859	M	libellula depressa/M	A	NA	NA	NA	NA	1	1	NA	NA
1165	calopteryx virgo	2011	6	22	173	354.5	NA	4	5458	M	calopteryx virgo/M	Z	NA	NA	NA	1	1	NA	NA	NA
1166	calopteryx virgo	2009	5	26	146	355	NA	2	5458	M	calopteryx virgo/M	Z	NA	NA	NA	1	1	NA	NA	NA
1167	platycnemis pennipes	2009	9	2	245	201	NA	50	5957	F	platycnemis pennipes/F	Z	1	NA	NA	NA	NA	1	NA	1
1168	aeshna mixta	2009	9	2	245	201	NA	5	5957	M	aeshna mixta/M	A	NA	NA	NA	1	NA	NA	1	NA
1169	sympetrum vulgatum	2009	8	21	233	195	pond	10	7266	M	sympetrum vulgatum/M	A	NA	NA	1	NA	NA	NA	1	NA
1170	sympecma fusca	2011	5	6	126	217.6	NA	5	7066	M	sympecma fusca/M	Z	NA	NA	NA	NA	NA	NA	1	1
1171	calopteryx splendens	2009	5	26	146	290.5	pond	1	6765	M	calopteryx splendens/M	Z	NA	NA	NA	1	NA	NA	NA	NA
1172	libellula quadrimaculata	2009	5	26	146	290.5	pond	1	6765	M	libellula quadrimaculata/M	A	NA	1	NA	NA	NA	NA	1	NA
1173	somatochlora metallica	2009	7	26	207	213.3	NA	2	6765	F	somatochlora metallica/F	A	NA	1	NA	1	NA	NA	NA	NA
1174	platycnemis pennipes	2009	7	26	207	213.3	NA	1	6765	M	platycnemis pennipes/M	Z	NA	NA	NA	NA	NA	1	NA	1
1175	calopteryx splendens	2009	7	26	207	213.3	NA	3	6765	M	calopteryx splendens/M	Z	NA	NA	NA	1	1	NA	NA	NA
1176	sympetrum vulgatum	2009	7	26	207	213.3	NA	1	6765	M	sympetrum vulgatum/M	A	NA	1	NA	NA	NA	NA	1	NA
1177	coenagrion puella	2008	8	5	217	507.9	NA	50	6763	M	coenagrion puella/M	Z	NA	NA	NA	NA	1	NA	NA	NA
1178	aeshna cyanea	2008	8	5	217	507.9	NA	1	6763	M	aeshna cyanea/M	A	NA	NA	NA	1	NA	1	NA	NA
1179	sympecma fusca	2009	4	19	109	569.2	pond	4	6662	F	sympecma fusca/F	Z	NA	NA	NA	NA	NA	NA	1	NA
1180	lestes sponsa	2009	7	24	205	243	pond	10	6059	M	lestes sponsa/M	Z	NA	NA	NA	1	NA	1	NA	NA
1181	erythromma najas	2009	7	24	205	243	pond	10	6059	M	erythromma najas/M	Z	NA	NA	1	NA	1	1	NA	NA
1182	coenagrion puella	2009	7	24	205	243	pond	10	6059	F	coenagrion puella/F	Z	NA	NA	NA	1	1	1	NA	NA
1183	sympetrum sanguineum	2009	7	24	205	243	pond	10	6059	F	sympetrum sanguineum/F	A	1	1	NA	NA	NA	NA	NA	NA
1184	calopteryx virgo	2009	7	14	195	303.6	NA	10	6059	M	calopteryx virgo/M	Z	NA	NA	NA	1	1	1	NA	NA
1185	platycnemis pennipes	2009	7	14	195	303.6	NA	1	6059	M	platycnemis pennipes/M	Z	NA	NA	NA	NA	NA	1	NA	NA
1186	lestes barbarus	2009	7	16	197	303.6	NA	1	6059	M	lestes barbarus/M	Z	1	NA	NA	1	NA	NA	NA	NA
1187	aeshna grandis	2008	8	21	233	581.8	NA	1	6860	F	aeshna grandis/F	A	NA	NA	NA	NA	NA	NA	1	NA
1188	pyrrhosoma nymphula	2008	6	18	169	667.4	NA	50	5258	M	pyrrhosoma nymphula/M	Z	NA	NA	NA	NA	NA	1	NA	1
1189	calopteryx splendens	2009	8	7	219	326.7	pond	1	6059	M	calopteryx splendens/M	Z	NA	NA	NA	1	1	NA	NA	NA
1190	ischnura elegans	2009	8	7	219	326.7	pond	100	6059	M	ischnura elegans/M	Z	NA	NA	NA	1	1	NA	NA	NA
1191	platycnemis pennipes	2009	8	7	219	326.7	pond	1	6059	F	platycnemis pennipes/F	Z	1	NA	NA	NA	NA	NA	NA	1
1192	coenagrion puella	2010	8	11	223	454.5	pond	2	6366	F	coenagrion puella/F	Z	NA	NA	NA	1	NA	1	NA	NA
1193	enallagma cyathigerum	2010	8	11	223	454.5	pond	50	6366	M	enallagma cyathigerum/M	Z	NA	NA	NA	NA	1	1	NA	NA
1194	somatochlora metallica	2010	8	11	223	448.9	pond	1	6366	M	somatochlora metallica/M	A	NA	NA	NA	1	NA	NA	NA	NA
1195	orthetrum cancellatum	2010	8	11	223	448.9	pond	2	6366	M	orthetrum cancellatum/M	A	NA	NA	NA	NA	1	1	NA	NA
1196	ischnura elegans	2010	8	19	231	448.9	pond	2	6366	M	ischnura elegans/M	Z	NA	NA	NA	1	1	1	NA	NA
1197	aeshna cyanea	2010	8	19	231	448.9	pond	1	6366	M	aeshna cyanea/M	A	NA	NA	NA	1	1	1	NA	NA
1198	sympetrum vulgatum	2010	8	19	231	448.9	pond	10	6366	M	sympetrum vulgatum/M	A	1	NA	1	NA	NA	NA	NA	NA
1199	erythromma viridulum	2009	7	31	212	243	pond	1000	6059	M	erythromma viridulum/M	Z	NA	NA	1	NA	1	NA	NA	NA
1200	coenagrion puella	2009	7	31	212	243	pond	10	6059	M	coenagrion puella/M	Z	NA	NA	NA	NA	NA	1	NA	NA
1201	platycnemis pennipes	2009	7	31	212	243	pond	10	6059	M	platycnemis pennipes/M	Z	NA	NA	NA	NA	1	1	NA	1
1202	crocothemis erythraea	2009	7	31	212	243	pond	10	6059	M	crocothemis erythraea/M	A	NA	1	1	NA	NA	NA	NA	NA
1203	ischnura elegans	2008	7	18	199	580.9	pond	20	6760	F	ischnura elegans/F	Z	1	NA	NA	NA	NA	1	NA	NA
1204	coenagrion puella	2008	7	18	199	580.9	pond	50	6760	M	coenagrion puella/M	Z	NA	NA	NA	NA	1	1	NA	NA
1205	coenagrion puella	2010	7	2	183	645.3	NA	50	6466	M	coenagrion puella/M	Z	NA	NA	NA	NA	1	NA	NA	NA
1206	pyrrhosoma nymphula	2010	7	2	183	645.3	NA	50	6466	F	pyrrhosoma nymphula/F	Z	1	NA	NA	NA	NA	1	NA	NA
1207	somatochlora metallica	2010	7	2	183	645.3	NA	15	6466	M	somatochlora metallica/M	A	NA	NA	NA	1	NA	NA	NA	NA
1208	aeshna mixta	2011	9	24	267	159.1	NA	5	7166	F	aeshna mixta/F	A	1	1	NA	NA	NA	1	NA	NA
1209	aeshna affinis	2010	8	1	213	157	NA	5	7166	M	aeshna affinis/M	A	NA	NA	NA	NA	1	1	NA	NA
1210	crocothemis erythraea	2008	7	31	212	227.1	NA	5	6966	F	crocothemis erythraea/F	A	NA	1	NA	NA	NA	NA	1	NA
1211	libellula depressa	2009	5	26	146	290.5	pond	5	6765	F	libellula depressa/F	A	1	1	NA	NA	NA	NA	NA	NA
1212	anax imperator	2009	5	26	146	290.5	pond	3	6765	F	anax imperator/F	A	NA	NA	NA	1	1	NA	NA	NA
1213	libellula depressa	2009	5	26	146	290.5	pond	1	6765	F	libellula depressa/F	A	1	NA	NA	NA	NA	NA	1	NA
1214	anax imperator	2009	5	26	146	290.5	pond	2	6765	M	anax imperator/M	A	NA	NA	NA	1	1	NA	NA	NA
1215	aeshna cyanea	2009	7	21	202	290.5	pond	1	6765	M	aeshna cyanea/M	A	1	NA	NA	1	1	NA	NA	NA
1216	somatochlora metallica	2009	7	21	202	290.5	pond	1	6765	M	somatochlora metallica/M	A	NA	NA	NA	1	NA	NA	NA	NA
1217	libellula depressa	2009	7	21	202	290.5	pond	1	6765	M	libellula depressa/M	A	NA	NA	NA	NA	1	1	NA	NA
1218	aeshna cyanea	2009	7	21	202	290.5	pond	2	6765	M	aeshna cyanea/M	A	NA	NA	NA	NA	1	1	NA	NA
1219	aeshna cyanea	2009	7	21	202	290.5	pond	1	6765	F	aeshna cyanea/F	A	NA	NA	NA	1	1	NA	1	NA
1220	sympetrum sanguineum	2008	9	12	255	496.8	pond	30	6762	F	sympetrum sanguineum/F	A	1	1	NA	NA	NA	NA	NA	NA
1221	lestes virens	2008	9	12	255	496.8	pond	15	6762	M	lestes virens/M	Z	NA	NA	NA	1	1	1	NA	NA
1222	aeshna cyanea	2008	9	12	255	496.8	pond	1	6762	M	aeshna cyanea/M	A	NA	NA	NA	NA	1	NA	NA	NA
1223	coenagrion scitulum	2009	6	9	160	476	pond	30	6762	F	coenagrion scitulum/F	Z	NA	NA	NA	1	NA	1	NA	NA
1224	crocothemis erythraea	2008	7	21	202	585.1	NA	1	6461	M	crocothemis erythraea/M	A	NA	1	1	NA	NA	NA	NA	NA
1225	platycnemis pennipes	2009	7	16	197	311.2	pond	10	6058	M	platycnemis pennipes/M	Z	NA	NA	NA	NA	1	NA	NA	1
1226	ischnura elegans	2009	7	16	197	311.2	pond	1	6058	M	ischnura elegans/M	Z	NA	NA	NA	NA	1	NA	NA	NA
1227	ischnura elegans	2012	8	22	234	216	pond	50	6771	F	ischnura elegans/F	Z	1	1	NA	NA	NA	1	NA	NA
1228	libellula fulva	2010	7	11	192	372.8	pond	1	6367	F	libellula fulva/F	A	NA	1	NA	NA	NA	1	1	NA
1229	sympecma fusca	2008	4	1	91	483.8	pond	2	6861	F	sympecma fusca/F	Z	NA	NA	NA	NA	NA	NA	1	NA
1230	chalcolestes viridis	2010	7	4	185	249.6	pond	1	6568	F	chalcolestes viridis/F	Z	1	NA	NA	1	NA	NA	NA	NA
1231	libellula quadrimaculata	2012	7	2	183	619.1	fen	5	6471	M	libellula quadrimaculata/M	A	NA	NA	NA	NA	NA	1	1	NA
1232	libellula depressa	2011	7	31	212	195.6	NA	5	6076	M	libellula depressa/M	A	NA	NA	NA	NA	1	1	NA	NA
1233	ischnura elegans	2009	7	1	182	206.3	pond	5	6176	M	ischnura elegans/M	Z	NA	NA	NA	NA	1	1	NA	NA
1234	aeshna cyanea	2009	10	31	304	206.3	pond	5	6176	M	aeshna cyanea/M	A	1	NA	NA	NA	1	NA	NA	NA
1235	anax imperator	2008	6	25	176	461	pond	1	6762	M	anax imperator/M	A	NA	NA	NA	1	NA	1	NA	NA
1236	platycnemis pennipes	2008	6	25	176	465.5	pond	50	6762	M	platycnemis pennipes/M	Z	NA	NA	NA	1	1	NA	NA	NA
1237	platycnemis pennipes	2008	6	10	161	447.4	quarry	50	6960	M	platycnemis pennipes/M	Z	NA	NA	NA	NA	1	NA	NA	1
1238	calopteryx virgo	2010	8	16	228	454.5	pond	1	6366	F	calopteryx virgo/F	Z	1	NA	NA	NA	NA	NA	1	NA
1239	ischnura elegans	2010	7	14	195	200.6	NA	50	5958	M	ischnura elegans/M	Z	NA	NA	NA	1	1	NA	NA	NA
1240	erythromma viridulum	2009	7	24	205	249.9	pond	100	6059	M	erythromma viridulum/M	Z	NA	NA	1	NA	NA	1	NA	NA
1241	enallagma cyathigerum	2009	6	12	163	195	pond	7	7266	F	enallagma cyathigerum/F	Z	NA	NA	NA	NA	1	1	NA	NA
1242	leucorrhinia dubia	2009	6	25	176	910	NA	1	5157	F	leucorrhinia dubia/F	A	1	NA	NA	NA	NA	NA	NA	NA
1243	cordulegaster boltonii	2009	7	9	190	273.8	NA	1	5959	F	cordulegaster boltonii/F	A	1	NA	NA	NA	NA	1	NA	NA
1244	enallagma cyathigerum	2010	7	16	197	454.5	pond	50	6366	M	enallagma cyathigerum/M	Z	NA	NA	NA	NA	1	1	NA	NA
1245	coenagrion puella	2010	8	1	213	454.5	pond	50	6366	F	coenagrion puella/F	Z	NA	NA	NA	1	1	1	NA	NA
1246	aeshna cyanea	2010	8	1	213	454.5	pond	50	6366	F	aeshna cyanea/F	A	NA	NA	NA	1	NA	1	NA	NA
1247	anax imperator	2010	8	19	231	454.5	pond	1	6366	M	anax imperator/M	A	NA	NA	NA	1	1	NA	NA	NA
1248	platycnemis pennipes	2010	6	28	179	448.9	pond	50	6366	M	platycnemis pennipes/M	Z	NA	NA	NA	NA	1	1	NA	NA
1249	platycnemis pennipes	2011	9	30	273	241.9	NA	5	6374	F	platycnemis pennipes/F	Z	1	NA	NA	NA	NA	NA	NA	NA
1250	sympetrum striolatum	2012	8	15	227	220.8	pond	1	6671	M	sympetrum striolatum/M	A	1	1	1	NA	NA	NA	NA	NA
1251	libellula depressa	2010	7	13	194	454.5	pond	5	6366	F	libellula depressa/F	A	1	1	NA	NA	NA	NA	NA	NA
1252	pyrrhosoma nymphula	2011	6	30	181	260.3	NA	5	6373	M	pyrrhosoma nymphula/M	Z	NA	NA	1	NA	NA	1	NA	1
1253	somatochlora metallica	2012	7	24	205	188.1	oxbow	1	6771	M	somatochlora metallica/M	A	1	NA	NA	1	NA	NA	NA	NA
1254	orthetrum brunneum	2012	7	24	205	188.2	NA	20	6771	F	orthetrum brunneum/F	A	NA	NA	NA	NA	NA	NA	1	NA
1255	leucorrhinia pectoralis	2012	5	27	147	505.2	NA	2	6070	M	leucorrhinia pectoralis/M	A	1	1	1	NA	NA	NA	NA	NA
1256	orthetrum brunneum	2008	6	29	180	221.6	NA	1	6177	F	orthetrum brunneum/F	A	NA	NA	NA	NA	NA	NA	1	NA
1257	orthetrum cancellatum	2012	7	5	186	254.9	quarry	10	6771	M	orthetrum cancellatum/M	A	NA	NA	NA	NA	1	1	NA	NA
1258	orthetrum cancellatum	2012	7	10	191	518.3	pond	3	6070	F	orthetrum cancellatum/F	A	1	NA	NA	NA	NA	1	NA	NA
1259	aeshna cyanea	2010	6	14	165	494.7	NA	2	6367	F	aeshna cyanea/F	A	1	NA	NA	NA	NA	NA	1	NA
1260	ischnura elegans	2009	8	5	217	289.9	NA	1	5556	F	ischnura elegans/F	Z	NA	NA	NA	NA	NA	1	1	NA
1261	enallagma cyathigerum	2010	8	1	213	454.5	pond	50	6366	M	enallagma cyathigerum/M	Z	NA	NA	NA	NA	1	1	NA	NA
1262	orthetrum brunneum	2008	8	21	233	204.1	pond	1	6867	F	orthetrum brunneum/F	A	NA	1	NA	NA	NA	NA	1	NA
1263	libellula quadrimaculata	2008	5	30	150	532	pond	5	6860	M	libellula quadrimaculata/M	A	NA	1	NA	NA	NA	1	NA	NA
1264	ischnura elegans	2010	7	23	204	226.2	NA	5	6966	F	ischnura elegans/F	Z	NA	1	NA	1	NA	1	NA	NA
1265	lestes sponsa	2008	7	21	202	585.1	NA	50	6461	F	lestes sponsa/F	Z	NA	NA	NA	1	NA	1	1	NA
1266	lestes sponsa	2010	7	17	198	645.3	NA	1	6466	M	lestes sponsa/M	Z	NA	NA	NA	1	1	NA	NA	NA
1267	enallagma cyathigerum	2008	8	5	217	744	NA	1	7149	F	enallagma cyathigerum/F	Z	NA	1	NA	NA	NA	1	NA	NA
1268	ischnura elegans	2008	6	28	179	192	NA	50	5956	M	ischnura elegans/M	Z	NA	NA	NA	1	1	1	NA	NA
1269	cordulegaster boltonii	2008	5	24	144	733.9	NA	1	7353	M	cordulegaster boltonii/M	A	1	NA	NA	1	NA	1	NA	NA
1270	lestes virens	2009	8	7	219	415.2	NA	28	6753	M	lestes virens/M	Z	NA	NA	NA	NA	1	1	NA	NA
1271	cordulegaster boltonii	2009	9	14	257	637.3	NA	1	7254	F	cordulegaster boltonii/F	A	NA	NA	NA	1	NA	1	NA	NA
1272	cordulegaster boltonii	2009	9	14	257	642.4	NA	5	7254	M	cordulegaster boltonii/M	A	1	NA	NA	1	NA	NA	NA	NA
1273	somatochlora metallica	2008	8	6	218	729.9	NA	5	5446	M	somatochlora metallica/M	A	1	NA	NA	1	NA	NA	NA	NA
1274	aeshna juncea	2008	8	7	219	744	NA	1	7149	M	aeshna juncea/M	A	NA	NA	NA	1	NA	NA	1	NA
1275	cordulegaster boltonii	2008	8	7	219	744	NA	1	7149	F	cordulegaster boltonii/F	A	NA	NA	NA	1	NA	1	NA	NA
1276	aeshna juncea	2008	8	7	219	744	NA	1	7149	F	aeshna juncea/F	A	1	NA	NA	1	NA	1	NA	NA
1277	cordulegaster boltonii	2008	8	7	219	744	NA	1	7149	M	cordulegaster boltonii/M	A	NA	NA	NA	NA	NA	1	NA	NA
1278	lestes sponsa	2009	8	5	217	483	NA	7	6653	M	lestes sponsa/M	Z	NA	NA	NA	1	NA	1	NA	1
1279	cordulegaster boltonii	2009	9	22	265	739.1	NA	5	7354	M	cordulegaster boltonii/M	A	1	NA	NA	NA	NA	1	NA	NA
1280	cordulegaster boltonii	2009	9	22	265	807.1	NA	5	7353	M	cordulegaster boltonii/M	A	1	NA	NA	NA	NA	1	NA	NA
1281	cordulegaster boltonii	2009	9	22	265	811.9	NA	5	7353	M	cordulegaster boltonii/M	A	1	NA	NA	NA	NA	1	NA	NA
1282	pyrrhosoma nymphula	2008	5	11	131	370.3	pond	10	5150	F	pyrrhosoma nymphula/F	Z	NA	NA	1	NA	NA	1	NA	NA
1283	sympetrum sanguineum	2010	8	21	233	447.5	NA	2	5939	F	sympetrum sanguineum/F	A	1	1	NA	NA	NA	NA	NA	NA
1284	sympetrum depressiusculum	2010	8	21	233	447.5	NA	4	5939	M	sympetrum depressiusculum/M	A	NA	1	1	NA	NA	NA	NA	NA
1285	sympetrum sanguineum	2009	10	6	279	206.3	pond	5	6176	M	sympetrum sanguineum/M	A	1	1	1	NA	NA	NA	NA	NA
1286	calopteryx virgo	2009	7	31	212	218	NA	5	6275	M	calopteryx virgo/M	Z	NA	NA	NA	1	1	NA	NA	NA
1287	calopteryx virgo	2009	6	8	159	216.9	NA	10	5959	M	calopteryx virgo/M	Z	NA	NA	NA	1	1	1	NA	NA
1288	coenagrion scitulum	2008	6	1	152	544	NA	5	7059	M	coenagrion scitulum/M	Z	NA	NA	NA	NA	1	1	NA	NA
1289	somatochlora flavomaculata	2010	6	26	177	267	pond	1	5557	M	somatochlora flavomaculata/M	A	1	NA	NA	1	NA	NA	NA	NA
1290	platycnemis pennipes	2009	8	11	223	200.3	quarry	50	5957	M	platycnemis pennipes/M	Z	NA	NA	NA	NA	1	1	NA	NA
1291	ischnura elegans	2008	8	18	230	256.7	NA	9	5457	M	ischnura elegans/M	Z	NA	NA	NA	1	1	NA	NA	NA
1292	orthetrum cancellatum	2010	6	6	157	154	NA	5	7267	F	orthetrum cancellatum/F	A	1	NA	NA	NA	NA	1	NA	NA
1293	sympetrum meridionale	2010	6	6	157	154	NA	500	7267	M	sympetrum meridionale/M	A	1	NA	1	NA	NA	NA	1	NA
1294	ophiogomphus cecilia	2009	7	29	210	277.7	quarry	1	6964	F	ophiogomphus cecilia/F	A	1	NA	NA	1	NA	NA	NA	NA
1295	sympetrum vulgatum	2010	8	10	222	816.7	NA	6	5258	M	sympetrum vulgatum/M	A	NA	NA	1	NA	NA	NA	NA	NA
1296	calopteryx splendens	2010	8	9	221	448.9	pond	1	6366	F	calopteryx splendens/F	Z	NA	NA	NA	1	NA	NA	NA	NA
1297	calopteryx virgo	2008	8	22	234	282.3	NA	3	5357	F	calopteryx virgo/F	Z	NA	NA	NA	NA	NA	NA	1	NA
1298	anax imperator	2009	7	24	205	249.9	pond	1	6059	F	anax imperator/F	A	NA	NA	NA	1	1	NA	NA	NA
1299	erythromma najas	2009	6	9	160	213	NA	100	5959	M	erythromma najas/M	Z	NA	NA	NA	NA	1	1	NA	NA
1300	aeshna grandis	2009	7	22	203	198.2	oxbow	1	5957	F	aeshna grandis/F	A	1	NA	NA	NA	NA	NA	1	NA
1301	ischnura elegans	2012	6	17	168	159.1	NA	5	7166	M	ischnura elegans/M	Z	NA	NA	NA	1	1	1	NA	NA
1302	enallagma cyathigerum	2008	6	12	163	517	pond	15	6860	M	enallagma cyathigerum/M	Z	NA	NA	NA	NA	1	1	NA	NA
1303	ischnura elegans	2009	7	14	195	326.7	pond	10	6059	M	ischnura elegans/M	Z	NA	NA	NA	1	NA	1	NA	NA
1304	sympetrum danae	2010	8	11	223	862.6	NA	1	5158	M	sympetrum danae/M	A	NA	1	NA	NA	NA	1	NA	NA
1305	cordulegaster boltonii	2009	9	22	265	880.6	reservoir	5	7354	M	cordulegaster boltonii/M	A	1	NA	NA	1	NA	1	NA	NA
1306	sympetrum depressiusculum	2010	8	19	231	450	NA	6	5939	M	sympetrum depressiusculum/M	A	NA	NA	1	NA	NA	NA	1	NA
1307	leucorrhinia dubia	2008	5	29	149	450.3	NA	10	5150	M	leucorrhinia dubia/M	A	NA	NA	1	NA	NA	1	NA	NA
1308	leucorrhinia albifrons	2009	7	11	192	643.7	quarry	1	6453	M	leucorrhinia albifrons/M	A	NA	NA	NA	NA	1	1	NA	NA
1309	somatochlora metallica	2009	7	5	186	370.3	pond	1	5150	F	somatochlora metallica/F	A	1	NA	NA	1	NA	NA	NA	NA
1310	chalcolestes viridis	2012	6	26	177	488	NA	1	6356	M	chalcolestes viridis/M	Z	NA	NA	NA	1	NA	NA	NA	NA
1311	platycnemis pennipes	2009	8	9	221	434.1	quarry	4	6954	M	platycnemis pennipes/M	Z	NA	NA	NA	NA	1	NA	NA	1
1312	sympetrum danae	2012	8	28	240	436.8	NA	1	5939	F	sympetrum danae/F	A	1	NA	NA	NA	NA	NA	1	NA
1313	aeshna affinis	2009	8	5	217	462	NA	1	6653	F	aeshna affinis/F	A	1	NA	NA	1	NA	NA	1	NA
1314	orthetrum cancellatum	2009	8	6	218	462.3	NA	6	6653	F	orthetrum cancellatum/F	A	1	NA	NA	NA	NA	1	NA	NA
1315	crocothemis erythraea	2010	8	15	227	434.8	pond	5	6353	M	crocothemis erythraea/M	A	NA	1	NA	NA	NA	NA	NA	NA
1316	aeshna mixta	2008	9	25	268	154.5	NA	1	5550	M	aeshna mixta/M	A	1	NA	NA	NA	NA	1	NA	NA
1317	aeshna cyanea	2009	8	6	218	234.6	NA	1	5456	F	aeshna cyanea/F	A	NA	NA	NA	1	NA	1	NA	NA
1318	calopteryx virgo	2012	8	15	227	474.9	NA	1	6856	F	calopteryx virgo/F	Z	NA	NA	NA	1	NA	NA	1	NA
1319	ischnura elegans	2009	8	7	219	415.2	NA	2	6753	M	ischnura elegans/M	Z	NA	NA	NA	1	1	NA	NA	NA
1320	coenagrion puella	2009	8	7	219	415.2	NA	4	6753	F	coenagrion puella/F	Z	NA	NA	NA	1	1	1	NA	NA
1321	libellula quadrimaculata	2009	8	7	219	415.2	NA	6	6753	M	libellula quadrimaculata/M	A	NA	1	NA	NA	NA	1	1	NA
1322	chalcolestes viridis	2010	8	11	223	197.7	NA	50	5956	M	chalcolestes viridis/M	Z	NA	NA	NA	1	NA	NA	NA	NA
1323	orthetrum cancellatum	2012	6	24	175	381.2	NA	10	6357	F	orthetrum cancellatum/F	A	1	NA	NA	NA	NA	1	NA	NA
1324	aeshna affinis	2008	8	12	224	477.1	pond	1	6355	F	aeshna affinis/F	A	NA	NA	NA	1	NA	1	NA	NA
1325	coenagrion puella	2008	6	6	157	378.8	NA	5	5253	F	coenagrion puella/F	Z	NA	NA	NA	NA	1	1	NA	NA
1326	anax imperator	2008	7	1	182	301.6	NA	5	5546	F	anax imperator/F	A	NA	NA	NA	NA	1	NA	NA	NA
1327	erythromma viridulum	2008	7	1	182	301.6	NA	5	5546	M	erythromma viridulum/M	Z	NA	NA	1	NA	NA	1	NA	NA
1328	pyrrhosoma nymphula	2008	5	4	124	450.3	NA	2	5150	M	pyrrhosoma nymphula/M	Z	NA	NA	1	NA	NA	NA	NA	NA
1329	aeshna cyanea	2008	7	26	207	427.5	pond	5	5149	F	aeshna cyanea/F	A	1	NA	NA	1	NA	NA	NA	NA
1330	libellula depressa	2008	7	26	207	427.5	pond	1	5149	M	libellula depressa/M	A	NA	NA	NA	NA	NA	1	NA	NA
1331	lestes sponsa	2009	8	25	237	427.5	pond	5	5149	F	lestes sponsa/F	Z	NA	1	NA	1	NA	NA	NA	NA
1332	sympetrum danae	2009	8	25	237	427.5	pond	10	5149	F	sympetrum danae/F	A	1	1	NA	NA	NA	1	NA	NA
1333	libellula depressa	2008	5	31	151	380.2	quarry	3	6050	F	libellula depressa/F	A	NA	1	NA	NA	NA	NA	1	NA
1334	coenagrion puella	2011	6	9	160	229.6	NA	10	5152	F	coenagrion puella/F	Z	NA	NA	NA	NA	NA	1	NA	NA
1335	coenagrion puella	2011	6	9	160	229.6	NA	10	5152	M	coenagrion puella/M	Z	NA	NA	NA	NA	1	1	NA	NA
1336	pyrrhosoma nymphula	2011	6	9	160	228.1	NA	1	5152	F	pyrrhosoma nymphula/F	Z	NA	NA	1	NA	NA	1	NA	NA
1337	orthetrum coerulescens	2009	7	15	196	189	NA	1	5552	M	orthetrum coerulescens/M	A	NA	NA	NA	NA	1	NA	NA	NA
1338	aeshna affinis	2009	8	6	218	398.1	pond	40	6353	F	aeshna affinis/F	A	NA	NA	NA	NA	NA	1	1	NA
1339	aeshna affinis	2009	8	16	228	398.1	pond	50	6353	M	aeshna affinis/M	A	NA	NA	NA	NA	1	1	NA	NA
1340	aeshna affinis	2010	8	24	236	398.1	pond	50	6353	M	aeshna affinis/M	A	NA	NA	NA	1	1	1	NA	NA
1341	anax imperator	2008	7	28	209	301.6	NA	5	5546	M	anax imperator/M	A	NA	NA	NA	1	NA	1	NA	NA
1342	aeshna affinis	2008	7	28	209	301.6	NA	5	5546	M	aeshna affinis/M	A	NA	NA	NA	NA	NA	1	NA	NA
1343	erythromma viridulum	2008	7	28	209	301.6	NA	5	5546	F	erythromma viridulum/F	Z	1	NA	NA	1	NA	1	NA	NA
1344	orthetrum coerulescens	2009	6	1	152	251.7	quarry	1	5646	M	orthetrum coerulescens/M	A	NA	NA	NA	NA	1	NA	NA	NA
1345	sympecma paedisca	2008	5	12	132	346.9	NA	5	5546	M	sympecma paedisca/M	Z	NA	NA	NA	NA	NA	NA	1	NA
1346	calopteryx splendens	2010	7	14	195	197.3	NA	1	5952	F	calopteryx splendens/F	Z	1	NA	NA	NA	NA	NA	1	NA
1347	cordulegaster boltonii	2009	9	22	265	850.3	NA	5	7354	F	cordulegaster boltonii/F	A	NA	NA	NA	1	NA	1	NA	NA
1348	coenagrion puella	2008	5	28	148	370.3	pond	20	5150	F	coenagrion puella/F	Z	NA	NA	NA	NA	1	NA	NA	NA
1349	pyrrhosoma nymphula	2008	5	17	137	450.3	NA	10	5150	F	pyrrhosoma nymphula/F	Z	NA	1	1	NA	NA	NA	NA	NA
1350	libellula quadrimaculata	2008	5	29	149	450.3	NA	10	5150	M	libellula quadrimaculata/M	A	NA	1	NA	NA	NA	NA	1	NA
1351	onychogomphus forcipatus	2009	8	27	239	495.9	pond	5	7051	F	onychogomphus forcipatus/F	A	1	NA	NA	NA	1	NA	NA	NA
1352	aeshna mixta	2011	8	2	214	539.9	NA	1	7352	F	aeshna mixta/F	A	1	1	NA	NA	NA	1	NA	NA
1353	aeshna juncea	2011	8	2	214	539.9	NA	1	7352	M	aeshna juncea/M	A	NA	1	NA	NA	NA	1	1	NA
1354	leucorrhinia dubia	2010	6	11	162	927	NA	1	5641	M	leucorrhinia dubia/M	A	NA	NA	1	NA	NA	1	NA	NA
1355	somatochlora arctica	2010	6	14	165	927	NA	1	5641	M	somatochlora arctica/M	A	NA	NA	NA	1	NA	1	NA	NA
1356	coenagrion puella	2010	6	11	162	929.4	NA	1	5541	M	coenagrion puella/M	Z	NA	NA	NA	NA	1	1	NA	NA
1357	aeshna subarctica	2010	6	11	162	929.4	NA	1	5541	M	aeshna subarctica/M	A	NA	1	NA	NA	1	1	NA	NA
1358	sympetrum sanguineum	2010	8	19	231	450	NA	1	5939	F	sympetrum sanguineum/F	A	1	1	NA	NA	NA	NA	NA	NA
1359	ischnura elegans	2010	8	23	235	448.6	NA	1	5939	M	ischnura elegans/M	Z	NA	NA	NA	1	1	1	NA	NA
1360	sympetrum sanguineum	2010	8	22	234	447.1	NA	1	5939	F	sympetrum sanguineum/F	A	NA	1	NA	NA	NA	NA	NA	NA
1361	ischnura elegans	2012	8	24	236	460.4	NA	6	5939	M	ischnura elegans/M	Z	NA	NA	NA	NA	1	1	NA	NA
1362	coenagrion puella	2009	8	5	217	463.2	NA	3	6653	F	coenagrion puella/F	Z	NA	NA	NA	1	NA	1	NA	NA
1363	sympetrum sanguineum	2009	8	2	214	462.6	NA	200	6653	F	sympetrum sanguineum/F	A	NA	1	NA	NA	NA	NA	NA	NA
1364	chalcolestes viridis	2009	8	12	224	416.3	NA	1	6854	M	chalcolestes viridis/M	Z	NA	NA	NA	1	NA	NA	NA	NA
1365	chalcolestes viridis	2009	8	12	224	416.3	NA	1	6854	M	chalcolestes viridis/M	Z	NA	NA	NA	1	NA	NA	NA	NA
1366	libellula quadrimaculata	2008	5	24	144	546.7	pond	1	7254	M	libellula quadrimaculata/M	A	NA	1	NA	NA	NA	1	NA	NA
1367	sympetrum danae	2008	7	25	206	450.3	NA	1	5150	F	sympetrum danae/F	A	1	1	NA	NA	NA	1	NA	NA
1368	calopteryx splendens	2008	7	25	206	450.3	NA	5	5150	M	calopteryx splendens/M	Z	NA	NA	NA	1	NA	1	NA	NA
1369	pyrrhosoma nymphula	2008	7	25	206	450.3	NA	1	5150	M	pyrrhosoma nymphula/M	Z	NA	1	NA	NA	NA	1	NA	NA
1370	leucorrhinia dubia	2010	6	12	163	932.6	NA	1	5541	F	leucorrhinia dubia/F	A	1	NA	NA	NA	NA	1	NA	NA
1371	platycnemis pennipes	2009	8	6	218	462.3	NA	13	6653	F	platycnemis pennipes/F	Z	1	NA	NA	NA	NA	NA	NA	1
1372	aeshna cyanea	2009	8	5	217	463.1	NA	1	6653	F	aeshna cyanea/F	A	1	NA	NA	1	NA	1	NA	NA
1373	aeshna cyanea	2009	8	5	217	463.1	NA	1	6653	M	aeshna cyanea/M	A	NA	NA	NA	1	1	NA	NA	NA
1374	sympetrum sanguineum	2009	8	5	217	462.3	NA	10	6653	M	sympetrum sanguineum/M	A	NA	NA	1	NA	NA	NA	1	NA
1375	sympetrum sanguineum	2009	8	5	217	462.3	NA	10	6653	F	sympetrum sanguineum/F	A	1	1	NA	NA	NA	NA	1	NA
1376	lestes sponsa	2009	8	6	218	462.3	NA	15	6653	F	lestes sponsa/F	Z	NA	1	NA	1	NA	NA	NA	NA
1377	enallagma cyathigerum	2008	6	10	161	555.2	quarry	1	6856	F	enallagma cyathigerum/F	Z	NA	NA	NA	NA	1	1	NA	NA
1378	sympetrum striolatum	2012	8	15	227	520.7	NA	2	6856	M	sympetrum striolatum/M	A	1	NA	1	NA	NA	NA	NA	NA
1379	coenagrion hastulatum	2008	5	24	144	540.1	pond	1	7254	M	coenagrion hastulatum/M	Z	NA	NA	NA	NA	1	1	NA	NA
1380	libellula depressa	2008	5	24	144	539	pond	1	7254	M	libellula depressa/M	A	NA	NA	NA	NA	1	1	NA	NA
1381	platycnemis pennipes	2008	5	24	144	508.8	pond	1	7254	F	platycnemis pennipes/F	Z	1	NA	NA	NA	NA	1	NA	1
1382	sympecma fusca	2008	8	19	231	432.5	NA	1	5749	F	sympecma fusca/F	Z	NA	NA	NA	NA	NA	NA	1	NA
1383	coenagrion hastulatum	2009	5	17	137	450.3	NA	10	5150	M	coenagrion hastulatum/M	Z	NA	NA	NA	NA	1	NA	NA	NA
1384	leucorrhinia dubia	2009	5	17	137	450.3	NA	1	5150	F	leucorrhinia dubia/F	A	1	NA	NA	NA	NA	1	NA	NA
1385	pyrrhosoma nymphula	2009	5	17	137	450.3	NA	20	5150	F	pyrrhosoma nymphula/F	Z	1	1	NA	NA	NA	1	NA	NA
1386	cordulia aenea	2009	5	17	137	450.3	NA	5	5150	F	cordulia aenea/F	A	NA	1	NA	1	NA	NA	NA	NA
1387	ischnura elegans	2012	6	25	176	382.4	NA	1	6357	M	ischnura elegans/M	Z	NA	NA	NA	NA	1	1	NA	NA
1388	ischnura elegans	2012	6	25	176	382.4	NA	1	6357	M	ischnura elegans/M	Z	NA	NA	NA	1	1	NA	NA	NA
1389	orthetrum cancellatum	2011	8	25	237	444.1	NA	2	6357	F	orthetrum cancellatum/F	A	1	NA	NA	NA	NA	1	NA	NA
1390	aeshna cyanea	2011	8	23	235	445	NA	1	6357	F	aeshna cyanea/F	A	NA	NA	NA	NA	1	1	1	NA
1391	sympetrum fonscolombii	2012	6	27	178	442.5	NA	3	6357	M	sympetrum fonscolombii/M	A	1	NA	1	NA	NA	NA	NA	NA
1392	pyrrhosoma nymphula	2012	7	9	190	561.3	NA	1	6957	M	pyrrhosoma nymphula/M	Z	1	NA	1	NA	NA	1	NA	NA
1393	ischnura elegans	2009	8	12	224	415.4	NA	50	6854	M	ischnura elegans/M	Z	NA	NA	NA	1	1	1	NA	NA
1394	sympetrum sanguineum	2009	8	12	224	415.4	NA	4	6854	M	sympetrum sanguineum/M	A	NA	1	1	NA	NA	NA	NA	NA
1395	orthetrum cancellatum	2009	8	12	224	415.4	NA	6	6854	M	orthetrum cancellatum/M	A	NA	NA	NA	NA	1	NA	NA	NA
1396	onychogomphus forcipatus	2010	7	14	195	514.4	NA	1	6846	F	onychogomphus forcipatus/F	A	NA	NA	NA	1	1	NA	NA	NA
1397	cordulegaster boltonii	2009	9	22	265	920.5	NA	5	7354	M	cordulegaster boltonii/M	A	NA	NA	NA	NA	NA	1	NA	NA
1398	cordulegaster boltonii	2009	9	14	257	760	NA	5	7354	M	cordulegaster boltonii/M	A	1	NA	NA	NA	NA	1	NA	NA
1399	cordulegaster boltonii	2009	9	22	265	831.7	reservoir	5	7354	F	cordulegaster boltonii/F	A	1	NA	NA	NA	NA	1	NA	NA
1400	cordulegaster bidentata	2008	2	9	39	150.4	NA	1	5151	F	cordulegaster bidentata/F	A	1	NA	NA	1	NA	NA	NA	NA
1401	cordulegaster boltonii	2009	9	25	268	921	reservoir	5	7354	F	cordulegaster boltonii/F	A	NA	NA	NA	1	NA	1	NA	NA
1402	cordulegaster boltonii	2009	9	23	266	880.2	reservoir	5	7354	M	cordulegaster boltonii/M	A	NA	NA	NA	NA	NA	1	NA	NA
1403	cordulia aenea	2009	5	24	144	370.3	pond	1	5150	M	cordulia aenea/M	A	NA	1	NA	1	NA	NA	1	NA
1404	libellula depressa	2009	5	24	144	370.3	pond	1	5150	F	libellula depressa/F	A	NA	1	NA	NA	NA	NA	1	NA
1405	cordulegaster boltonii	2009	5	24	144	370.3	pond	2	5150	M	cordulegaster boltonii/M	A	1	NA	NA	NA	NA	1	NA	NA
1406	enallagma cyathigerum	2009	7	5	186	370.3	pond	1	5150	M	enallagma cyathigerum/M	Z	NA	NA	NA	NA	1	1	NA	NA
1407	somatochlora arctica	2010	6	13	164	916.3	NA	1	5641	F	somatochlora arctica/F	A	1	NA	NA	1	NA	1	NA	NA
1408	somatochlora alpestris	2010	6	12	163	932.6	NA	1	5541	M	somatochlora alpestris/M	A	NA	NA	NA	1	NA	NA	NA	NA
1409	leucorrhinia dubia	2010	6	12	163	932.6	NA	1	5541	M	leucorrhinia dubia/M	A	NA	NA	1	NA	NA	1	NA	NA
1410	erythromma viridulum	2009	8	2	214	465.2	NA	4	6653	M	erythromma viridulum/M	Z	NA	NA	1	NA	1	NA	NA	NA
1411	orthetrum cancellatum	2009	8	3	215	473.3	NA	1	6653	F	orthetrum cancellatum/F	A	NA	NA	NA	NA	NA	1	NA	NA
1412	orthetrum cancellatum	2009	8	3	215	473.3	NA	1	6653	M	orthetrum cancellatum/M	A	NA	NA	NA	NA	1	1	NA	NA
1413	orthetrum cancellatum	2009	8	10	222	475.4	NA	1	6653	M	orthetrum cancellatum/M	A	NA	NA	NA	NA	1	1	NA	NA
1414	orthetrum cancellatum	2009	8	10	222	475.4	NA	1	6653	M	orthetrum cancellatum/M	A	NA	NA	NA	NA	1	1	NA	NA
1415	sympetrum sanguineum	2009	8	2	214	476.4	NA	6	6653	F	sympetrum sanguineum/F	A	1	1	NA	NA	NA	NA	1	NA
1416	sympetrum vulgatum	2012	8	15	227	522.4	NA	1	6856	M	sympetrum vulgatum/M	A	NA	NA	1	NA	NA	NA	NA	NA
1417	aeshna juncea	2010	7	14	195	674.3	pond	1	6453	M	aeshna juncea/M	A	NA	NA	NA	1	1	NA	NA	NA
1418	crocothemis erythraea	2009	8	16	228	424.4	pond	9	6353	M	crocothemis erythraea/M	A	1	NA	1	NA	NA	NA	NA	NA
1419	crocothemis erythraea	2009	8	24	236	424.4	pond	10	6353	F	crocothemis erythraea/F	A	NA	1	1	NA	NA	NA	1	NA
1420	cordulegaster boltonii	2009	9	14	257	611.4	NA	1	7254	F	cordulegaster boltonii/F	A	NA	NA	NA	1	NA	1	NA	NA
1421	chalcolestes viridis	2009	10	7	280	731.2	NA	2	7350	M	chalcolestes viridis/M	Z	NA	NA	NA	1	NA	NA	NA	NA
1422	chalcolestes viridis	2009	10	7	280	731.2	NA	2	7350	M	chalcolestes viridis/M	Z	1	NA	NA	1	NA	NA	NA	NA
1423	brachytron pratense	2010	6	8	159	289	NA	1	5447	F	brachytron pratense/F	A	NA	NA	NA	1	NA	1	1	NA
1424	sympecma fusca	2009	8	10	222	489.2	NA	1	6653	M	sympecma fusca/M	Z	NA	NA	NA	NA	NA	NA	1	NA
1425	cordulegaster boltonii	2009	9	14	257	875.5	NA	5	7354	M	cordulegaster boltonii/M	A	1	NA	NA	1	NA	1	NA	NA
1426	platycnemis pennipes	2010	7	27	208	367.2	NA	40	6653	F	platycnemis pennipes/F	Z	1	NA	NA	NA	NA	1	NA	NA
1427	calopteryx splendens	2010	7	27	208	367.2	NA	2	6653	M	calopteryx splendens/M	Z	NA	NA	NA	NA	NA	1	NA	NA
1428	calopteryx splendens	2010	7	27	208	367.2	NA	2	6653	F	calopteryx splendens/F	Z	1	1	NA	1	NA	NA	NA	NA
1429	enallagma cyathigerum	2012	8	25	237	442.6	NA	6	5839	F	enallagma cyathigerum/F	Z	NA	NA	NA	NA	1	1	NA	NA
1430	ischnura elegans	2012	8	25	237	442.6	NA	4	5839	M	ischnura elegans/M	Z	NA	NA	NA	1	1	1	NA	NA
1431	enallagma cyathigerum	2012	8	25	237	442.6	NA	6	5839	M	enallagma cyathigerum/M	Z	NA	NA	NA	NA	NA	1	NA	NA
1432	ischnura elegans	2012	8	25	237	442.6	NA	4	5839	F	ischnura elegans/F	Z	1	1	NA	NA	NA	1	NA	NA
1433	coenagrion hastulatum	2011	5	9	129	419.4	NA	4	6753	F	coenagrion hastulatum/F	Z	1	NA	NA	NA	1	1	NA	NA
1434	aeshna mixta	2009	8	6	218	462.3	NA	6	6653	F	aeshna mixta/F	A	NA	1	NA	NA	NA	1	NA	NA
1435	aeshna mixta	2009	8	6	218	462.3	NA	6	6653	F	aeshna mixta/F	A	1	NA	NA	NA	NA	NA	NA	NA
1436	platycnemis pennipes	2009	8	2	214	462.7	NA	2	6653	F	platycnemis pennipes/F	Z	1	NA	NA	NA	1	1	NA	NA
1437	platycnemis pennipes	2009	8	2	214	462.7	NA	2	6653	M	platycnemis pennipes/M	Z	NA	NA	NA	NA	1	1	NA	1
1438	crocothemis erythraea	2009	8	15	227	447.8	pond	5	6353	F	crocothemis erythraea/F	A	NA	1	1	NA	NA	NA	NA	NA
1439	cordulia aenea	2010	6	11	162	996.1	pond	1	5643	F	cordulia aenea/F	A	NA	NA	NA	1	NA	NA	1	NA
1440	libellula quadrimaculata	2010	6	11	162	996.1	pond	1	5643	M	libellula quadrimaculata/M	A	1	1	NA	NA	NA	NA	1	NA
1441	anax imperator	2012	6	29	180	412.8	NA	3	5742	M	anax imperator/M	A	NA	NA	NA	1	1	NA	NA	NA
1442	gomphus vulgatissimus	2012	6	29	180	417.5	NA	1	5742	M	gomphus vulgatissimus/M	A	NA	NA	NA	NA	NA	1	NA	NA
1443	ischnura elegans	2009	8	6	218	234.6	NA	1	5456	M	ischnura elegans/M	Z	NA	NA	NA	NA	1	1	NA	NA
1444	somatochlora metallica	2009	8	6	218	234.6	NA	1	5456	F	somatochlora metallica/F	A	NA	1	NA	1	NA	NA	NA	NA
1445	orthetrum cancellatum	2009	7	22	203	202.2	oxbow	5	5957	M	orthetrum cancellatum/M	A	NA	NA	NA	NA	1	NA	NA	NA
1446	coenagrion puella	2009	7	22	203	195.5	NA	50	5957	M	coenagrion puella/M	Z	NA	NA	NA	NA	1	NA	NA	NA
1447	aeshna mixta	2009	7	22	203	195.5	NA	2	5957	M	aeshna mixta/M	A	NA	NA	NA	NA	1	1	NA	NA
1448	sympetrum vulgatum	2009	7	22	203	195.5	NA	50	5957	F	sympetrum vulgatum/F	A	1	1	NA	NA	NA	NA	NA	NA
1449	platycnemis pennipes	2010	6	24	175	645.3	NA	500	6466	M	platycnemis pennipes/M	Z	NA	NA	NA	1	NA	1	NA	1
1450	libellula quadrimaculata	2010	6	24	175	645.3	NA	50	6466	M	libellula quadrimaculata/M	A	1	1	NA	NA	NA	1	NA	NA
1451	ischnura elegans	2008	5	30	150	532	pond	50	6860	F	ischnura elegans/F	Z	1	1	NA	NA	NA	NA	NA	NA
1452	ischnura pumilio	2008	5	30	150	532	pond	15	6860	M	ischnura pumilio/M	Z	NA	NA	NA	1	NA	1	NA	NA
1453	calopteryx virgo	2009	7	14	195	299	pond	10	6059	M	calopteryx virgo/M	Z	NA	NA	NA	NA	1	1	NA	NA
1454	libellula quadrimaculata	2009	6	18	169	311.2	pond	10	6058	M	libellula quadrimaculata/M	A	NA	NA	NA	NA	NA	NA	1	NA
1455	orthetrum cancellatum	2009	6	18	169	311.2	pond	10	6058	M	orthetrum cancellatum/M	A	NA	NA	NA	NA	1	1	NA	NA
1456	calopteryx splendens	2009	6	8	159	222.5	NA	10	5959	M	calopteryx splendens/M	Z	NA	NA	NA	1	1	1	NA	NA
1457	calopteryx splendens	2009	6	30	181	222.5	NA	100	5959	F	calopteryx splendens/F	Z	NA	NA	NA	1	NA	NA	1	NA
1458	platycnemis pennipes	2009	6	30	181	222.5	NA	100	5959	F	platycnemis pennipes/F	Z	NA	NA	NA	NA	NA	1	NA	1
1459	cordulegaster boltonii	2009	6	30	181	222.5	NA	3	5959	F	cordulegaster boltonii/F	A	1	NA	NA	1	NA	NA	NA	NA
1460	cordulegaster bidentata	2008	2	9	39	197.1	NA	2	5151	M	cordulegaster bidentata/M	A	1	NA	NA	NA	NA	1	NA	NA
1461	coenagrion puella	2009	5	24	144	370.3	pond	10	5150	M	coenagrion puella/M	Z	NA	NA	NA	NA	1	1	NA	NA
1462	somatochlora arctica	2010	6	13	164	939.5	NA	1	5541	F	somatochlora arctica/F	A	NA	NA	NA	1	NA	1	NA	NA
1463	sympetrum danae	2012	8	29	241	442	NA	1	5939	F	sympetrum danae/F	A	1	NA	NA	NA	NA	1	NA	NA
1464	aeshna grandis	2009	8	7	219	415.5	NA	10	6753	M	aeshna grandis/M	A	1	NA	NA	NA	1	NA	1	NA
1465	cordulegaster boltonii	2008	6	27	178	348.9	NA	5	5150	F	cordulegaster boltonii/F	A	1	NA	NA	1	NA	1	NA	NA
1466	calopteryx virgo	2011	8	3	215	527.8	NA	30	7352	M	calopteryx virgo/M	Z	NA	NA	NA	1	NA	1	NA	NA
1467	lestes sponsa	2009	8	2	214	463.2	NA	2	6653	M	lestes sponsa/M	Z	NA	NA	NA	1	1	1	NA	NA
1468	cordulegaster bidentata	2009	5	21	141	375.8	NA	1	5150	M	cordulegaster bidentata/M	A	1	NA	NA	NA	NA	1	NA	NA
1469	aeshna cyanea	2009	8	2	214	464.1	NA	2	6653	M	aeshna cyanea/M	A	NA	NA	NA	1	NA	1	NA	NA
1470	sympetrum vulgatum	2009	8	5	217	462.3	NA	3	6653	F	sympetrum vulgatum/F	A	NA	1	NA	NA	NA	NA	1	NA
1471	lestes sponsa	2008	6	10	161	555.2	quarry	1	6856	M	lestes sponsa/M	Z	NA	NA	NA	NA	1	1	NA	NA
1472	coenagrion puella	2008	6	10	161	555.2	quarry	500	6856	M	coenagrion puella/M	Z	NA	NA	NA	NA	1	1	NA	NA
1473	orthetrum cancellatum	2008	6	10	161	555.2	quarry	10	6856	F	orthetrum cancellatum/F	A	1	NA	NA	NA	NA	1	NA	NA
1474	crocothemis erythraea	2009	8	6	218	424.4	pond	11	6353	M	crocothemis erythraea/M	A	NA	1	1	NA	NA	NA	NA	NA
1475	aeshna subarctica	2010	6	12	163	921	NA	1	5641	F	aeshna subarctica/F	A	NA	NA	NA	NA	1	NA	1	NA
1476	anax imperator	2009	8	2	214	462	NA	1	6653	F	anax imperator/F	A	NA	NA	NA	NA	1	NA	NA	NA
1477	libellula quadrimaculata	2011	5	9	129	418.9	NA	7	6753	M	libellula quadrimaculata/M	A	NA	NA	NA	NA	NA	1	1	NA
1478	calopteryx splendens	2008	8	18	230	272.5	NA	1	5457	M	calopteryx splendens/M	Z	NA	NA	NA	1	NA	1	NA	NA
1479	anaciaeschna isosceles	2012	6	17	168	159.1	NA	5	7166	M	anaciaeschna isosceles/M	A	NA	NA	1	NA	NA	NA	1	NA
1480	orthetrum cancellatum	2008	6	12	163	517	pond	2	6860	M	orthetrum cancellatum/M	A	NA	NA	NA	NA	NA	1	NA	NA
1481	calopteryx virgo	2008	6	12	163	517	pond	1	6860	M	calopteryx virgo/M	Z	NA	NA	NA	NA	1	1	NA	NA
1482	libellula depressa	2008	6	12	163	517	pond	1	6860	M	libellula depressa/M	A	NA	NA	NA	NA	1	1	NA	NA
1483	lestes sponsa	2009	7	14	195	326.7	pond	1	6059	F	lestes sponsa/F	Z	1	1	NA	1	NA	NA	NA	NA
1484	calopteryx splendens	2009	8	21	233	198.2	NA	50	5957	F	calopteryx splendens/F	Z	NA	NA	NA	1	NA	NA	NA	NA
1485	platycnemis pennipes	2009	7	22	203	238.2	NA	50	5957	M	platycnemis pennipes/M	Z	NA	NA	NA	NA	1	1	NA	NA
1486	ischnura pumilio	2010	8	11	223	454.5	pond	3	6366	F	ischnura pumilio/F	Z	NA	NA	1	NA	NA	NA	1	NA
1487	aeshna cyanea	2010	8	11	223	448.9	pond	3	6366	M	aeshna cyanea/M	A	1	NA	NA	1	NA	1	NA	NA
1488	platycnemis pennipes	2008	8	6	218	463.9	pond	50	6960	M	platycnemis pennipes/M	Z	NA	NA	NA	NA	1	NA	NA	1
1489	ischnura elegans	2008	8	6	218	463.9	pond	50	6960	M	ischnura elegans/M	Z	NA	NA	NA	NA	1	1	NA	NA
1490	aeshna mixta	2009	7	22	203	202.2	oxbow	1	5957	F	aeshna mixta/F	A	1	NA	NA	NA	NA	1	1	NA
1491	coenagrion puella	2010	5	29	149	645.3	NA	1	6466	M	coenagrion puella/M	Z	NA	NA	NA	NA	NA	1	NA	NA
1492	aeshna cyanea	2010	6	15	166	494.7	NA	2	6367	F	aeshna cyanea/F	A	NA	1	NA	1	NA	NA	1	NA
1493	anax imperator	2010	7	22	203	229.6	pond	2	6468	M	anax imperator/M	A	NA	NA	NA	1	1	1	NA	NA
1494	somatochlora metallica	2009	7	29	210	494.7	NA	2	6367	M	somatochlora metallica/M	A	1	NA	NA	1	NA	NA	NA	NA
1495	ischnura pumilio	2008	5	23	143	397.5	NA	5	6761	M	ischnura pumilio/M	Z	NA	NA	NA	NA	1	1	NA	NA
1496	ischnura elegans	2008	7	31	212	219	NA	5	6176	F	ischnura elegans/F	Z	1	1	NA	NA	NA	1	NA	NA
1497	platycnemis pennipes	2010	6	30	181	205	pond	5	6176	F	platycnemis pennipes/F	Z	NA	NA	NA	NA	1	1	NA	1
1498	libellula depressa	2008	6	30	181	718.3	NA	5	6476	M	libellula depressa/M	A	NA	NA	NA	NA	NA	1	NA	NA
1499	sympetrum sanguineum	2008	7	31	212	362.7	NA	5	6378	F	sympetrum sanguineum/F	A	1	1	NA	NA	NA	NA	NA	NA
1500	calopteryx splendens	2008	6	30	181	242.1	NA	5	6275	M	calopteryx splendens/M	Z	NA	NA	NA	1	1	NA	NA	NA
1501	coenagrion puella	2012	7	5	186	217.3	pond	50	6771	F	coenagrion puella/F	Z	NA	NA	NA	1	1	1	NA	NA
1502	orthetrum cancellatum	2008	5	27	147	491	pond	1	6861	M	orthetrum cancellatum/M	A	NA	NA	NA	NA	1	NA	NA	NA
1503	pyrrhosoma nymphula	2008	6	30	181	500.8	pond	5	5771	M	pyrrhosoma nymphula/M	Z	NA	NA	1	NA	NA	NA	NA	NA
1504	coenagrion puella	2011	5	31	151	194.6	NA	5	6076	F	coenagrion puella/F	Z	NA	NA	NA	1	1	1	NA	NA
1505	platycnemis pennipes	2011	6	30	181	194.6	NA	5	6076	F	platycnemis pennipes/F	Z	1	NA	NA	NA	NA	1	NA	NA
1506	pyrrhosoma nymphula	2010	7	11	192	372.8	pond	1	6367	F	pyrrhosoma nymphula/F	Z	NA	1	1	NA	NA	1	NA	NA
1507	calopteryx splendens	2009	7	5	186	205.9	pond	8	6175	M	calopteryx splendens/M	Z	NA	NA	NA	1	NA	1	NA	NA
1508	sympetrum sanguineum	2010	8	22	234	360.2	reservoir	10	6467	F	sympetrum sanguineum/F	A	NA	1	NA	NA	NA	NA	NA	NA
1509	ophiogomphus cecilia	2010	8	5	217	226.6	oxbow	10	6368	M	ophiogomphus cecilia/M	A	1	NA	NA	1	NA	1	NA	NA
1510	ophiogomphus cecilia	2010	8	5	217	226.6	oxbow	26	6368	F	ophiogomphus cecilia/F	A	1	NA	NA	1	1	NA	NA	NA
1511	chalcolestes viridis	2008	12	31	365	336.9	NA	5	6574	M	chalcolestes viridis/M	Z	1	NA	NA	1	NA	NA	NA	NA
1512	anax imperator	2010	8	5	217	400.4	pond	1	6467	F	anax imperator/F	A	NA	NA	NA	1	1	NA	NA	NA
1513	sympetrum vulgatum	2012	8	30	242	220.7	pond	20	6671	F	sympetrum vulgatum/F	A	1	1	NA	NA	NA	NA	NA	NA
1514	sympetrum sanguineum	2011	8	31	243	195.6	NA	5	6076	M	sympetrum sanguineum/M	A	1	1	1	NA	NA	NA	NA	NA
1515	ophiogomphus cecilia	2010	7	8	189	364.3	NA	2	6355	F	ophiogomphus cecilia/F	A	NA	NA	NA	1	NA	1	NA	NA
1516	ophiogomphus cecilia	2010	7	14	195	364.3	NA	10	6355	M	ophiogomphus cecilia/M	A	1	NA	NA	1	NA	1	NA	NA
1517	gomphus vulgatissimus	2010	7	14	195	364.3	NA	10	6355	M	gomphus vulgatissimus/M	A	1	NA	NA	NA	NA	1	NA	NA
1518	cordulegaster boltonii	2009	9	14	257	593.1	spring	5	7254	F	cordulegaster boltonii/F	A	1	NA	NA	NA	NA	1	NA	NA
1519	cordulegaster boltonii	2009	9	14	257	578.2	spring	1	7254	F	cordulegaster boltonii/F	A	NA	NA	NA	1	NA	1	NA	NA
1520	cordulegaster boltonii	2009	12	4	338	743.7	NA	5	7254	F	cordulegaster boltonii/F	A	1	NA	NA	1	NA	NA	NA	NA
1521	cordulegaster boltonii	2009	9	22	265	877.7	NA	5	7354	F	cordulegaster boltonii/F	A	1	NA	NA	NA	NA	1	NA	NA
1522	platycnemis pennipes	2008	5	23	143	919.4	NA	1	7354	M	platycnemis pennipes/M	Z	NA	NA	NA	NA	1	1	NA	1
1523	pyrrhosoma nymphula	2008	6	29	180	450.3	NA	10	5150	M	pyrrhosoma nymphula/M	Z	NA	NA	1	NA	NA	1	NA	1
1524	somatochlora arctica	2010	6	11	162	929.4	NA	1	5541	F	somatochlora arctica/F	A	NA	NA	NA	1	NA	1	NA	NA
1525	leucorrhinia dubia	2010	6	11	162	929.4	NA	1	5541	M	leucorrhinia dubia/M	A	NA	NA	1	NA	NA	NA	NA	NA
1526	aeshna subarctica	2010	6	12	163	888.2	NA	1	5641	M	aeshna subarctica/M	A	NA	NA	NA	1	1	NA	NA	NA
1527	leucorrhinia dubia	2010	6	12	163	888.2	NA	1	5641	M	leucorrhinia dubia/M	A	NA	NA	NA	NA	NA	1	NA	NA
1528	orthetrum brunneum	2011	9	16	259	444.6	NA	1	5939	M	orthetrum brunneum/M	A	NA	NA	NA	NA	1	NA	NA	NA
1529	sympetrum depressiusculum	2012	8	29	241	443	NA	2	5939	M	sympetrum depressiusculum/M	A	NA	NA	1	NA	NA	NA	NA	NA
1530	sympetrum sanguineum	2012	8	29	241	442	NA	1	5939	M	sympetrum sanguineum/M	A	NA	NA	1	NA	NA	NA	1	NA
1531	aeshna mixta	2012	8	29	241	442	NA	10	5939	F	aeshna mixta/F	A	NA	1	NA	NA	NA	NA	1	NA
1532	somatochlora alpestris	2010	6	12	163	932.6	NA	1	5541	F	somatochlora alpestris/F	A	NA	NA	NA	NA	NA	1	1	NA
1533	aeshna mixta	2012	8	29	241	442	NA	1	5939	F	aeshna mixta/F	A	1	1	NA	NA	NA	NA	1	NA
1534	aeshna mixta	2012	8	29	241	442	NA	10	5939	F	aeshna mixta/F	A	1	1	NA	NA	NA	NA	1	NA
1535	sympetrum danae	2012	8	28	240	436.8	NA	1	5939	F	sympetrum danae/F	A	1	NA	NA	NA	NA	1	NA	NA
1536	sympetrum vulgatum	2009	8	2	214	463.5	NA	6	6653	M	sympetrum vulgatum/M	A	NA	NA	1	NA	NA	NA	NA	NA
1537	anax imperator	2009	8	7	219	415.5	NA	2	6753	F	anax imperator/F	A	NA	NA	NA	1	1	NA	NA	NA
1538	aeshna grandis	2009	8	7	219	415.5	NA	3	6753	M	aeshna grandis/M	A	NA	1	NA	NA	NA	NA	1	NA
1539	aeshna cyanea	2012	8	25	237	249.9	NA	1	5154	F	aeshna cyanea/F	A	NA	NA	NA	1	1	NA	1	NA
1540	platycnemis pennipes	2009	8	21	233	199.9	NA	50	5957	F	platycnemis pennipes/F	Z	NA	NA	NA	NA	NA	NA	NA	1
1541	enallagma cyathigerum	2010	7	17	198	645.3	NA	50	6466	M	enallagma cyathigerum/M	Z	NA	NA	NA	NA	1	1	NA	NA
1542	anax imperator	2010	7	17	198	645.3	NA	3	6466	M	anax imperator/M	A	NA	NA	NA	1	NA	1	NA	NA
1543	ischnura pumilio	2009	5	9	129	163.4	NA	5	7166	M	ischnura pumilio/M	Z	NA	NA	NA	1	1	NA	NA	NA
1544	sympetrum vulgatum	2008	7	31	212	212	NA	5	6966	M	sympetrum vulgatum/M	A	NA	1	1	NA	NA	NA	1	NA
1545	sympetrum striolatum	2008	7	31	212	212	NA	5	6966	F	sympetrum striolatum/F	A	NA	1	NA	NA	NA	NA	NA	NA
1546	calopteryx virgo	2011	8	5	217	737.7	NA	20	7149	M	calopteryx virgo/M	Z	NA	NA	NA	1	1	1	NA	NA
1547	sympetrum danae	2008	8	5	217	744	NA	1	7149	F	sympetrum danae/F	A	1	1	NA	NA	NA	NA	NA	NA
1548	enallagma cyathigerum	2008	8	5	217	744	NA	1	7149	M	enallagma cyathigerum/M	Z	NA	NA	NA	NA	1	1	NA	NA
1549	coenagrion hastulatum	2008	5	29	149	427.5	pond	20	5149	F	coenagrion hastulatum/F	Z	1	NA	NA	NA	1	1	NA	NA
1550	coenagrion puella	2008	7	26	207	427.5	pond	20	5149	F	coenagrion puella/F	Z	NA	NA	NA	NA	NA	1	NA	NA
1551	pyrrhosoma nymphula	2008	7	26	207	427.5	pond	10	5149	F	pyrrhosoma nymphula/F	Z	NA	1	1	NA	NA	1	NA	NA
1552	enallagma cyathigerum	2008	7	26	207	427.5	pond	10	5149	F	enallagma cyathigerum/F	Z	NA	NA	NA	NA	1	1	NA	NA
1553	erythromma viridulum	2009	8	9	221	433.3	NA	15	6954	F	erythromma viridulum/F	Z	NA	NA	NA	1	1	NA	NA	NA
1554	anax imperator	2009	8	9	221	434.7	NA	6	6954	F	anax imperator/F	A	NA	NA	NA	1	1	NA	NA	NA
1555	platycnemis pennipes	2009	8	9	221	434.1	quarry	4	6954	F	platycnemis pennipes/F	Z	NA	NA	NA	NA	1	1	NA	NA
1556	cordulegaster boltonii	2009	9	14	257	579	NA	1	7254	M	cordulegaster boltonii/M	A	1	NA	NA	1	NA	1	NA	NA
1557	cordulegaster boltonii	2009	9	14	257	630.8	NA	5	7254	M	cordulegaster boltonii/M	A	NA	NA	NA	NA	NA	1	NA	NA
1558	aeshna grandis	2012	8	28	240	436.8	NA	1	5939	M	aeshna grandis/M	A	1	NA	NA	NA	NA	NA	NA	NA
1559	aeshna mixta	2012	8	28	240	436.8	NA	4	5939	M	aeshna mixta/M	A	NA	NA	NA	1	1	NA	NA	NA
1560	sympetrum sanguineum	2012	8	28	240	436.8	NA	6	5939	M	sympetrum sanguineum/M	A	NA	NA	1	NA	NA	NA	NA	NA
1561	chalcolestes viridis	2012	8	28	240	443	NA	1	5939	M	chalcolestes viridis/M	Z	NA	NA	NA	1	NA	NA	NA	NA
1562	calopteryx virgo	2012	8	24	236	438.6	NA	1	5839	F	calopteryx virgo/F	Z	1	1	NA	1	NA	NA	NA	NA
1563	gomphus vulgatissimus	2012	6	29	180	417.5	NA	1	5742	F	gomphus vulgatissimus/F	A	1	NA	NA	NA	NA	1	NA	NA
1564	cordulegaster boltonii	2009	9	22	265	921.1	spring	5	7454	F	cordulegaster boltonii/F	A	1	NA	NA	NA	NA	1	NA	NA
1565	cordulegaster boltonii	2009	9	14	257	827	reservoir	5	7354	M	cordulegaster boltonii/M	A	1	NA	NA	NA	NA	NA	NA	NA
1566	cordulegaster boltonii	2009	9	24	267	930.8	reservoir	5	7354	F	cordulegaster boltonii/F	A	1	NA	NA	1	NA	1	NA	NA
1567	cordulegaster boltonii	2009	9	22	265	903.9	spring	5	7454	F	cordulegaster boltonii/F	A	1	NA	NA	NA	NA	1	NA	NA
1568	cordulegaster boltonii	2009	9	14	257	762	NA	5	7353	M	cordulegaster boltonii/M	A	1	NA	NA	1	NA	1	NA	NA
1569	cordulegaster bidentata	2008	6	27	178	375.8	NA	1	5150	F	cordulegaster bidentata/F	A	1	NA	NA	NA	NA	1	NA	NA
1570	coenagrion ornatum	2010	6	26	177	335.3	pond	3	6352	F	coenagrion ornatum/F	Z	NA	NA	NA	NA	1	1	NA	NA
1571	aeshna affinis	2010	7	11	192	347.1	pond	1	6352	F	aeshna affinis/F	A	1	NA	NA	1	NA	NA	1	NA
1572	platycnemis pennipes	2009	8	6	218	462.3	NA	13	6653	M	platycnemis pennipes/M	Z	NA	NA	NA	NA	1	1	NA	1
1573	aeshna grandis	2009	8	25	237	450.3	NA	5	5150	F	aeshna grandis/F	A	1	1	NA	NA	NA	NA	1	NA
1574	aeshna cyanea	2009	8	25	237	450.3	NA	10	5150	F	aeshna cyanea/F	A	NA	NA	NA	1	1	NA	1	NA
1575	lestes dryas	2009	8	25	237	450.3	NA	10	5150	M	lestes dryas/M	Z	NA	NA	NA	NA	NA	1	NA	1
1576	lestes virens	2009	8	25	237	450.3	NA	5	5150	M	lestes virens/M	Z	NA	NA	NA	NA	1	1	NA	NA
1577	aeshna cyanea	2011	8	6	218	836.3	NA	2	7151	F	aeshna cyanea/F	A	NA	NA	NA	1	NA	NA	NA	NA
1578	sympetrum danae	2010	8	1	213	577.1	NA	1	7151	M	sympetrum danae/M	A	NA	1	NA	NA	NA	1	1	NA
1579	somatochlora metallica	2009	8	10	222	462.9	NA	1	6653	M	somatochlora metallica/M	A	1	NA	NA	1	NA	NA	NA	NA
1580	cordulia aenea	2009	8	2	214	464.5	NA	1	6653	M	cordulia aenea/M	A	NA	NA	NA	1	NA	NA	1	NA
1581	ischnura elegans	2009	8	6	218	462.3	NA	10	6653	M	ischnura elegans/M	Z	NA	NA	NA	NA	1	1	NA	NA
1582	ischnura pumilio	2009	8	6	218	462.3	NA	1	6653	F	ischnura pumilio/F	Z	1	1	NA	NA	NA	NA	NA	NA
1583	sympetrum sanguineum	2008	8	21	233	460.3	NA	5	6355	M	sympetrum sanguineum/M	A	NA	1	1	NA	NA	NA	NA	NA
1584	sympetrum vulgatum	2008	8	21	233	460.3	NA	20	6355	M	sympetrum vulgatum/M	A	1	NA	1	NA	NA	NA	NA	NA
1585	aeshna cyanea	2008	8	21	233	460.3	NA	1	6355	F	aeshna cyanea/F	A	NA	NA	NA	1	NA	1	NA	NA
1586	libellula fulva	2010	6	16	167	228.6	NA	5	5853	F	libellula fulva/F	A	NA	NA	NA	NA	NA	NA	1	NA
1587	calopteryx virgo	2010	6	16	167	228.6	NA	5	5853	F	calopteryx virgo/F	Z	NA	NA	NA	1	NA	NA	1	NA
1588	ischnura elegans	2010	6	16	167	228.6	NA	5	5853	F	ischnura elegans/F	Z	1	1	NA	NA	NA	NA	NA	NA
1589	sympetrum sanguineum	2009	8	2	214	477	NA	40	6653	F	sympetrum sanguineum/F	A	NA	1	NA	NA	NA	NA	NA	NA
1590	sympetrum vulgatum	2009	8	2	214	479	NA	2	6653	F	sympetrum vulgatum/F	A	1	1	NA	NA	NA	NA	1	NA
1591	aeshna cyanea	2009	8	2	214	473	NA	1	6653	M	aeshna cyanea/M	A	NA	NA	NA	1	1	1	NA	NA
1592	sympetrum striolatum	2009	8	1	213	479.4	NA	1	6653	F	sympetrum striolatum/F	A	1	1	NA	NA	NA	NA	1	NA
1593	cordulegaster boltonii	2008	7	26	207	431.2	NA	20	5149	M	cordulegaster boltonii/M	A	1	NA	NA	1	NA	NA	NA	NA
1594	lestes virens	2009	8	25	237	431.2	NA	5	5149	F	lestes virens/F	Z	1	1	NA	NA	NA	1	NA	NA
1595	libellula depressa	2008	5	29	149	427.5	pond	10	5149	F	libellula depressa/F	A	NA	1	NA	NA	NA	NA	1	NA
1596	sympetrum danae	2010	8	1	213	577.1	NA	1	7151	M	sympetrum danae/M	A	1	NA	NA	NA	NA	1	NA	NA
1597	somatochlora metallica	2010	8	1	213	577.1	NA	1	7151	F	somatochlora metallica/F	A	NA	1	NA	1	NA	NA	NA	NA
1598	calopteryx virgo	2010	8	2	214	577.1	NA	3	7151	F	calopteryx virgo/F	Z	NA	NA	NA	1	NA	NA	1	NA
1599	coenagrion puella	2010	8	2	214	577.1	NA	4	7151	F	coenagrion puella/F	Z	NA	NA	NA	NA	1	1	NA	NA
1600	sympetrum sanguineum	2012	8	23	235	444.8	NA	1	5839	M	sympetrum sanguineum/M	A	1	NA	1	NA	NA	NA	NA	NA
1601	sympetrum vulgatum	2011	7	14	195	445.5	NA	1	5839	M	sympetrum vulgatum/M	A	NA	1	1	NA	NA	NA	NA	NA
1602	platycnemis pennipes	2011	7	14	195	445.5	NA	1	5839	F	platycnemis pennipes/F	Z	1	NA	NA	NA	NA	NA	NA	1
1603	erythromma viridulum	2012	8	23	235	440	NA	4	5839	M	erythromma viridulum/M	Z	NA	NA	1	NA	1	1	NA	NA
1604	calopteryx splendens	2009	8	5	217	285.4	NA	1	5556	F	calopteryx splendens/F	Z	1	NA	NA	1	NA	NA	NA	NA
1605	aeshna cyanea	2009	8	5	217	285.4	NA	1	5556	F	aeshna cyanea/F	A	1	NA	NA	1	NA	NA	1	NA
1606	aeshna grandis	2009	8	5	217	285.4	NA	1	5556	M	aeshna grandis/M	A	1	NA	NA	NA	1	NA	NA	NA
1607	sympetrum vulgatum	2009	8	5	217	285.4	NA	1	5556	F	sympetrum vulgatum/F	A	NA	1	NA	NA	NA	NA	1	NA
1608	calopteryx splendens	2009	8	5	217	285.4	NA	1	5556	M	calopteryx splendens/M	Z	NA	NA	NA	1	NA	1	NA	NA
1609	aeshna cyanea	2009	8	5	217	285.4	NA	1	5556	M	aeshna cyanea/M	A	NA	NA	NA	1	1	NA	NA	NA
1610	lestes virens	2009	8	4	216	415.5	NA	10	6753	M	lestes virens/M	Z	NA	NA	NA	1	NA	1	NA	NA
1611	aeshna mixta	2009	8	4	216	415.5	NA	1	6753	F	aeshna mixta/F	A	1	1	NA	NA	NA	NA	1	NA
1612	platycnemis pennipes	2010	7	2	183	645.3	NA	500	6466	M	platycnemis pennipes/M	Z	NA	NA	NA	NA	1	NA	NA	1
1613	sympetrum sanguineum	2010	7	31	212	194	quarry	5	5957	M	sympetrum sanguineum/M	A	1	1	1	NA	NA	NA	NA	NA
1614	platycnemis pennipes	2009	5	9	129	163.4	NA	5	7166	F	platycnemis pennipes/F	Z	NA	1	NA	NA	NA	1	NA	1
1615	ischnura elegans	2010	8	31	243	448	NA	1	5939	F	ischnura elegans/F	Z	1	NA	NA	NA	NA	1	NA	NA
1616	calopteryx virgo	2010	7	28	209	367.2	NA	1	6653	F	calopteryx virgo/F	Z	NA	1	NA	NA	NA	NA	1	NA
1617	sympetrum pedemontanum	2010	8	21	233	447.5	NA	1	5939	F	sympetrum pedemontanum/F	A	1	1	NA	NA	NA	NA	NA	NA
1618	lestes dryas	2008	7	26	207	427.5	pond	10	5149	M	lestes dryas/M	Z	NA	NA	NA	1	NA	1	NA	NA
1619	sympetrum danae	2008	7	26	207	427.5	pond	10	5149	M	sympetrum danae/M	A	NA	1	NA	NA	NA	NA	1	NA
1620	somatochlora metallica	2008	7	20	201	729.9	NA	5	5446	M	somatochlora metallica/M	A	1	NA	NA	1	NA	NA	NA	NA
1621	pyrrhosoma nymphula	2008	5	17	137	450.3	NA	10	5150	M	pyrrhosoma nymphula/M	Z	NA	NA	1	NA	NA	1	NA	NA
1622	aeshna mixta	2009	8	9	221	431.3	NA	2	6954	F	aeshna mixta/F	A	1	1	NA	NA	NA	NA	NA	NA
1623	enallagma cyathigerum	2008	6	29	180	450.3	NA	20	5150	M	enallagma cyathigerum/M	Z	NA	NA	NA	NA	1	1	NA	NA
1624	orthetrum cancellatum	2011	8	25	237	444.1	NA	2	6357	M	orthetrum cancellatum/M	A	NA	NA	NA	NA	1	1	NA	NA
1625	calopteryx virgo	2012	8	15	227	474.9	NA	1	6856	M	calopteryx virgo/M	Z	NA	NA	NA	1	NA	1	NA	NA
1626	leucorrhinia pectoralis	2008	6	11	162	503	pond	50	6756	M	leucorrhinia pectoralis/M	A	NA	NA	1	NA	NA	1	NA	NA
1627	pyrrhosoma nymphula	2009	5	26	146	311.2	NA	10	5052	M	pyrrhosoma nymphula/M	Z	NA	NA	1	NA	NA	1	NA	NA
1628	orthetrum brunneum	2008	6	15	166	220.7	NA	5	5953	F	orthetrum brunneum/F	A	NA	1	NA	NA	NA	NA	1	NA
1629	aeshna juncea	2009	8	15	227	624.5	NA	1	6354	F	aeshna juncea/F	A	1	NA	NA	1	NA	1	NA	NA
1630	sympetrum vulgatum	2008	8	7	219	497.8	NA	1	5548	M	sympetrum vulgatum/M	A	NA	NA	1	NA	NA	NA	1	NA
1631	sympetrum danae	2008	8	7	219	296.4	NA	1	5548	F	sympetrum danae/F	A	1	1	NA	NA	NA	1	NA	NA
1632	aeshna cyanea	2009	8	2	214	476.3	NA	1	6653	F	aeshna cyanea/F	A	1	NA	NA	NA	NA	NA	1	NA
1633	orthetrum brunneum	2009	8	9	221	486.6	NA	1	6653	F	orthetrum brunneum/F	A	NA	1	NA	NA	NA	NA	1	NA
1634	somatochlora metallica	2010	8	2	214	577.1	NA	2	7151	F	somatochlora metallica/F	A	1	NA	NA	1	NA	NA	NA	NA
1635	ischnura elegans	2012	8	23	235	463.8	NA	10	5839	M	ischnura elegans/M	Z	NA	NA	NA	NA	1	1	NA	NA
1636	aeshna cyanea	2011	10	31	304	241.9	NA	5	6374	F	aeshna cyanea/F	A	NA	NA	NA	1	1	NA	NA	NA
1637	ischnura elegans	2009	7	27	208	423.4	pond	50	6367	F	ischnura elegans/F	Z	1	NA	NA	NA	NA	NA	NA	NA
1638	platycnemis pennipes	2012	7	28	209	523.8	pond	8	5970	F	platycnemis pennipes/F	Z	1	NA	NA	NA	NA	1	NA	1
1639	cordulia aenea	2012	7	28	209	523.8	pond	1	5970	F	cordulia aenea/F	A	NA	NA	NA	1	NA	1	NA	NA
1640	calopteryx splendens	2009	8	31	243	198.5	NA	5	6075	F	calopteryx splendens/F	Z	1	NA	NA	1	NA	NA	NA	NA
1641	sympetrum vulgatum	2008	8	1	213	540	pond	50	6861	M	sympetrum vulgatum/M	A	NA	1	1	NA	NA	NA	NA	NA
1642	platycnemis pennipes	2009	6	30	181	208	pond	5	6176	M	platycnemis pennipes/M	Z	NA	NA	NA	NA	1	NA	NA	1
1643	calopteryx splendens	2010	8	31	243	197	pond	5	6175	F	calopteryx splendens/F	Z	NA	NA	NA	1	NA	NA	1	NA
1644	orthetrum cancellatum	2009	6	30	181	288	NA	5	6072	F	orthetrum cancellatum/F	A	1	NA	NA	NA	NA	1	NA	NA
1645	enallagma cyathigerum	2010	7	4	185	228.1	pond	50	6668	M	enallagma cyathigerum/M	Z	NA	NA	NA	NA	NA	1	NA	NA
1646	sympetrum striolatum	2012	8	1	213	176.2	NA	1	6871	F	sympetrum striolatum/F	A	1	1	NA	NA	NA	NA	NA	NA
1647	calopteryx virgo	2011	7	20	201	252.1	NA	1	7161	M	calopteryx virgo/M	Z	NA	NA	NA	NA	1	1	NA	NA
1648	aeshna grandis	2008	8	31	243	221.6	NA	5	6177	M	aeshna grandis/M	A	1	NA	NA	NA	1	NA	NA	NA
1649	sympetrum sanguineum	2009	10	6	279	198	pond	5	6175	F	sympetrum sanguineum/F	A	1	1	NA	NA	NA	NA	NA	NA
1650	ischnura elegans	2008	8	7	219	530.9	reservoir	50	6761	F	ischnura elegans/F	Z	1	NA	NA	NA	NA	1	NA	NA
1651	platycnemis pennipes	2009	5	31	151	221	NA	5	6275	F	platycnemis pennipes/F	Z	NA	NA	NA	NA	1	1	NA	1
1652	sympetrum sanguineum	2009	9	28	271	454.5	pond	10	6366	F	sympetrum sanguineum/F	A	1	1	NA	NA	NA	NA	1	NA
1653	enallagma cyathigerum	2012	7	5	186	254.9	quarry	20	6771	M	enallagma cyathigerum/M	Z	NA	NA	NA	NA	1	1	NA	NA
1654	ischnura pumilio	2012	7	24	205	181	NA	1	6771	M	ischnura pumilio/M	Z	NA	NA	NA	1	1	NA	NA	NA
1655	sympetrum vulgatum	2008	8	5	217	464.8	reservoir	1	6367	M	sympetrum vulgatum/M	A	1	1	NA	NA	NA	NA	NA	NA
1656	coenagrion puella	2011	6	30	181	659.8	NA	5	6070	M	coenagrion puella/M	Z	NA	NA	NA	NA	1	NA	NA	NA
1657	sympetrum vulgatum	2010	8	21	233	307	pond	2	6468	F	sympetrum vulgatum/F	A	1	1	NA	NA	NA	NA	NA	NA
1658	ischnura elegans	2010	8	21	233	353.1	reservoir	2	6467	F	ischnura elegans/F	Z	1	NA	NA	NA	NA	NA	1	NA
1659	leucorrhinia albifrons	2010	7	3	184	443.8	NA	4	6474	M	leucorrhinia albifrons/M	A	NA	NA	NA	NA	1	1	NA	NA
1660	ischnura elegans	2008	5	30	150	507.1	pond	50	6861	F	ischnura elegans/F	Z	1	1	NA	NA	NA	NA	1	NA
1661	ischnura elegans	2009	7	31	212	212.2	pond	5	6176	M	ischnura elegans/M	Z	NA	NA	NA	NA	1	1	NA	NA
1662	platycnemis pennipes	2008	6	30	181	213.4	NA	5	6175	F	platycnemis pennipes/F	Z	1	NA	NA	NA	NA	1	NA	NA
1663	ischnura pumilio	2011	5	24	144	217.3	pond	50	6771	F	ischnura pumilio/F	Z	NA	1	NA	NA	NA	NA	1	NA
1664	ischnura elegans	2009	8	9	221	372.8	pond	1	6367	F	ischnura elegans/F	Z	1	1	NA	NA	NA	NA	NA	NA
1665	somatochlora metallica	2010	6	23	174	372.8	pond	5	6367	F	somatochlora metallica/F	A	1	NA	NA	1	NA	NA	NA	NA
1666	orthetrum brunneum	2010	7	13	194	454.5	pond	2	6366	F	orthetrum brunneum/F	A	NA	1	NA	NA	NA	NA	1	NA
1667	cordulegaster bidentata	2011	7	19	200	899.1	quarry	1	6477	M	cordulegaster bidentata/M	A	1	NA	NA	1	NA	1	NA	NA
1668	pyrrhosoma nymphula	2011	5	31	151	219	NA	5	6176	F	pyrrhosoma nymphula/F	Z	NA	NA	1	NA	NA	1	NA	NA
1669	coenagrion puella	2008	7	31	212	346	NA	5	5771	M	coenagrion puella/M	Z	NA	NA	NA	NA	1	1	NA	NA
1670	chalcolestes viridis	2010	8	9	221	494.7	NA	1	6367	F	chalcolestes viridis/F	Z	NA	NA	NA	1	NA	NA	NA	NA
1671	aeshna affinis	2009	8	6	218	462.5	NA	1	6653	F	aeshna affinis/F	A	NA	NA	NA	NA	NA	1	1	NA
1672	aeshna affinis	2009	8	6	218	462.5	NA	1	6653	F	aeshna affinis/F	A	NA	NA	NA	1	NA	NA	NA	NA
1673	aeshna cyanea	2009	8	2	214	472.5	NA	1	6653	M	aeshna cyanea/M	A	1	NA	NA	1	NA	1	NA	NA
1674	cordulegaster boltonii	2009	9	14	257	539.8	NA	10	7254	F	cordulegaster boltonii/F	A	1	NA	NA	NA	NA	1	NA	NA
1675	leucorrhinia dubia	2010	6	11	162	921	NA	1	5641	F	leucorrhinia dubia/F	A	1	NA	NA	NA	NA	1	NA	NA
1676	leucorrhinia dubia	2010	6	12	163	921	NA	1	5641	M	leucorrhinia dubia/M	A	NA	NA	NA	NA	NA	1	NA	NA
1677	cordulegaster boltonii	2009	9	22	265	921.9	NA	5	7354	M	cordulegaster boltonii/M	A	1	NA	NA	NA	NA	1	NA	NA
1678	cordulegaster boltonii	2009	9	22	265	872.2	NA	5	7354	M	cordulegaster boltonii/M	A	1	NA	NA	1	NA	NA	NA	NA
1679	cordulegaster boltonii	2009	12	4	338	628.6	NA	5	7253	F	cordulegaster boltonii/F	A	1	NA	NA	1	NA	1	NA	NA
1680	cordulegaster boltonii	2009	9	22	265	965.8	spring	5	7454	F	cordulegaster boltonii/F	A	1	NA	NA	NA	NA	1	NA	NA
1681	sympetrum sanguineum	2008	7	11	192	157.9	oxbow	1	5551	M	sympetrum sanguineum/M	A	NA	1	1	NA	NA	NA	NA	NA
1682	lestes sponsa	2009	8	25	237	450.3	NA	10	5150	M	lestes sponsa/M	Z	NA	NA	NA	1	NA	1	NA	NA
1683	enallagma cyathigerum	2009	8	25	237	450.3	NA	10	5150	M	enallagma cyathigerum/M	Z	NA	NA	NA	NA	1	1	NA	NA
1684	coenagrion hastulatum	2008	5	29	149	431.2	NA	10	5149	F	coenagrion hastulatum/F	Z	1	NA	NA	1	1	NA	NA	NA
1685	gomphus vulgatissimus	2011	6	22	173	258.8	NA	3	5357	F	gomphus vulgatissimus/F	A	1	NA	NA	1	NA	NA	NA	NA
1686	ischnura elegans	2009	8	21	233	198.2	NA	5	5957	M	ischnura elegans/M	Z	NA	NA	NA	NA	NA	1	NA	NA
1687	orthetrum cancellatum	2009	7	14	195	326.7	pond	10	6059	F	orthetrum cancellatum/F	A	1	NA	NA	NA	NA	1	NA	NA
1688	sympetrum sanguineum	2009	7	14	195	326.7	pond	10	6059	M	sympetrum sanguineum/M	A	NA	NA	1	NA	NA	NA	NA	NA
1689	calopteryx virgo	2009	7	24	205	326.7	pond	1	6059	M	calopteryx virgo/M	Z	NA	NA	NA	NA	1	1	NA	NA
1690	sympetrum sanguineum	2009	7	24	205	326.7	pond	10	6059	F	sympetrum sanguineum/F	A	1	1	NA	NA	NA	NA	NA	NA
1691	pyrrhosoma nymphula	2009	6	26	177	865.7	fen	1	5157	F	pyrrhosoma nymphula/F	Z	1	NA	1	NA	NA	1	NA	NA
1692	leucorrhinia dubia	2009	6	26	177	865.7	fen	1	5157	M	leucorrhinia dubia/M	A	NA	NA	1	NA	NA	1	NA	NA
1693	leucorrhinia dubia	2009	6	26	177	835	fen	1	5157	M	leucorrhinia dubia/M	A	NA	NA	1	NA	NA	1	NA	NA
1694	leucorrhinia dubia	2009	6	26	177	835	fen	1	5157	F	leucorrhinia dubia/F	A	1	NA	NA	NA	NA	1	NA	NA
1695	platycnemis pennipes	2009	8	5	217	289.9	NA	1	5556	M	platycnemis pennipes/M	Z	NA	NA	NA	NA	1	1	NA	1
1696	calopteryx virgo	2012	6	25	176	356.1	NA	1	5457	F	calopteryx virgo/F	Z	NA	1	NA	1	NA	NA	1	NA
1697	sympetrum sanguineum	2009	7	22	203	238.2	NA	5	5957	F	sympetrum sanguineum/F	A	NA	1	NA	NA	NA	NA	NA	NA
1698	somatochlora metallica	2010	8	1	213	454.5	pond	2	6366	M	somatochlora metallica/M	A	NA	NA	NA	1	NA	NA	NA	NA
1699	crocothemis erythraea	2010	8	1	213	454.5	pond	2	6366	F	crocothemis erythraea/F	A	1	1	1	NA	NA	NA	NA	NA
1700	orthetrum albistylum	2009	8	21	233	195	pond	2	7266	M	orthetrum albistylum/M	A	NA	NA	NA	NA	1	NA	NA	NA
1701	sympetrum meridionale	2009	8	21	233	195	pond	1	7266	F	sympetrum meridionale/F	A	1	1	NA	NA	NA	NA	1	NA
1702	sympetrum sanguineum	2009	8	21	233	195	pond	30	7266	F	sympetrum sanguineum/F	A	NA	1	NA	NA	NA	NA	1	NA
1703	sympetrum pedemontanum	2010	8	31	243	448.1	NA	1	5939	F	sympetrum pedemontanum/F	A	1	NA	NA	NA	NA	NA	1	NA
1704	enallagma cyathigerum	2010	8	19	231	448.5	NA	1	5939	M	enallagma cyathigerum/M	Z	NA	NA	NA	NA	1	1	NA	NA
1705	sympetrum vulgatum	2009	8	7	219	415.2	NA	4	6753	M	sympetrum vulgatum/M	A	1	NA	1	NA	NA	NA	NA	NA
1706	sympetrum danae	2009	8	7	219	415.2	NA	11	6753	F	sympetrum danae/F	A	NA	1	NA	NA	NA	NA	NA	NA
1707	sympetrum sanguineum	2009	8	7	219	415.2	NA	10	6753	M	sympetrum sanguineum/M	A	NA	1	1	NA	NA	NA	NA	NA
1708	orthetrum cancellatum	2008	5	24	144	192	NA	50	5956	F	orthetrum cancellatum/F	A	1	NA	NA	NA	NA	1	NA	NA
1709	platycnemis pennipes	2008	6	28	179	192	NA	500	5956	M	platycnemis pennipes/M	Z	NA	NA	NA	NA	1	1	NA	NA
1710	cordulia aenea	2008	6	28	179	192	NA	2	5956	F	cordulia aenea/F	A	NA	NA	NA	1	NA	1	1	NA
1711	orthetrum coerulescens	2008	6	23	174	667	NA	1	6757	M	orthetrum coerulescens/M	A	NA	NA	NA	NA	1	NA	NA	NA
1712	orthetrum cancellatum	2008	6	1	152	339.1	pond	9	5953	F	orthetrum cancellatum/F	A	1	NA	NA	NA	NA	1	NA	NA
1713	platycnemis pennipes	2008	6	1	152	339.1	pond	50	5953	F	platycnemis pennipes/F	Z	1	NA	NA	NA	NA	1	NA	NA
1714	calopteryx virgo	2008	6	1	152	342.6	pond	4	5953	F	calopteryx virgo/F	Z	NA	NA	NA	1	NA	NA	1	NA
1715	aeshna cyanea	2009	8	6	218	462.9	NA	1	6653	F	aeshna cyanea/F	A	1	1	NA	NA	1	NA	NA	NA
1716	ophiogomphus cecilia	2009	7	21	202	442.1	NA	1	6353	F	ophiogomphus cecilia/F	A	NA	NA	NA	1	1	1	NA	NA
1717	ophiogomphus cecilia	2010	7	14	195	442.1	NA	1	6353	F	ophiogomphus cecilia/F	A	1	NA	NA	1	NA	NA	NA	NA
1718	ophiogomphus cecilia	2010	8	4	216	442.1	NA	1	6353	M	ophiogomphus cecilia/M	A	NA	NA	NA	1	NA	1	NA	NA
1719	calopteryx virgo	2009	8	7	219	417.8	NA	6	6753	M	calopteryx virgo/M	Z	NA	NA	NA	1	NA	1	NA	NA
1720	pyrrhosoma nymphula	2010	6	10	161	995.9	pond	1	5643	M	pyrrhosoma nymphula/M	Z	1	1	NA	NA	NA	1	NA	NA
1721	libellula quadrimaculata	2009	7	5	186	370.3	pond	1	5150	F	libellula quadrimaculata/F	A	1	1	NA	NA	NA	NA	NA	NA
1722	ophiogomphus cecilia	2008	7	6	187	288.9	NA	1	5951	F	ophiogomphus cecilia/F	A	NA	NA	NA	NA	NA	1	NA	NA
1723	cordulegaster boltonii	2008	6	27	178	348.9	NA	5	5150	F	cordulegaster boltonii/F	A	1	NA	NA	NA	NA	1	NA	NA
1724	cordulegaster boltonii	2009	9	22	265	805.2	NA	5	7353	M	cordulegaster boltonii/M	A	1	NA	NA	NA	NA	1	NA	NA
1725	cordulegaster bidentata	2008	5	30	150	375.8	NA	1	5150	M	cordulegaster bidentata/M	A	1	NA	NA	NA	NA	1	NA	NA
1726	calopteryx splendens	2011	8	3	215	524.6	NA	1	7352	F	calopteryx splendens/F	Z	1	NA	NA	1	NA	NA	1	NA
1727	aeshna cyanea	2011	8	3	215	410.3	NA	1	6951	F	aeshna cyanea/F	A	NA	1	NA	1	NA	1	NA	NA
1728	aeshna cyanea	2011	8	3	215	410.3	NA	1	6951	F	aeshna cyanea/F	A	NA	NA	NA	1	NA	1	NA	NA
1729	orthetrum cancellatum	2011	8	3	215	403.3	NA	3	6951	F	orthetrum cancellatum/F	A	NA	NA	NA	NA	NA	1	NA	NA
1730	anax imperator	2011	8	3	215	403.3	NA	1	6951	M	anax imperator/M	A	NA	NA	NA	NA	1	1	NA	NA
1731	ophiogomphus cecilia	2011	8	3	215	535.3	NA	10	7352	F	ophiogomphus cecilia/F	A	1	NA	NA	NA	NA	1	NA	NA
1732	anax imperator	2012	8	15	227	522.4	NA	1	6856	M	anax imperator/M	A	NA	NA	NA	1	1	NA	NA	NA
1733	sympetrum sanguineum	2012	8	15	227	522.4	NA	1	6856	M	sympetrum sanguineum/M	A	NA	NA	1	NA	NA	NA	1	NA
1734	lestes sponsa	2012	8	15	227	522.4	NA	1	6856	F	lestes sponsa/F	Z	NA	1	NA	1	NA	NA	NA	NA
1735	calopteryx virgo	2008	6	1	152	337	NA	1	5953	F	calopteryx virgo/F	Z	NA	1	NA	1	NA	NA	1	NA
1736	anax parthenope	2008	7	16	197	209.8	pond	5	5653	F	anax parthenope/F	A	1	NA	NA	NA	NA	1	NA	NA
1737	platycnemis pennipes	2008	7	11	192	156.9	NA	50	5550	M	platycnemis pennipes/M	Z	NA	NA	NA	NA	1	1	NA	NA
1738	ophiogomphus cecilia	2008	7	16	197	155.4	NA	1	5550	F	ophiogomphus cecilia/F	A	1	NA	NA	1	NA	NA	NA	NA
1739	calopteryx virgo	2008	7	16	197	155.4	NA	1	5550	F	calopteryx virgo/F	Z	NA	NA	NA	1	NA	NA	NA	NA
1740	lestes sponsa	2009	8	25	237	431.2	NA	10	5149	F	lestes sponsa/F	Z	NA	NA	NA	1	NA	1	1	NA
1741	aeshna grandis	2009	8	4	216	415.5	NA	1	6753	F	aeshna grandis/F	A	1	1	NA	NA	NA	NA	1	NA
1742	orthetrum brunneum	2010	6	16	167	228.6	NA	5	5853	M	orthetrum brunneum/M	A	NA	NA	NA	NA	1	NA	NA	NA
1743	enallagma cyathigerum	2012	8	23	235	440	NA	10	5839	F	enallagma cyathigerum/F	Z	1	1	NA	NA	1	NA	NA	NA
1744	aeshna affinis	2008	7	27	208	182	NA	2	5754	F	aeshna affinis/F	A	NA	1	NA	1	NA	NA	1	NA
1745	aeshna affinis	2009	8	15	227	624.5	NA	5	6354	M	aeshna affinis/M	A	NA	NA	NA	1	1	1	NA	NA
1746	sympetrum vulgatum	2009	10	7	280	731.2	NA	50	7350	F	sympetrum vulgatum/F	A	1	NA	NA	NA	NA	NA	NA	NA
1747	coenagrion puella	2009	8	4	216	415.5	NA	3	6753	M	coenagrion puella/M	Z	NA	NA	NA	NA	NA	1	NA	NA
1748	sympecma fusca	2009	8	4	216	415.5	NA	4	6753	M	sympecma fusca/M	Z	NA	NA	NA	NA	NA	NA	1	1
1749	lestes virens	2009	8	4	216	415.5	NA	10	6753	M	lestes virens/M	Z	NA	NA	NA	1	NA	NA	NA	NA
1750	somatochlora metallica	2009	8	7	219	415.5	NA	6	6753	F	somatochlora metallica/F	A	1	1	NA	NA	NA	NA	NA	NA
1751	ischnura elegans	2008	5	9	129	192	NA	5	5956	F	ischnura elegans/F	Z	1	NA	NA	1	NA	NA	1	NA
1752	calopteryx splendens	2008	5	24	144	192	NA	1	5956	F	calopteryx splendens/F	Z	1	1	NA	NA	NA	NA	1	NA
1753	pyrrhosoma nymphula	2008	5	24	144	192	NA	5	5956	F	pyrrhosoma nymphula/F	Z	1	NA	1	NA	NA	1	NA	NA
1754	coenagrion puella	2008	5	24	144	192	NA	500	5956	F	coenagrion puella/F	Z	NA	NA	NA	1	NA	NA	NA	NA
1755	libellula fulva	2008	6	15	166	222.5	quarry	3	5953	F	libellula fulva/F	A	1	1	NA	NA	NA	NA	1	NA
1756	aeshna juncea	2008	9	2	245	674.3	pond	1	6453	M	aeshna juncea/M	A	NA	NA	NA	1	1	NA	1	NA
1757	platycnemis pennipes	2008	5	31	151	270	pond	5	5771	M	platycnemis pennipes/M	Z	NA	NA	NA	NA	1	1	NA	1
1758	orthetrum brunneum	2009	7	1	182	260.2	pond	2	6374	F	orthetrum brunneum/F	A	NA	1	NA	NA	NA	NA	1	NA
1759	platycnemis pennipes	2010	8	31	243	227	pond	5	6274	M	platycnemis pennipes/M	Z	NA	NA	NA	NA	1	1	NA	NA
1760	enallagma cyathigerum	2012	7	5	186	217.3	pond	20	6771	M	enallagma cyathigerum/M	Z	NA	NA	NA	NA	1	NA	NA	NA
1761	anax imperator	2010	7	11	192	372.8	pond	10	6367	M	anax imperator/M	A	NA	NA	NA	NA	1	1	NA	NA
1762	pyrrhosoma nymphula	2011	6	30	181	241.9	NA	5	6374	M	pyrrhosoma nymphula/M	Z	NA	NA	1	NA	NA	NA	NA	NA
1763	orthetrum cancellatum	2010	7	4	185	249.6	pond	5	6568	F	orthetrum cancellatum/F	A	1	NA	NA	NA	NA	1	NA	NA
1764	platycnemis pennipes	2010	8	31	243	231.9	NA	5	6177	F	platycnemis pennipes/F	Z	1	NA	NA	NA	NA	NA	NA	1
1765	anax parthenope	2010	8	31	243	206.3	pond	5	6176	M	anax parthenope/M	A	NA	1	NA	1	NA	NA	1	NA
1766	libellula depressa	2008	6	25	176	461	pond	3	6762	M	libellula depressa/M	A	NA	NA	NA	NA	1	1	NA	NA
1767	ischnura elegans	2009	8	11	223	203.6	NA	10	5958	F	ischnura elegans/F	Z	NA	1	NA	NA	NA	1	1	NA
1768	ischnura elegans	2009	7	22	203	197	NA	500	5957	M	ischnura elegans/M	Z	NA	NA	NA	1	1	1	NA	NA
1769	orthetrum cancellatum	2009	7	22	203	197	NA	50	5957	M	orthetrum cancellatum/M	A	NA	NA	NA	NA	1	NA	NA	NA
1770	coenagrion puella	2009	7	2	183	210	NA	100	5958	M	coenagrion puella/M	Z	NA	NA	NA	NA	1	1	NA	NA
1771	calopteryx virgo	2009	6	2	153	220.4	NA	10	5959	M	calopteryx virgo/M	Z	NA	NA	NA	1	1	NA	NA	NA
1772	aeshna cyanea	2010	8	19	231	454.5	pond	20	6366	F	aeshna cyanea/F	A	NA	NA	NA	NA	NA	1	NA	NA
1773	lestes dryas	2009	6	12	163	195	pond	1	7266	F	lestes dryas/F	Z	1	NA	NA	1	NA	NA	NA	NA
1774	somatochlora metallica	2008	8	21	233	524.7	quarry	1	6860	F	somatochlora metallica/F	A	1	1	NA	1	NA	NA	NA	NA
1775	calopteryx splendens	2009	8	10	222	203.9	NA	100	5958	M	calopteryx splendens/M	Z	NA	NA	NA	1	1	1	NA	NA
1776	platycnemis pennipes	2009	8	10	222	203.9	NA	1000	5958	M	platycnemis pennipes/M	Z	NA	NA	NA	NA	1	1	NA	NA
1777	platycnemis pennipes	2009	7	2	183	209.8	NA	1000	5858	M	platycnemis pennipes/M	Z	NA	NA	NA	NA	1	1	NA	1
1778	cordulegaster boltonii	2009	7	7	188	219.5	NA	2	5959	F	cordulegaster boltonii/F	A	1	NA	NA	NA	NA	NA	NA	NA
1779	calopteryx virgo	2012	6	23	174	353.6	NA	5	5458	F	calopteryx virgo/F	Z	NA	NA	NA	NA	NA	NA	1	NA
1780	ophiogomphus cecilia	2008	7	16	197	155.4	NA	1	5550	F	ophiogomphus cecilia/F	A	NA	NA	NA	1	1	1	NA	NA
1781	ischnura pumilio	2009	8	2	214	476.3	NA	1	6653	M	ischnura pumilio/M	Z	NA	NA	NA	1	NA	1	NA	NA
1782	somatochlora metallica	2010	8	2	214	577.1	NA	2	7151	M	somatochlora metallica/M	A	1	NA	NA	1	NA	NA	NA	NA
1783	enallagma cyathigerum	2012	8	23	235	440	NA	10	5839	M	enallagma cyathigerum/M	Z	NA	NA	NA	NA	1	1	NA	NA
1784	sympetrum striolatum	2009	8	7	219	415.4	NA	2	6753	M	sympetrum striolatum/M	A	1	NA	1	NA	NA	NA	NA	NA
1785	calopteryx virgo	2008	6	11	162	503	pond	1	6756	M	calopteryx virgo/M	Z	NA	NA	NA	1	NA	1	NA	NA
1786	sympetrum vulgatum	2010	6	16	167	228.6	NA	5	5853	M	sympetrum vulgatum/M	A	NA	NA	1	NA	NA	NA	NA	NA
1787	lestes sponsa	2009	8	3	215	495.2	NA	11	6653	F	lestes sponsa/F	Z	NA	NA	NA	1	NA	NA	1	NA
1788	calopteryx splendens	2009	9	2	245	201	NA	50	5957	F	calopteryx splendens/F	Z	NA	NA	NA	1	NA	NA	1	NA
1789	platycnemis pennipes	2009	7	21	202	225	NA	1000	5958	M	platycnemis pennipes/M	Z	NA	NA	NA	NA	1	NA	NA	1
1790	brachytron pratense	2009	6	9	160	213	NA	1	5959	F	brachytron pratense/F	A	NA	NA	NA	NA	NA	1	NA	NA
1791	orthetrum brunneum	2010	7	21	202	469.9	NA	3	6763	F	orthetrum brunneum/F	A	NA	1	NA	NA	NA	NA	1	NA
1792	ischnura elegans	2009	7	24	205	326.7	pond	10	6059	M	ischnura elegans/M	Z	NA	NA	NA	1	NA	1	NA	NA
1793	chalcolestes viridis	2010	8	11	223	454.5	pond	10	6366	M	chalcolestes viridis/M	Z	1	NA	NA	1	NA	NA	NA	NA
1794	enallagma cyathigerum	2009	7	31	212	243	pond	100	6059	M	enallagma cyathigerum/M	Z	NA	NA	NA	NA	NA	1	NA	NA
1795	calopteryx virgo	2008	8	26	238	250.9	NA	1	5456	M	calopteryx virgo/M	Z	NA	NA	NA	NA	1	1	NA	NA
1796	coenagrion hastulatum	2010	6	24	175	645.3	NA	6	6466	F	coenagrion hastulatum/F	Z	NA	NA	NA	1	1	NA	NA	NA
1797	coenagrion puella	2008	8	6	218	490	NA	15	6960	M	coenagrion puella/M	Z	NA	NA	NA	NA	1	1	NA	NA
1798	enallagma cyathigerum	2010	8	21	233	447.5	NA	1	5939	M	enallagma cyathigerum/M	Z	NA	NA	NA	NA	1	1	NA	NA
1799	aeshna juncea	2009	8	7	219	415.2	NA	4	6753	M	aeshna juncea/M	A	NA	NA	NA	NA	NA	NA	1	NA
1800	crocothemis erythraea	2009	6	12	163	195	pond	1	7266	F	crocothemis erythraea/F	A	NA	1	NA	NA	NA	NA	NA	NA
1801	platycnemis pennipes	2009	7	10	191	209.7	pond	5	6964	M	platycnemis pennipes/M	Z	NA	NA	NA	NA	NA	1	NA	1
1802	aeshna grandis	2010	7	14	195	200.6	NA	5	5958	M	aeshna grandis/M	A	NA	1	NA	NA	NA	NA	1	NA
1803	orthetrum brunneum	2008	7	31	212	438.9	pond	5	7059	M	orthetrum brunneum/M	A	NA	NA	NA	NA	1	NA	NA	NA
1804	calopteryx splendens	2010	8	1	213	454.5	pond	6	6366	M	calopteryx splendens/M	Z	NA	NA	NA	1	1	NA	NA	NA
1805	ischnura elegans	2010	6	28	179	448.9	pond	1	6366	F	ischnura elegans/F	Z	NA	NA	NA	1	NA	1	NA	NA
1806	orthetrum brunneum	2008	8	1	213	213.3	NA	2	6765	M	orthetrum brunneum/M	A	NA	NA	NA	NA	1	NA	NA	NA
1807	coenagrion puella	2009	6	26	177	865.7	fen	1	5157	M	coenagrion puella/M	Z	NA	NA	NA	NA	1	1	NA	NA
1808	aeshna juncea	2009	6	26	177	865.7	fen	1	5157	F	aeshna juncea/F	A	NA	NA	NA	NA	1	1	1	NA
1809	platycnemis pennipes	2008	8	26	238	250.9	NA	1	5456	F	platycnemis pennipes/F	Z	NA	NA	NA	NA	NA	1	NA	1
1810	sympetrum vulgatum	2010	8	1	213	454.5	pond	10	6366	F	sympetrum vulgatum/F	A	NA	1	NA	NA	NA	NA	NA	NA
1811	platycnemis pennipes	2009	7	24	205	243	pond	10	6059	F	platycnemis pennipes/F	Z	NA	NA	NA	NA	NA	1	NA	1
1812	calopteryx virgo	2010	8	11	223	454.5	pond	1	6366	M	calopteryx virgo/M	Z	NA	NA	NA	1	NA	1	NA	NA
1813	orthetrum brunneum	2008	8	21	233	203.6	pond	3	6867	M	orthetrum brunneum/M	A	NA	NA	NA	NA	1	NA	NA	NA
1814	aeshna cyanea	2008	8	26	238	250.9	NA	2	5456	M	aeshna cyanea/M	A	1	NA	NA	NA	1	NA	NA	NA
1815	orthetrum brunneum	2009	8	6	218	187.6	NA	3	6966	M	orthetrum brunneum/M	A	NA	NA	NA	NA	1	NA	NA	NA
1816	enallagma cyathigerum	2008	7	21	202	585.1	NA	20	6461	M	enallagma cyathigerum/M	Z	NA	NA	NA	NA	1	1	NA	NA
1817	aeshna juncea	2010	7	17	198	645.3	NA	5	6466	F	aeshna juncea/F	A	NA	NA	NA	NA	1	1	NA	NA
1818	libellula quadrimaculata	2010	7	17	198	645.3	NA	50	6466	F	libellula quadrimaculata/F	A	1	1	NA	NA	NA	1	NA	NA
1819	orthetrum brunneum	2008	8	12	224	212.6	reservoir	3	6966	F	orthetrum brunneum/F	A	NA	1	NA	NA	NA	NA	NA	NA
1820	pyrrhosoma nymphula	2008	5	29	149	427.5	pond	10	5149	M	pyrrhosoma nymphula/M	Z	NA	1	NA	NA	NA	1	NA	1
1821	anax parthenope	2011	6	30	181	198	pond	5	6175	M	anax parthenope/M	A	NA	1	NA	NA	1	NA	NA	NA
1822	platycnemis pennipes	2010	6	4	155	454.5	pond	50	6366	F	platycnemis pennipes/F	Z	NA	NA	NA	NA	NA	1	NA	1
1823	ischnura elegans	2008	8	13	225	499.2	pond	5	6761	M	ischnura elegans/M	Z	NA	NA	NA	NA	1	1	NA	NA
1824	sympetrum sanguineum	2008	8	7	219	552.4	NA	15	6761	F	sympetrum sanguineum/F	A	1	1	NA	NA	NA	NA	1	NA
1825	aeshna cyanea	2012	7	7	188	505.2	NA	1	6070	F	aeshna cyanea/F	A	1	NA	NA	NA	1	NA	NA	NA
1826	orthetrum cancellatum	2012	7	24	205	181	NA	5	6771	F	orthetrum cancellatum/F	A	1	NA	NA	NA	NA	1	NA	NA
1827	coenagrion puella	2010	5	27	147	494.7	NA	3	6367	M	coenagrion puella/M	Z	NA	NA	NA	NA	1	1	NA	NA
1828	platycnemis pennipes	2008	8	13	225	553.1	reservoir	50	6761	M	platycnemis pennipes/M	Z	NA	NA	NA	NA	1	NA	NA	1
1829	calopteryx splendens	2008	6	30	181	208	NA	5	6176	F	calopteryx splendens/F	Z	NA	NA	NA	1	NA	NA	NA	NA
1830	ophiogomphus cecilia	2009	8	25	237	235.8	NA	50	6275	M	ophiogomphus cecilia/M	A	NA	NA	NA	1	NA	1	NA	NA
1831	crocothemis erythraea	2012	8	1	213	176.2	NA	1	6871	F	crocothemis erythraea/F	A	1	1	1	NA	NA	NA	NA	NA
1832	libellula quadrimaculata	2011	5	24	144	217.3	pond	3	6771	F	libellula quadrimaculata/F	A	1	NA	NA	NA	NA	1	1	NA
1833	enallagma cyathigerum	2010	8	10	222	229.6	pond	1	6468	F	enallagma cyathigerum/F	Z	NA	NA	NA	NA	NA	1	NA	NA
1834	calopteryx virgo	2009	8	9	221	372.8	pond	1	6367	M	calopteryx virgo/M	Z	NA	NA	NA	1	NA	1	NA	NA
1835	crocothemis erythraea	2010	8	10	222	229.6	pond	1	6468	M	crocothemis erythraea/M	A	NA	1	1	NA	NA	NA	NA	NA
1836	sympecma fusca	2008	4	10	100	485.5	NA	1	6761	F	sympecma fusca/F	Z	NA	NA	NA	NA	NA	NA	1	1
1837	aeshna cyanea	2010	8	23	235	494.7	NA	1	6367	M	aeshna cyanea/M	A	NA	NA	NA	1	1	1	NA	NA
1838	leucorrhinia albifrons	2008	7	27	208	604.2	pond	1	6674	M	leucorrhinia albifrons/M	A	NA	NA	NA	NA	1	1	NA	NA
1839	orthetrum brunneum	2008	8	6	218	228.9	NA	5	6867	F	orthetrum brunneum/F	A	NA	1	NA	NA	NA	NA	1	NA
1840	ophiogomphus cecilia	2010	8	5	217	225.3	oxbow	5	6368	F	ophiogomphus cecilia/F	A	1	NA	NA	1	NA	NA	NA	NA
1841	sympecma fusca	2008	6	3	154	449.2	pond	1	6761	F	sympecma fusca/F	Z	NA	NA	NA	NA	NA	NA	1	1
1842	pyrrhosoma nymphula	2008	6	30	181	240.1	NA	5	6177	M	pyrrhosoma nymphula/M	Z	NA	NA	1	NA	NA	NA	NA	1
1843	ischnura elegans	2011	6	30	181	198.3	pond	5	6176	F	ischnura elegans/F	Z	NA	1	NA	NA	NA	1	NA	NA
1844	gomphus vulgatissimus	2011	6	3	154	241.9	NA	2	6374	F	gomphus vulgatissimus/F	A	1	NA	NA	NA	NA	NA	NA	NA
1845	somatochlora metallica	2012	7	28	209	523.8	pond	5	5970	F	somatochlora metallica/F	A	NA	1	NA	1	NA	NA	NA	NA
1846	aeshna cyanea	2009	7	27	208	423.4	pond	1	6367	M	aeshna cyanea/M	A	NA	NA	NA	NA	1	1	NA	NA
1847	libellula depressa	2008	6	3	154	437.1	reservoir	1	6761	M	libellula depressa/M	A	NA	NA	NA	NA	1	1	NA	NA
1848	aeshna cyanea	2009	10	8	281	211.5	NA	5	6176	F	aeshna cyanea/F	A	1	NA	NA	NA	1	NA	NA	NA
1849	ischnura elegans	2010	8	5	217	504.3	NA	50	6367	F	ischnura elegans/F	Z	1	1	NA	NA	NA	1	NA	NA
1850	aeshna grandis	2012	6	30	181	505.2	NA	4	6070	F	aeshna grandis/F	A	NA	1	1	NA	NA	NA	NA	NA
1851	anax parthenope	2010	7	31	212	198	pond	5	6175	F	anax parthenope/F	A	NA	NA	NA	NA	NA	1	NA	NA
1852	orthetrum cancellatum	2010	8	31	243	198	pond	5	6175	F	orthetrum cancellatum/F	A	1	NA	NA	NA	NA	1	NA	NA
1853	orthetrum cancellatum	2010	6	28	179	229.6	pond	6	6468	F	orthetrum cancellatum/F	A	1	NA	NA	NA	NA	1	NA	NA
1854	ischnura elegans	2010	7	8	189	229.6	pond	1	6468	M	ischnura elegans/M	Z	NA	NA	NA	1	1	NA	NA	NA
1855	lestes sponsa	2008	8	7	219	530.9	reservoir	50	6761	M	lestes sponsa/M	Z	NA	NA	NA	1	1	NA	NA	NA
1856	platycnemis pennipes	2009	8	31	243	203.1	quarry	5	6076	M	platycnemis pennipes/M	Z	NA	NA	NA	1	1	NA	NA	1
1857	orthetrum cancellatum	2011	5	31	151	210.2	pond	5	6176	M	orthetrum cancellatum/M	A	NA	NA	NA	NA	1	1	NA	NA
1858	pyrrhosoma nymphula	2011	5	31	151	659.8	NA	5	6070	F	pyrrhosoma nymphula/F	Z	1	NA	NA	NA	NA	1	NA	NA
1859	platycnemis pennipes	2008	8	31	243	231	NA	5	6177	F	platycnemis pennipes/F	Z	1	1	NA	NA	NA	NA	NA	1
1860	orthetrum cancellatum	2009	6	30	181	730.4	NA	5	5445	F	orthetrum cancellatum/F	A	1	NA	NA	NA	NA	1	NA	NA
1861	calopteryx virgo	2011	8	2	214	539.9	NA	50	7352	M	calopteryx virgo/M	Z	NA	NA	NA	1	NA	1	NA	NA
1862	chalcolestes viridis	2009	8	9	221	432.7	NA	1	6954	F	chalcolestes viridis/F	Z	1	NA	NA	1	NA	NA	NA	NA
1863	cordulegaster boltonii	2009	12	4	338	684.9	NA	1	7254	F	cordulegaster boltonii/F	A	1	NA	NA	NA	NA	1	NA	NA
1864	aeshna subarctica	2010	6	13	164	888.2	NA	1	5641	F	aeshna subarctica/F	A	1	NA	NA	NA	NA	NA	NA	NA
1865	pyrrhosoma nymphula	2010	6	10	161	826	fen	1	5445	M	pyrrhosoma nymphula/M	Z	1	NA	1	NA	NA	NA	NA	NA
1866	somatochlora alpestris	2010	6	13	164	888.2	NA	1	5641	M	somatochlora alpestris/M	A	NA	NA	NA	NA	NA	1	1	NA
1867	leucorrhinia dubia	2010	6	13	164	888.2	NA	1	5641	F	leucorrhinia dubia/F	A	1	NA	NA	NA	NA	NA	NA	NA
1868	sympetrum danae	2012	8	29	241	442	NA	1	5939	F	sympetrum danae/F	A	NA	1	NA	NA	NA	NA	NA	NA
1869	somatochlora metallica	2008	7	25	206	450.3	NA	10	5150	F	somatochlora metallica/F	A	NA	NA	NA	1	NA	NA	NA	NA
1870	calopteryx splendens	2011	7	5	186	440	NA	1	5939	F	calopteryx splendens/F	Z	NA	NA	NA	1	NA	NA	1	NA
1871	somatochlora metallica	2009	8	10	222	462.9	NA	1	6653	M	somatochlora metallica/M	A	1	NA	NA	1	NA	NA	NA	NA
1872	ischnura pumilio	2009	8	5	217	462.9	NA	1	6653	M	ischnura pumilio/M	Z	NA	NA	NA	1	1	NA	NA	NA
1873	cordulegaster boltonii	2009	9	22	265	921.7	NA	5	7354	M	cordulegaster boltonii/M	A	1	NA	NA	1	NA	1	NA	NA
1874	orthetrum cancellatum	2010	7	3	184	198.2	NA	1	6075	F	orthetrum cancellatum/F	A	1	NA	NA	NA	NA	1	NA	NA
1875	orthetrum brunneum	2009	7	1	182	260.2	pond	2	6374	M	orthetrum brunneum/M	A	NA	NA	NA	NA	1	NA	NA	NA
1876	ischnura pumilio	2010	7	13	194	454.5	pond	1	6366	M	ischnura pumilio/M	Z	NA	NA	NA	1	NA	1	NA	NA
1877	platycnemis pennipes	2010	7	13	194	454.5	pond	50	6366	M	platycnemis pennipes/M	Z	NA	NA	NA	1	1	NA	NA	1
1878	calopteryx virgo	2010	6	23	174	372.8	pond	2	6367	F	calopteryx virgo/F	Z	NA	1	NA	1	NA	NA	1	NA
1879	lestes sponsa	2008	7	31	212	267.5	quarry	5	5772	M	lestes sponsa/M	Z	NA	NA	NA	1	1	NA	NA	NA
1880	calopteryx virgo	2010	7	11	192	372.8	pond	8	6367	M	calopteryx virgo/M	Z	NA	NA	NA	1	1	1	NA	NA
1881	anaciaeschna isosceles	2010	7	11	192	372.8	pond	2	6367	M	anaciaeschna isosceles/M	A	NA	NA	1	NA	NA	NA	1	NA
1882	ischnura elegans	2008	8	31	243	339	pond	5	5771	F	ischnura elegans/F	Z	1	1	NA	NA	NA	NA	NA	NA
1883	sympetrum vulgatum	2010	7	29	210	494.7	NA	2	6367	M	sympetrum vulgatum/M	A	NA	NA	1	NA	NA	NA	1	NA
1884	sympetrum sanguineum	2010	8	9	221	494.7	NA	15	6367	M	sympetrum sanguineum/M	A	NA	1	1	NA	NA	NA	1	NA
1885	orthetrum cancellatum	2010	6	27	178	204.5	pond	50	6569	F	orthetrum cancellatum/F	A	1	NA	NA	NA	NA	1	NA	NA
1886	sympetrum sanguineum	2010	6	27	178	204.5	pond	500	6569	F	sympetrum sanguineum/F	A	1	1	NA	NA	NA	NA	NA	NA
1887	calopteryx splendens	2010	7	4	185	214.7	NA	1	6568	F	calopteryx splendens/F	Z	NA	1	NA	1	NA	NA	NA	NA
1888	libellula depressa	2008	6	3	154	449.2	pond	1	6761	F	libellula depressa/F	A	1	1	NA	NA	NA	NA	NA	NA
1889	orthetrum cancellatum	2008	8	31	243	240.1	NA	5	6177	F	orthetrum cancellatum/F	A	1	NA	NA	NA	NA	NA	NA	NA
1890	coenagrion puella	2010	5	22	142	229.6	pond	1	6468	M	coenagrion puella/M	Z	NA	NA	NA	NA	1	1	NA	NA
1891	anax imperator	2011	7	31	212	195.6	NA	5	6076	M	anax imperator/M	A	NA	NA	NA	1	1	NA	NA	NA
1892	sympetrum sanguineum	2010	8	31	243	206.3	pond	5	6176	M	sympetrum sanguineum/M	A	NA	1	1	NA	NA	NA	NA	NA
1893	calopteryx splendens	2009	7	21	202	204	NA	10	5958	F	calopteryx splendens/F	Z	1	NA	NA	NA	NA	NA	1	NA
1894	coenagrion puella	2009	5	26	146	311.2	pond	100	6058	F	coenagrion puella/F	Z	NA	NA	NA	NA	1	1	NA	NA
1895	ischnura elegans	2012	8	23	235	463.8	NA	10	5839	M	ischnura elegans/M	Z	NA	NA	NA	NA	1	NA	NA	NA
1896	sympetrum depressiusculum	2010	8	16	228	446.4	NA	2	5939	F	sympetrum depressiusculum/F	A	1	1	NA	NA	NA	NA	NA	NA
1897	sympetrum depressiusculum	2010	8	16	228	446.4	NA	2	5939	F	sympetrum depressiusculum/F	A	1	1	NA	NA	NA	NA	NA	NA
1898	sympetrum vulgatum	2009	8	7	219	415.2	NA	4	6753	F	sympetrum vulgatum/F	A	1	1	NA	NA	NA	NA	1	NA
1899	ophiogomphus cecilia	2008	8	22	234	487.4	pond	1	6355	F	ophiogomphus cecilia/F	A	1	NA	NA	1	NA	NA	NA	NA
1900	sympetrum sanguineum	2010	7	17	198	645.3	NA	50	6466	M	sympetrum sanguineum/M	A	NA	1	1	NA	NA	NA	NA	NA
1901	coenagrion puella	2008	6	10	161	447.4	quarry	50	6960	F	coenagrion puella/F	Z	NA	NA	NA	1	NA	NA	NA	NA
1902	calopteryx splendens	2009	7	22	203	197	NA	1	5957	F	calopteryx splendens/F	Z	NA	NA	NA	1	NA	NA	NA	NA
1903	sympetrum sanguineum	2010	8	22	234	645.3	NA	5	6466	M	sympetrum sanguineum/M	A	NA	1	1	NA	NA	NA	1	NA
1904	aeshna mixta	2009	8	11	223	200.6	NA	5	5958	M	aeshna mixta/M	A	1	NA	NA	NA	1	1	NA	NA
1905	ischnura elegans	2009	7	24	205	249.9	pond	10	6059	M	ischnura elegans/M	Z	NA	NA	NA	1	1	1	NA	NA
1906	orthetrum cancellatum	2009	7	10	191	209.7	pond	1	6964	M	orthetrum cancellatum/M	A	NA	NA	NA	NA	1	1	NA	NA
1907	ischnura elegans	2008	6	12	163	553.8	pond	15	6860	M	ischnura elegans/M	Z	NA	NA	NA	1	1	NA	NA	NA
1908	calopteryx splendens	2008	8	21	233	513.3	reservoir	1	6860	M	calopteryx splendens/M	Z	NA	NA	NA	1	1	NA	NA	NA
1909	lestes sponsa	2008	8	6	218	509.6	pond	50	6960	M	lestes sponsa/M	Z	NA	NA	NA	1	NA	1	NA	NA
1910	orthetrum cancellatum	2010	7	14	195	200.6	NA	5	5958	M	orthetrum cancellatum/M	A	NA	NA	NA	NA	NA	1	NA	NA
1911	orthetrum cancellatum	2009	7	29	210	277.7	quarry	3	6964	F	orthetrum cancellatum/F	A	1	NA	NA	NA	NA	1	NA	NA
1912	aeshna mixta	2008	8	17	229	387.4	NA	3	5557	F	aeshna mixta/F	A	NA	NA	NA	NA	NA	1	1	NA
1913	lestes virens	2009	8	21	233	195	pond	1	7266	F	lestes virens/F	Z	1	NA	NA	1	NA	NA	NA	NA
1914	libellula depressa	2009	7	21	202	225	NA	1	5958	M	libellula depressa/M	A	NA	NA	NA	NA	NA	1	NA	NA
1915	sympetrum sanguineum	2009	7	21	202	225	NA	100	5958	M	sympetrum sanguineum/M	A	NA	NA	1	NA	NA	NA	1	NA
1916	ischnura pumilio	2009	7	2	183	216	NA	1	5958	F	ischnura pumilio/F	Z	1	1	NA	NA	NA	NA	NA	NA
1917	anaciaeschna isosceles	2012	6	17	168	159.1	NA	5	7166	F	anaciaeschna isosceles/F	A	1	NA	1	NA	NA	NA	NA	NA
1918	platycnemis pennipes	2008	6	12	163	517	pond	50	6860	M	platycnemis pennipes/M	Z	NA	NA	NA	1	1	1	NA	NA
1919	platycnemis pennipes	2009	5	12	132	244.1	NA	1000	5859	M	platycnemis pennipes/M	Z	NA	NA	NA	NA	1	1	NA	1
1920	orthetrum cancellatum	2011	8	21	233	442.1	NA	14	5939	M	orthetrum cancellatum/M	A	NA	NA	NA	NA	1	1	NA	NA
1921	sympetrum depressiusculum	2012	8	29	241	443	NA	2	5939	F	sympetrum depressiusculum/F	A	1	1	NA	NA	NA	NA	NA	NA
1922	sympetrum sanguineum	2009	8	12	224	415.4	NA	4	6854	F	sympetrum sanguineum/F	A	NA	1	NA	NA	NA	NA	NA	NA
1923	aeshna grandis	2009	8	7	219	415.5	NA	8	6753	M	aeshna grandis/M	A	NA	1	NA	NA	NA	NA	1	NA
1924	somatochlora metallica	2011	6	9	160	264.5	NA	1	5353	F	somatochlora metallica/F	A	NA	1	NA	1	NA	NA	NA	NA
1925	coenagrion puella	2008	6	1	152	339.1	pond	1	5953	F	coenagrion puella/F	Z	NA	NA	NA	NA	1	1	NA	NA
1926	calopteryx virgo	2009	8	7	219	417.8	NA	6	6753	F	calopteryx virgo/F	Z	NA	NA	NA	1	NA	NA	1	NA
1927	enallagma cyathigerum	2008	7	25	206	450.3	NA	20	5150	F	enallagma cyathigerum/F	Z	NA	NA	NA	NA	NA	1	NA	NA
1928	aeshna mixta	2012	8	25	237	442.6	NA	2	5839	F	aeshna mixta/F	A	NA	1	NA	NA	NA	1	NA	NA
1929	sympetrum sanguineum	2012	8	25	237	442.6	NA	4	5839	F	sympetrum sanguineum/F	A	NA	1	NA	NA	NA	NA	NA	NA
1930	calopteryx virgo	2012	8	24	236	438.6	NA	1	5839	M	calopteryx virgo/M	Z	NA	NA	NA	1	1	1	NA	NA
1931	platycnemis pennipes	2009	8	2	214	462.7	NA	6	6653	M	platycnemis pennipes/M	Z	NA	NA	NA	NA	1	1	NA	NA
1932	pyrrhosoma nymphula	2011	5	9	129	419.4	NA	4	6753	M	pyrrhosoma nymphula/M	Z	NA	1	1	NA	NA	NA	NA	1
1933	aeshna affinis	2010	6	26	177	362.5	pond	40	6352	M	aeshna affinis/M	A	NA	NA	NA	NA	1	1	NA	NA
1934	lestes barbarus	2008	8	7	219	552.4	NA	20	6761	F	lestes barbarus/F	Z	1	NA	NA	1	NA	NA	NA	NA
1935	platycnemis pennipes	2010	8	31	243	221.3	NA	5	6274	M	platycnemis pennipes/M	Z	NA	NA	NA	NA	1	NA	NA	1
1936	sympecma fusca	2008	4	10	100	467.8	pond	2	6761	M	sympecma fusca/M	Z	NA	NA	NA	NA	NA	NA	1	NA
1937	enallagma cyathigerum	2008	5	30	150	507.1	pond	15	6861	F	enallagma cyathigerum/F	Z	1	NA	NA	NA	1	1	NA	NA
1938	libellula depressa	2008	5	30	150	494.1	reservoir	2	6861	F	libellula depressa/F	A	NA	1	NA	NA	NA	NA	1	NA
1939	pyrrhosoma nymphula	2008	7	31	212	362.7	NA	5	6378	F	pyrrhosoma nymphula/F	Z	1	NA	1	NA	NA	1	NA	NA
1940	sympecma fusca	2012	7	5	186	217.3	pond	1	6771	M	sympecma fusca/M	Z	NA	NA	NA	NA	NA	NA	NA	1
1941	aeshna cyanea	2010	7	13	194	454.5	pond	5	6366	M	aeshna cyanea/M	A	NA	NA	NA	1	NA	NA	NA	NA
1942	onychogomphus forcipatus	2008	8	11	223	243.5	pond	3	5772	M	onychogomphus forcipatus/M	A	NA	NA	NA	NA	1	1	NA	NA
1943	onychogomphus forcipatus	2011	7	19	200	939.7	quarry	1	6477	M	onychogomphus forcipatus/M	A	1	NA	NA	NA	NA	NA	NA	NA
1944	aeshna cyanea	2010	6	25	176	494.7	NA	5	6367	M	aeshna cyanea/M	A	NA	NA	NA	NA	1	NA	NA	NA
1945	aeshna cyanea	2010	6	27	178	494.7	NA	2	6367	M	aeshna cyanea/M	A	NA	NA	NA	1	NA	1	NA	NA
1946	libellula quadrimaculata	2010	6	27	178	204.5	pond	20	6569	F	libellula quadrimaculata/F	A	NA	1	NA	NA	NA	1	NA	NA
1947	platycnemis pennipes	2008	5	27	147	489	pond	50	6861	M	platycnemis pennipes/M	Z	NA	NA	NA	NA	1	1	NA	1
1948	libellula depressa	2010	7	4	185	214.7	NA	1	6568	M	libellula depressa/M	A	NA	NA	NA	NA	NA	1	NA	NA
1949	ischnura elegans	2008	8	1	213	495.2	pond	5	6861	F	ischnura elegans/F	Z	NA	1	NA	NA	NA	1	NA	NA
1950	orthetrum cancellatum	2012	8	28	240	216	pond	1	6771	F	orthetrum cancellatum/F	A	1	NA	NA	NA	NA	1	NA	NA
1951	orthetrum cancellatum	2008	5	31	151	208	pond	5	6176	M	orthetrum cancellatum/M	A	NA	NA	NA	NA	1	NA	NA	NA
1952	cordulia aenea	2009	5	26	146	311.2	pond	10	6058	M	cordulia aenea/M	A	NA	NA	NA	1	NA	NA	1	NA
1953	ischnura pumilio	2009	7	28	209	217.9	pond	5	7066	F	ischnura pumilio/F	Z	1	1	NA	NA	NA	NA	NA	NA
1954	calopteryx splendens	2008	6	10	161	447.4	quarry	2	6960	F	calopteryx splendens/F	Z	NA	NA	NA	1	NA	NA	NA	NA
1955	sympetrum danae	2009	8	7	219	311.2	pond	1	6058	M	sympetrum danae/M	A	1	1	NA	NA	NA	1	NA	NA
1956	anax imperator	2012	8	15	227	220.8	pond	2	6671	F	anax imperator/F	A	NA	NA	NA	1	NA	NA	NA	NA
1957	platycnemis pennipes	2012	7	24	205	188.1	oxbow	4	6771	M	platycnemis pennipes/M	Z	NA	NA	NA	NA	1	NA	NA	NA
1958	anax imperator	2010	8	12	224	372.8	pond	2	6367	M	anax imperator/M	A	NA	NA	NA	1	NA	1	NA	NA
1959	ischnura elegans	2008	6	1	152	350.9	pond	5	5771	M	ischnura elegans/M	Z	NA	NA	NA	1	1	NA	NA	NA
1960	libellula depressa	2008	6	30	181	211.5	NA	5	6176	M	libellula depressa/M	A	NA	NA	NA	NA	1	1	NA	NA
1961	somatochlora metallica	2008	7	18	199	348.6	pond	1	5771	F	somatochlora metallica/F	A	1	1	NA	1	NA	NA	NA	NA
1962	ischnura elegans	2009	8	31	243	211.5	NA	5	6176	M	ischnura elegans/M	Z	NA	NA	NA	1	1	NA	NA	NA
1963	ischnura elegans	2008	8	31	243	198	pond	5	6175	M	ischnura elegans/M	Z	NA	NA	NA	1	NA	NA	NA	NA
1964	coenagrion puella	2010	5	28	148	494.7	NA	6	6367	F	coenagrion puella/F	Z	NA	NA	NA	1	1	1	NA	NA
1965	sympetrum sanguineum	2012	7	5	186	185.3	NA	2	6770	M	sympetrum sanguineum/M	A	NA	1	1	NA	NA	NA	NA	NA
1966	coenagrion puella	2011	8	31	243	241.9	NA	5	6374	F	coenagrion puella/F	Z	NA	NA	NA	NA	NA	1	NA	NA
1967	sympetrum sanguineum	2010	8	12	224	372.8	pond	50	6367	M	sympetrum sanguineum/M	A	NA	NA	1	NA	NA	NA	1	NA
1968	platycnemis pennipes	2010	5	29	149	504.3	NA	15	6367	M	platycnemis pennipes/M	Z	NA	NA	NA	NA	1	1	NA	NA
1969	ischnura elegans	2010	6	5	156	229.6	pond	1	6468	M	ischnura elegans/M	Z	NA	NA	NA	NA	1	1	NA	NA
1970	calopteryx virgo	2008	8	31	243	348.6	pond	5	5771	F	calopteryx virgo/F	Z	NA	NA	NA	1	NA	NA	1	NA
1971	aeshna cyanea	2011	6	30	181	198	pond	5	6175	F	aeshna cyanea/F	A	NA	NA	NA	NA	NA	1	NA	NA
1972	sympetrum fonscolombii	2008	12	31	365	274.5	pond	5	6573	M	sympetrum fonscolombii/M	A	1	NA	1	NA	1	NA	NA	NA
1973	lestes sponsa	2012	7	28	209	523.8	pond	50	5970	M	lestes sponsa/M	Z	NA	NA	NA	NA	1	NA	NA	NA
1974	libellula depressa	2009	7	31	212	211.5	NA	5	6176	M	libellula depressa/M	A	NA	NA	NA	NA	1	1	NA	NA
1975	coenagrion puella	2010	5	30	150	494.7	NA	5	6367	M	coenagrion puella/M	Z	NA	NA	NA	NA	NA	1	NA	NA
1976	coenagrion puella	2010	6	1	152	494.7	NA	3	6367	F	coenagrion puella/F	Z	NA	NA	NA	1	1	NA	NA	NA
1977	coenagrion puella	2010	8	5	217	504.3	NA	50	6367	F	coenagrion puella/F	Z	NA	NA	NA	1	1	NA	NA	NA
1978	sympetrum vulgatum	2011	7	20	201	266.4	NA	1	7161	F	sympetrum vulgatum/F	A	1	1	NA	NA	NA	NA	NA	NA
1979	chalcolestes viridis	2008	8	14	226	500.3	reservoir	50	6861	F	chalcolestes viridis/F	Z	NA	NA	NA	1	NA	NA	NA	NA
1980	calopteryx virgo	2012	6	24	175	505.2	NA	2	6070	F	calopteryx virgo/F	Z	1	NA	NA	1	NA	NA	1	NA
1981	aeshna cyanea	2009	9	30	273	198	pond	5	6175	F	aeshna cyanea/F	A	NA	NA	NA	1	NA	1	NA	NA
1982	orthetrum cancellatum	2008	6	30	181	205	pond	5	6176	F	orthetrum cancellatum/F	A	1	NA	NA	NA	NA	1	NA	NA
1983	coenagrion puella	2011	6	30	181	629.7	quarry	5	6070	F	coenagrion puella/F	Z	NA	NA	NA	1	NA	1	NA	NA
1984	orthetrum cancellatum	2012	8	2	214	178.7	oxbow	20	6970	F	orthetrum cancellatum/F	A	1	NA	NA	NA	NA	1	NA	NA
1985	lestes sponsa	2008	8	13	225	499.2	pond	15	6761	F	lestes sponsa/F	Z	NA	1	NA	1	NA	NA	NA	NA
1986	orthetrum cancellatum	2009	7	28	209	213.1	NA	5	6966	F	orthetrum cancellatum/F	A	1	NA	NA	NA	NA	1	NA	NA
1987	orthetrum cancellatum	2008	6	28	179	192	NA	50	5956	M	orthetrum cancellatum/M	A	NA	NA	NA	NA	1	NA	NA	NA
1988	sympetrum depressiusculum	2010	8	19	231	450	NA	6	5939	M	sympetrum depressiusculum/M	A	NA	1	1	NA	NA	NA	NA	NA
1989	pyrrhosoma nymphula	2008	6	27	178	370.3	pond	1	5150	M	pyrrhosoma nymphula/M	Z	1	NA	1	NA	NA	NA	NA	NA
1990	coenagrion hastulatum	2008	5	17	137	450.3	NA	10	5150	F	coenagrion hastulatum/F	Z	NA	NA	NA	1	NA	1	NA	NA
1991	coenagrion hastulatum	2008	6	29	180	450.3	NA	10	5150	M	coenagrion hastulatum/M	Z	NA	NA	NA	NA	1	1	NA	NA
1992	libellula quadrimaculata	2010	6	11	162	929.4	NA	1	5541	F	libellula quadrimaculata/F	A	NA	1	NA	NA	NA	1	NA	NA
1993	gomphus vulgatissimus	2008	6	21	172	344	pond	1	6246	F	gomphus vulgatissimus/F	A	1	NA	NA	1	NA	1	NA	NA
1994	cordulegaster boltonii	2009	9	14	257	757.6	NA	1	7354	M	cordulegaster boltonii/M	A	1	NA	NA	1	NA	1	NA	NA
1995	orthetrum cancellatum	2012	6	26	177	489.1	NA	10	6356	M	orthetrum cancellatum/M	A	NA	NA	NA	NA	1	1	NA	NA
1996	coenagrion puella	2009	8	5	217	463.2	NA	3	6653	F	coenagrion puella/F	Z	NA	NA	NA	1	NA	1	NA	NA
1997	coenagrion hastulatum	2008	5	24	144	546.7	pond	1	7254	M	coenagrion hastulatum/M	Z	NA	NA	NA	NA	1	1	NA	NA
1998	libellula quadrimaculata	2008	7	25	206	450.3	NA	10	5150	F	libellula quadrimaculata/F	A	NA	NA	NA	NA	NA	1	1	NA
1999	somatochlora flavomaculata	2010	7	14	195	200.6	NA	5	5958	F	somatochlora flavomaculata/F	A	1	NA	NA	NA	NA	NA	NA	NA
2000	sympetrum sanguineum	2009	7	29	210	277.7	quarry	5	6964	F	sympetrum sanguineum/F	A	NA	1	NA	NA	NA	NA	NA	NA
2001	calopteryx virgo	2008	8	21	233	524.7	quarry	1	6860	M	calopteryx virgo/M	Z	NA	NA	NA	NA	1	1	NA	NA
2002	aeshna mixta	2009	8	21	233	195	pond	1	7266	F	aeshna mixta/F	A	NA	1	NA	NA	NA	NA	1	NA
2003	calopteryx splendens	2009	7	19	200	213.3	NA	3	6765	M	calopteryx splendens/M	Z	NA	NA	NA	1	1	1	NA	NA
2004	enallagma cyathigerum	2009	7	24	205	326.7	pond	100	6059	F	enallagma cyathigerum/F	Z	NA	1	NA	NA	1	1	NA	NA
2005	platycnemis pennipes	2009	8	5	217	289.9	NA	1	5556	M	platycnemis pennipes/M	Z	NA	NA	NA	NA	NA	1	NA	1
2006	libellula depressa	2010	8	1	213	454.5	pond	1	6366	M	libellula depressa/M	A	NA	NA	NA	NA	1	NA	NA	NA
2007	cordulia aenea	2009	5	26	146	290.5	pond	1	6765	F	cordulia aenea/F	A	NA	NA	NA	NA	NA	NA	1	NA
2008	aeshna cyanea	2009	7	26	207	213.3	NA	6	6765	M	aeshna cyanea/M	A	NA	NA	NA	NA	1	1	NA	NA
2009	anax imperator	2009	7	24	205	243	pond	10	6059	M	anax imperator/M	A	NA	NA	NA	1	1	1	NA	NA
2010	aeshna mixta	2009	8	7	219	326.7	pond	1	6059	M	aeshna mixta/M	A	NA	NA	NA	1	1	NA	1	NA
2011	orthetrum cancellatum	2009	7	22	203	195.5	NA	5	5957	M	orthetrum cancellatum/M	A	NA	NA	NA	NA	1	1	NA	NA
2012	ischnura pumilio	2008	5	13	133	482.9	pond	5	6960	M	ischnura pumilio/M	Z	NA	NA	NA	1	1	1	NA	NA
2013	ischnura elegans	2008	8	6	218	490	NA	15	6960	M	ischnura elegans/M	Z	NA	NA	NA	1	1	1	NA	NA
2014	cordulegaster boltonii	2008	7	9	190	248.9	NA	1	5152	M	cordulegaster boltonii/M	A	1	NA	NA	NA	NA	1	NA	NA
2015	calopteryx splendens	2011	9	30	273	241.9	NA	5	6374	F	calopteryx splendens/F	Z	NA	NA	NA	1	NA	NA	NA	NA
2016	ischnura elegans	2012	7	7	188	531.4	pond	15	6070	M	ischnura elegans/M	Z	NA	NA	NA	1	1	NA	NA	NA
2017	orthetrum cancellatum	2010	8	12	224	372.8	pond	2	6367	F	orthetrum cancellatum/F	A	1	NA	NA	NA	NA	1	NA	NA
2018	coenagrion puella	2010	7	15	196	454.5	pond	50	6366	F	coenagrion puella/F	Z	NA	NA	NA	1	1	NA	NA	NA
2019	aeshna cyanea	2010	7	15	196	454.5	pond	50	6366	F	aeshna cyanea/F	A	1	NA	NA	NA	1	1	NA	NA
2020	anax imperator	2010	7	14	195	260	NA	3	6568	M	anax imperator/M	A	NA	NA	NA	1	1	NA	NA	NA
2021	coenagrion puella	2009	6	30	181	211.5	NA	5	6176	F	coenagrion puella/F	Z	NA	NA	NA	1	1	1	NA	NA
2022	ischnura elegans	2008	7	31	212	208	pond	5	6176	F	ischnura elegans/F	Z	NA	1	NA	1	NA	NA	NA	NA
2023	platycnemis pennipes	2011	7	31	212	260.3	NA	5	6373	M	platycnemis pennipes/M	Z	NA	NA	NA	NA	1	1	NA	NA
2024	enallagma cyathigerum	2008	8	21	233	460.3	NA	50	6355	F	enallagma cyathigerum/F	Z	NA	NA	NA	NA	NA	1	NA	NA
2025	lestes sponsa	2012	8	15	227	522.4	NA	1	6856	M	lestes sponsa/M	Z	NA	NA	NA	1	1	NA	NA	NA
2026	chalcolestes viridis	2010	6	16	167	228.6	NA	5	5853	F	chalcolestes viridis/F	Z	1	NA	NA	1	NA	NA	NA	NA
2027	sympetrum striolatum	2009	8	1	213	479.4	NA	1	6653	M	sympetrum striolatum/M	A	1	NA	1	NA	NA	NA	NA	NA
2028	coenagrion puella	2009	8	25	237	431.2	NA	5	5149	F	coenagrion puella/F	Z	NA	NA	NA	1	1	1	NA	NA
2029	aeshna mixta	2009	8	4	216	415.5	NA	1	6753	F	aeshna mixta/F	A	1	NA	NA	NA	NA	1	NA	NA
2030	pyrrhosoma nymphula	2010	6	16	167	228.6	NA	5	5853	F	pyrrhosoma nymphula/F	Z	NA	NA	1	NA	NA	1	NA	NA
2031	sympetrum sanguineum	2010	6	16	167	228.6	NA	5	5853	M	sympetrum sanguineum/M	A	NA	NA	1	NA	NA	NA	1	NA
2032	sympetrum sanguineum	2009	8	7	219	415.2	NA	5	6753	M	sympetrum sanguineum/M	A	NA	1	1	NA	NA	NA	NA	NA
2033	orthetrum cancellatum	2008	8	1	213	526.9	pond	20	6861	F	orthetrum cancellatum/F	A	NA	NA	NA	NA	NA	1	NA	NA
2034	sympecma fusca	2008	5	9	129	422.8	NA	30	6761	F	sympecma fusca/F	Z	NA	NA	NA	NA	NA	NA	1	1
2035	enallagma cyathigerum	2010	7	15	196	454.5	pond	50	6366	M	enallagma cyathigerum/M	Z	NA	NA	NA	NA	1	1	NA	NA
2036	anax imperator	2011	6	1	152	199.7	pond	1	6175	F	anax imperator/F	A	NA	NA	NA	1	1	NA	NA	NA
2037	aeshna cyanea	2011	8	31	243	263.8	quarry	5	6075	F	aeshna cyanea/F	A	NA	NA	NA	1	1	1	NA	NA
2038	erythromma viridulum	2012	7	5	186	185.3	NA	50	6770	M	erythromma viridulum/M	Z	NA	NA	1	NA	1	1	NA	NA
2039	orthetrum cancellatum	2011	7	31	212	198	pond	5	6175	M	orthetrum cancellatum/M	A	NA	NA	NA	NA	1	1	NA	NA
2040	calopteryx splendens	2010	7	22	203	229.6	pond	1	6468	M	calopteryx splendens/M	Z	NA	NA	NA	1	1	1	NA	NA
2041	orthetrum albistylum	2012	7	24	205	181	NA	20	6771	M	orthetrum albistylum/M	A	NA	NA	NA	NA	1	1	NA	NA
2042	orthetrum cancellatum	2010	7	22	203	229.6	pond	50	6468	M	orthetrum cancellatum/M	A	NA	NA	NA	NA	1	1	NA	NA
2043	aeshna cyanea	2009	9	19	262	494.7	NA	2	6367	M	aeshna cyanea/M	A	NA	NA	NA	1	1	NA	NA	NA
2044	calopteryx splendens	2008	5	23	143	397.5	NA	1	6761	M	calopteryx splendens/M	Z	NA	NA	NA	NA	1	1	NA	NA
2045	chalcolestes viridis	2008	9	30	273	221.6	NA	5	6177	F	chalcolestes viridis/F	Z	1	NA	NA	1	NA	NA	NA	NA
2046	sympecma fusca	2011	5	24	144	217.3	pond	2	6771	M	sympecma fusca/M	Z	NA	NA	NA	NA	NA	NA	1	1
2047	somatochlora metallica	2008	6	30	181	231	NA	1	6177	F	somatochlora metallica/F	A	1	1	NA	1	NA	NA	NA	NA
2048	orthetrum cancellatum	2012	8	2	214	174.5	NA	20	6970	F	orthetrum cancellatum/F	A	1	NA	NA	NA	NA	1	NA	NA
2049	sympetrum vulgatum	2008	7	31	212	362.7	NA	5	6378	M	sympetrum vulgatum/M	A	NA	1	1	NA	NA	NA	NA	NA
2050	sympetrum vulgatum	2010	7	22	203	229.6	pond	1	6468	M	sympetrum vulgatum/M	A	NA	NA	1	NA	NA	NA	NA	NA
2051	ischnura elegans	2008	5	27	147	490.3	reservoir	30	6861	F	ischnura elegans/F	Z	NA	1	NA	1	NA	1	NA	NA
2052	coenagrion puella	2010	6	25	176	494.7	NA	2	6367	F	coenagrion puella/F	Z	NA	NA	NA	1	1	NA	NA	NA
2053	enallagma cyathigerum	2010	6	27	178	204.5	pond	5	6569	F	enallagma cyathigerum/F	Z	NA	NA	NA	NA	1	1	NA	NA
2054	lestes sponsa	2008	6	25	176	443.2	NA	50	6761	F	lestes sponsa/F	Z	NA	1	NA	1	NA	1	NA	NA
2055	coenagrion scitulum	2009	6	2	153	476	pond	10	6762	M	coenagrion scitulum/M	Z	NA	NA	NA	NA	1	1	NA	NA
2056	coenagrion puella	2009	7	16	197	311.2	pond	100	6058	F	coenagrion puella/F	Z	NA	NA	NA	1	NA	NA	NA	NA
2057	calopteryx virgo	2011	8	5	217	737.7	NA	20	7149	F	calopteryx virgo/F	Z	NA	1	NA	1	NA	NA	1	NA
2058	sympetrum pedemontanum	2010	8	31	243	448.1	NA	1	5939	F	sympetrum pedemontanum/F	A	1	1	NA	NA	NA	NA	NA	NA
2059	cordulegaster boltonii	2009	9	14	257	780.5	pond	5	7354	F	cordulegaster boltonii/F	A	NA	NA	NA	NA	NA	1	NA	NA
2060	pyrrhosoma nymphula	2008	5	28	148	370.3	pond	20	5150	F	pyrrhosoma nymphula/F	Z	NA	1	1	NA	NA	NA	NA	NA
[truncated: 68,689 more rows]

## Sheet: Testing
	name	year	month	day	dayOfYear	alt	biotope	count	square	sex	y	suborder	yellow	orange	red	green	blue	black	brown	white
19	coenagrion puella	2013	5	20	140	576.4	NA	50	7253	F	coenagrion puella/F	Z	NA	NA	NA	1	NA	1	NA	NA
20	libellula depressa	2013	5	20	140	576.4	NA	5	7253	F	libellula depressa/F	A	1	1	NA	NA	NA	NA	1	NA
21	aeshna cyanea	2013	5	17	137	274.4	NA	5	5851	F	aeshna cyanea/F	A	NA	NA	NA	1	NA	NA	NA	NA
22	orthetrum cancellatum	2013	5	17	137	274.4	NA	1	5851	F	orthetrum cancellatum/F	A	1	NA	NA	NA	NA	1	NA	NA
23	libellula quadrimaculata	2013	5	22	142	208	NA	50	5653	M	libellula quadrimaculata/M	A	1	NA	NA	NA	NA	1	1	NA
24	anax imperator	2013	5	22	142	208	NA	50	5653	M	anax imperator/M	A	NA	NA	NA	1	1	1	NA	NA
25	ischnura elegans	2013	5	22	142	208	NA	50	5653	F	ischnura elegans/F	Z	1	NA	NA	NA	NA	NA	1	NA
26	pyrrhosoma nymphula	2013	5	23	143	400.2	NA	50	5449	F	pyrrhosoma nymphula/F	Z	NA	NA	NA	NA	NA	1	NA	NA
27	libellula depressa	2013	5	23	143	400.2	NA	5	5449	M	libellula depressa/M	A	NA	NA	NA	NA	1	1	NA	NA
28	anax imperator	2013	5	23	143	400.2	NA	50	5449	F	anax imperator/F	A	NA	NA	NA	NA	1	NA	NA	NA
29	ischnura elegans	2013	5	23	143	400.2	NA	50	5449	M	ischnura elegans/M	Z	NA	NA	NA	NA	1	1	NA	NA
30	coenagrion puella	2013	5	23	143	400.2	NA	50	5449	M	coenagrion puella/M	Z	NA	NA	NA	NA	1	1	NA	NA
31	orthetrum cancellatum	2013	5	23	143	400.2	NA	5	5449	M	orthetrum cancellatum/M	A	NA	NA	NA	NA	1	1	NA	NA
32	libellula depressa	2013	5	23	143	400.2	NA	5	5449	F	libellula depressa/F	A	NA	1	NA	NA	NA	NA	1	NA
33	coenagrion puella	2013	5	22	142	208	NA	50	5653	F	coenagrion puella/F	Z	NA	NA	NA	1	1	NA	NA	NA
34	cordulia aenea	2013	5	22	142	208.4	pond	50	5653	M	cordulia aenea/M	A	NA	1	NA	1	NA	NA	1	NA
35	libellula fulva	2013	5	22	142	208.4	pond	500	5653	F	libellula fulva/F	A	1	NA	NA	NA	NA	NA	NA	NA
36	libellula fulva	2013	5	22	142	208.4	pond	50	5653	M	libellula fulva/M	A	NA	NA	NA	NA	1	1	NA	NA
37	cordulia aenea	2013	5	23	143	400.2	NA	50	5449	F	cordulia aenea/F	A	NA	1	NA	1	NA	1	NA	NA
38	orthetrum cancellatum	2013	5	23	143	400.2	NA	50	5449	M	orthetrum cancellatum/M	A	NA	NA	NA	NA	1	1	NA	NA
39	pyrrhosoma nymphula	2013	5	22	142	208.4	pond	50	5653	M	pyrrhosoma nymphula/M	Z	NA	1	NA	NA	NA	NA	NA	NA
40	libellula fulva	2013	5	22	142	208.4	pond	50	5653	M	libellula fulva/M	A	NA	NA	NA	NA	1	1	NA	NA
41	ischnura pumilio	2013	5	23	143	400.2	NA	1	5449	M	ischnura pumilio/M	Z	NA	NA	NA	1	1	1	NA	NA
42	ischnura elegans	2013	5	23	143	400.2	NA	50	5449	F	ischnura elegans/F	Z	1	NA	NA	NA	NA	1	NA	NA
43	orthetrum cancellatum	2013	5	23	143	400.2	NA	50	5449	M	orthetrum cancellatum/M	A	NA	NA	NA	NA	1	1	NA	NA
44	orthetrum cancellatum	2013	5	24	144	228.1	NA	50	5547	F	orthetrum cancellatum/F	A	1	NA	NA	NA	NA	1	NA	NA
45	orthetrum cancellatum	2013	5	24	144	228.1	NA	50	5547	F	orthetrum cancellatum/F	A	1	NA	NA	NA	NA	1	NA	NA
46	coenagrion puella	2013	5	23	143	400.2	NA	50	5449	M	coenagrion puella/M	Z	NA	NA	NA	NA	1	1	NA	NA
47	coenagrion puella	2013	5	24	144	258.1	NA	50	5447	F	coenagrion puella/F	Z	NA	NA	NA	NA	1	NA	NA	NA
48	cordulia aenea	2013	5	22	142	208	NA	50	5653	F	cordulia aenea/F	A	NA	NA	NA	1	NA	1	NA	NA
49	pyrrhosoma nymphula	2013	5	24	144	258.1	NA	50	5447	M	pyrrhosoma nymphula/M	Z	1	NA	1	NA	NA	1	NA	NA
50	pyrrhosoma nymphula	2013	5	22	142	208	NA	50	5653	F	pyrrhosoma nymphula/F	Z	NA	NA	1	NA	NA	1	NA	NA
51	libellula quadrimaculata	2013	5	22	142	208	NA	5	5653	F	libellula quadrimaculata/F	A	NA	1	NA	NA	NA	1	1	NA
52	platycnemis pennipes	2013	5	22	142	208	NA	5	5653	F	platycnemis pennipes/F	Z	NA	NA	NA	NA	NA	1	NA	1
54	pyrrhosoma nymphula	2013	5	21	141	596.9	NA	50	5153	F	pyrrhosoma nymphula/F	Z	NA	NA	1	NA	NA	NA	NA	NA
55	libellula quadrimaculata	2013	5	21	141	596.9	NA	50	5153	M	libellula quadrimaculata/M	A	NA	NA	NA	NA	NA	1	1	NA
56	libellula quadrimaculata	2013	5	21	141	596.9	NA	50	5153	F	libellula quadrimaculata/F	A	1	1	NA	NA	NA	1	NA	NA
57	cordulia aenea	2013	5	21	141	596.9	NA	5	5153	M	cordulia aenea/M	A	NA	1	NA	1	NA	NA	1	NA
58	cordulia aenea	2013	5	21	141	596.9	NA	5	5153	F	cordulia aenea/F	A	NA	NA	NA	1	NA	1	NA	NA
59	pyrrhosoma nymphula	2013	5	21	141	596.9	NA	50	5153	F	pyrrhosoma nymphula/F	Z	1	1	1	NA	NA	NA	NA	NA
63	sympecma fusca	2015	4	14	104	624.8	fen	5	6857	M	sympecma fusca/M	Z	NA	NA	NA	NA	NA	NA	1	1
64	enallagma cyathigerum	2013	8	16	228	590.9	NA	50	5738	M	enallagma cyathigerum/M	Z	NA	NA	NA	NA	1	NA	NA	NA
65	lestes dryas	2013	8	16	228	573.4	NA	50	5738	F	lestes dryas/F	Z	1	1	NA	1	NA	NA	NA	NA
66	libellula quadrimaculata	2013	6	16	167	569.4	NA	5	5738	M	libellula quadrimaculata/M	A	NA	NA	NA	NA	NA	1	1	NA
67	enallagma cyathigerum	2013	6	16	167	577.5	NA	50	5738	M	enallagma cyathigerum/M	Z	NA	NA	NA	NA	1	1	NA	NA
68	calopteryx splendens	2013	8	16	228	576.1	NA	50	5738	M	calopteryx splendens/M	Z	NA	NA	NA	NA	1	1	NA	NA
69	cordulegaster boltonii	2013	7	9	190	592.3	NA	5	5738	M	cordulegaster boltonii/M	A	1	NA	NA	1	NA	NA	NA	NA
74	leucorrhinia dubia	2013	6	19	170	439.6	NA	50	5840	F	leucorrhinia dubia/F	A	1	NA	NA	NA	NA	1	NA	NA
75	cordulia aenea	2013	6	19	170	439.6	NA	5	5840	M	cordulia aenea/M	A	NA	1	NA	NA	NA	1	1	NA
76	libellula depressa	2013	6	19	170	439.6	NA	1	5840	M	libellula depressa/M	A	NA	NA	NA	NA	1	1	NA	NA
77	erythromma najas	2013	6	19	170	439.6	NA	5	5840	M	erythromma najas/M	Z	NA	NA	NA	NA	1	1	NA	NA
78	sympetrum sanguineum	2013	9	5	248	432.2	NA	50	5840	F	sympetrum sanguineum/F	A	1	1	NA	NA	NA	NA	NA	NA
79	aeshna mixta	2013	9	5	248	432.2	NA	50	5840	M	aeshna mixta/M	A	NA	NA	NA	NA	NA	1	1	NA
80	sympetrum pedemontanum	2013	9	5	248	432.2	NA	1	5840	F	sympetrum pedemontanum/F	A	1	1	NA	NA	NA	NA	NA	NA
115	calopteryx splendens	2014	9	3	246	302.3	NA	15	5254	F	calopteryx splendens/F	Z	NA	NA	NA	1	NA	NA	1	NA
116	sympetrum sanguineum	2014	9	4	247	306	NA	50	5254	M	sympetrum sanguineum/M	A	NA	NA	1	NA	NA	NA	NA	NA
209	leucorrhinia rubicunda	2013	6	19	170	437	NA	1	5840	M	leucorrhinia rubicunda/M	A	NA	NA	1	NA	NA	NA	NA	NA
210	lestes sponsa	2013	6	19	170	437	NA	1	5840	M	lestes sponsa/M	Z	NA	NA	NA	1	NA	NA	NA	NA
426	coenagrion hastulatum	2014	4	18	108	545.7	NA	5	5153	F	coenagrion hastulatum/F	Z	1	NA	NA	NA	1	NA	NA	NA
469	anax imperator	2013	4	28	118	309.6	NA	1	5949	F	anax imperator/F	A	NA	NA	NA	NA	1	NA	NA	NA
470	erythromma najas	2013	4	28	118	309.6	NA	1	5949	M	erythromma najas/M	Z	NA	NA	1	NA	1	NA	NA	NA
3360	coenagrion hastulatum	2014	6	8	159	805	pond	80	5347	M	coenagrion hastulatum/M	Z	NA	NA	NA	NA	1	1	NA	NA
3361	leucorrhinia dubia	2014	6	8	159	805	pond	6	5347	M	leucorrhinia dubia/M	A	NA	NA	1	NA	NA	1	NA	NA
3362	leucorrhinia dubia	2014	6	7	158	839.9	NA	10	5347	F	leucorrhinia dubia/F	A	1	NA	NA	NA	NA	1	NA	NA
3363	ophiogomphus cecilia	2014	8	2	214	254.6	NA	1	5762	M	ophiogomphus cecilia/M	A	1	NA	NA	1	NA	NA	NA	NA
3364	platycnemis pennipes	2014	8	2	214	254.6	NA	5	5762	M	platycnemis pennipes/M	Z	NA	NA	NA	NA	1	1	NA	1
3365	calopteryx splendens	2014	8	2	214	261.4	NA	1	5760	M	calopteryx splendens/M	Z	NA	NA	NA	1	NA	1	NA	NA
3367	ischnura elegans	2014	8	2	214	240.1	NA	50	5761	F	ischnura elegans/F	Z	1	NA	NA	1	NA	NA	1	NA
3368	sympetrum vulgatum	2014	8	2	214	251.1	NA	10	5661	F	sympetrum vulgatum/F	A	1	1	NA	NA	NA	NA	1	NA
3369	ischnura elegans	2014	8	2	214	251.1	NA	50	5661	F	ischnura elegans/F	Z	1	1	NA	NA	NA	NA	1	NA
3370	platycnemis pennipes	2014	8	2	214	251.1	NA	500	5661	M	platycnemis pennipes/M	Z	NA	NA	NA	NA	1	1	NA	NA
3371	coenagrion puella	2014	8	2	214	251.1	NA	10	5661	F	coenagrion puella/F	Z	NA	NA	NA	1	1	1	NA	NA
3372	calopteryx splendens	2014	8	2	214	254.2	NA	500	5762	F	calopteryx splendens/F	Z	NA	1	NA	1	NA	NA	1	NA
3373	calopteryx virgo	2014	8	2	214	254.2	NA	50	5762	F	calopteryx virgo/F	Z	1	NA	NA	1	NA	NA	1	NA
3374	ischnura elegans	2014	8	2	214	254.2	NA	5	5762	F	ischnura elegans/F	Z	1	NA	NA	1	NA	NA	NA	NA
3375	calopteryx splendens	2014	8	2	214	249.5	NA	500	5862	M	calopteryx splendens/M	Z	NA	NA	NA	1	1	1	NA	NA
3377	ischnura elegans	2014	7	18	199	204.6	NA	50	6051	F	ischnura elegans/F	Z	1	1	NA	NA	NA	1	NA	NA
3378	erythromma lindenii	2014	7	18	199	204.6	NA	20	6051	F	erythromma lindenii/F	Z	NA	NA	NA	1	1	1	NA	NA
3379	gomphus vulgatissimus	2014	7	18	199	204.6	NA	1	6051	M	gomphus vulgatissimus/M	A	1	NA	NA	NA	NA	1	NA	NA
3380	lestes sponsa	2014	8	2	214	501.2	quarry	4	6242	F	lestes sponsa/F	Z	1	1	NA	NA	NA	NA	1	NA
3381	aeshna cyanea	2014	8	3	215	370.8	NA	5	5152	F	aeshna cyanea/F	A	1	NA	NA	1	NA	1	NA	NA
3382	sympetrum vulgatum	2014	8	2	214	242	NA	10	5760	F	sympetrum vulgatum/F	A	1	1	NA	NA	NA	NA	NA	NA
3383	sympetrum sanguineum	2014	8	2	214	242	NA	10	5760	F	sympetrum sanguineum/F	A	1	1	NA	NA	NA	NA	NA	NA
3384	calopteryx splendens	2014	8	2	214	242	NA	50	5760	M	calopteryx splendens/M	Z	NA	NA	NA	1	1	1	NA	NA
3385	somatochlora metallica	2014	8	2	214	242	NA	1	5760	F	somatochlora metallica/F	A	1	1	NA	1	NA	NA	NA	NA
3386	ophiogomphus cecilia	2014	8	2	214	257.7	NA	50	5661	M	ophiogomphus cecilia/M	A	1	NA	NA	1	NA	1	NA	NA
3387	ophiogomphus cecilia	2014	8	2	214	272	NA	3	5662	M	ophiogomphus cecilia/M	A	1	NA	NA	1	NA	1	NA	NA
3388	sympetrum vulgatum	2014	8	2	214	272	NA	5	5662	M	sympetrum vulgatum/M	A	1	NA	1	NA	NA	NA	1	NA
3389	gomphus vulgatissimus	2014	8	2	214	272	NA	2	5662	F	gomphus vulgatissimus/F	A	1	NA	NA	1	NA	1	NA	NA
3390	ophiogomphus cecilia	2014	8	2	214	268	NA	1	5662	M	ophiogomphus cecilia/M	A	NA	NA	NA	1	NA	1	NA	NA
3391	ophiogomphus cecilia	2014	8	2	214	269.5	NA	20	5662	M	ophiogomphus cecilia/M	A	NA	NA	NA	1	NA	1	NA	NA
3392	ischnura elegans	2014	8	2	214	269.5	NA	5	5662	F	ischnura elegans/F	Z	1	NA	NA	NA	NA	1	1	NA
3393	platycnemis pennipes	2014	8	2	214	269.5	NA	10	5662	M	platycnemis pennipes/M	Z	NA	NA	NA	1	1	NA	NA	NA
3394	calopteryx splendens	2014	8	2	214	246.9	NA	500	5762	F	calopteryx splendens/F	Z	NA	1	NA	1	NA	NA	NA	NA
3395	ischnura elegans	2014	8	2	214	246.9	NA	5	5762	M	ischnura elegans/M	Z	NA	NA	NA	1	1	1	NA	NA
3396	gomphus vulgatissimus	2014	8	2	214	249.5	NA	2	5862	M	gomphus vulgatissimus/M	A	NA	NA	NA	NA	NA	1	NA	NA
3397	enallagma cyathigerum	2014	8	1	213	614	pond	10	6041	M	enallagma cyathigerum/M	Z	NA	NA	NA	NA	1	1	NA	NA
3398	sympetrum vulgatum	2014	8	1	213	607	NA	1	6041	M	sympetrum vulgatum/M	A	NA	NA	1	NA	NA	NA	NA	NA
3399	aeshna grandis	2014	8	2	214	485.5	pond	2	6242	F	aeshna grandis/F	A	NA	1	1	NA	NA	NA	1	NA
3400	erythromma najas	2014	8	2	214	485.5	pond	100	6242	M	erythromma najas/M	Z	NA	NA	1	NA	NA	NA	NA	NA
3401	anax parthenope	2014	8	2	214	443.7	pond	1	6343	F	anax parthenope/F	A	1	NA	NA	NA	NA	NA	NA	NA
3403	platycnemis pennipes	2014	7	15	196	262.8	pond	50	5353	F	platycnemis pennipes/F	Z	1	NA	NA	NA	NA	1	NA	NA
3415	aeshna cyanea	2014	7	23	204	839.4	fen	1	5157	F	aeshna cyanea/F	A	NA	NA	NA	NA	1	NA	NA	NA
3419	sympetrum danae	2014	7	23	204	817.1	quarry	50	5157	F	sympetrum danae/F	A	1	NA	NA	NA	NA	1	NA	NA
3420	enallagma cyathigerum	2014	7	23	204	817.1	quarry	50	5157	M	enallagma cyathigerum/M	Z	NA	NA	NA	NA	1	1	NA	NA
3421	aeshna juncea	2014	7	23	204	973.9	NA	50	5157	M	aeshna juncea/M	A	NA	NA	NA	NA	1	1	NA	NA
3422	lestes sponsa	2014	7	23	204	864.9	fen	50	5157	M	lestes sponsa/M	Z	NA	NA	NA	1	1	NA	NA	1
3423	aeshna juncea	2014	7	23	204	864.9	fen	50	5157	M	aeshna juncea/M	A	1	1	NA	NA	NA	NA	1	NA
3424	coenagrion puella	2014	7	23	204	864.9	fen	1	5157	M	coenagrion puella/M	Z	NA	NA	NA	NA	NA	1	NA	NA
3425	sympetrum danae	2014	7	23	204	843	fen	50	5157	M	sympetrum danae/M	A	NA	1	NA	NA	NA	NA	1	NA
3426	aeshna juncea	2014	7	23	204	973.9	NA	50	5157	M	aeshna juncea/M	A	NA	NA	NA	NA	NA	1	1	NA
3427	sympetrum danae	2014	7	23	204	864.9	fen	50	5157	M	sympetrum danae/M	A	1	1	NA	NA	NA	NA	NA	NA
3432	leucorrhinia dubia	2014	7	23	204	864.9	fen	500	5157	F	leucorrhinia dubia/F	A	1	NA	NA	NA	NA	1	NA	NA
3433	coenagrion puella	2014	7	24	205	462.7	NA	50	5940	F	coenagrion puella/F	Z	NA	NA	NA	1	1	1	NA	NA
3434	sympetrum danae	2014	7	23	204	839.4	fen	500	5157	F	sympetrum danae/F	A	1	1	NA	NA	NA	NA	NA	NA
3435	ischnura elegans	2014	7	23	204	429	reservoir	50	7053	F	ischnura elegans/F	Z	NA	NA	NA	1	NA	1	NA	NA
3436	somatochlora alpestris	2014	7	23	204	973.9	NA	5	5157	M	somatochlora alpestris/M	A	NA	NA	NA	1	NA	1	NA	NA
3437	coenagrion hastulatum	2014	7	23	204	864.9	fen	50	5157	F	coenagrion hastulatum/F	Z	NA	NA	NA	1	NA	1	NA	NA
3439	sympetrum vulgatum	2014	7	23	204	839.4	fen	1	5157	F	sympetrum vulgatum/F	A	1	NA	NA	NA	NA	NA	NA	NA
3440	pyrrhosoma nymphula	2014	7	23	204	839.4	fen	50	5157	F	pyrrhosoma nymphula/F	Z	NA	1	1	NA	NA	1	NA	NA
3441	sympetrum vulgatum	2014	7	24	205	462.7	NA	5	5940	M	sympetrum vulgatum/M	A	NA	NA	1	NA	NA	NA	NA	NA
3442	anax parthenope	2014	7	23	204	429	reservoir	5	7053	M	anax parthenope/M	A	NA	NA	NA	NA	NA	NA	1	NA
3443	aeshna juncea	2014	7	23	204	817.1	quarry	2	5157	F	aeshna juncea/F	A	NA	NA	NA	1	NA	NA	1	NA
3444	aeshna cyanea	2014	7	23	204	817.1	quarry	50	5157	M	aeshna cyanea/M	A	NA	NA	NA	1	1	1	NA	NA
3445	aeshna juncea	2014	7	23	204	973.9	NA	50	5157	M	aeshna juncea/M	A	NA	NA	NA	NA	1	1	1	NA
3446	sympetrum danae	2014	7	23	204	973.9	NA	50	5157	F	sympetrum danae/F	A	1	NA	NA	NA	NA	1	NA	NA
3447	enallagma cyathigerum	2014	7	23	204	817.1	quarry	5	5157	M	enallagma cyathigerum/M	Z	NA	NA	NA	NA	1	1	NA	NA
3448	lestes sponsa	2014	7	23	204	973.9	NA	50	5157	M	lestes sponsa/M	Z	NA	NA	NA	1	1	1	NA	NA
3449	coenagrion puella	2014	7	23	204	973.9	NA	50	5157	M	coenagrion puella/M	Z	NA	NA	NA	NA	1	1	NA	NA
3450	pyrrhosoma nymphula	2014	7	23	204	864.9	fen	5	5157	M	pyrrhosoma nymphula/M	Z	NA	1	1	NA	NA	NA	NA	1
3451	pyrrhosoma nymphula	2014	7	23	204	843	fen	5	5157	F	pyrrhosoma nymphula/F	Z	1	NA	1	NA	NA	1	NA	NA
3452	erythromma najas	2014	7	23	204	429	reservoir	50	7053	F	erythromma najas/F	Z	NA	NA	NA	1	NA	1	NA	NA
3453	aeshna cyanea	2014	7	23	204	817.1	quarry	3	5157	F	aeshna cyanea/F	A	NA	NA	NA	NA	1	1	NA	NA
3454	ophiogomphus cecilia	2014	7	17	198	150	NA	1	5451	M	ophiogomphus cecilia/M	A	1	NA	NA	1	NA	NA	NA	NA
3459	cordulegaster bidentata	2014	7	17	198	195.3	NA	50	5151	M	cordulegaster bidentata/M	A	1	NA	NA	NA	NA	1	NA	NA
3460	ischnura elegans	2014	7	17	198	155.5	NA	50	5451	M	ischnura elegans/M	Z	NA	NA	NA	NA	1	NA	NA	NA
3461	platycnemis pennipes	2014	7	17	198	181	NA	50	5251	M	platycnemis pennipes/M	Z	NA	NA	NA	NA	NA	1	NA	1
3462	platycnemis pennipes	2014	7	17	198	150.2	NA	50	5251	M	platycnemis pennipes/M	Z	NA	NA	NA	NA	NA	1	NA	NA
3463	platycnemis pennipes	2014	7	17	198	128	NA	5	5351	F	platycnemis pennipes/F	Z	1	NA	NA	NA	NA	1	NA	1
3464	ischnura elegans	2014	7	17	198	238	NA	1	5351	F	ischnura elegans/F	Z	NA	NA	NA	1	NA	1	1	NA
3465	calopteryx splendens	2014	7	17	198	146.6	NA	50	5551	M	calopteryx splendens/M	Z	NA	NA	NA	NA	1	1	NA	NA
3466	calopteryx splendens	2014	7	17	198	150	NA	50	5550	F	calopteryx splendens/F	Z	NA	NA	NA	1	NA	NA	NA	NA
3468	erythromma najas	2015	6	25	176	672.7	NA	50	6241	F	erythromma najas/F	Z	NA	NA	NA	1	1	NA	NA	NA
3469	somatochlora metallica	2015	6	25	176	672.7	NA	1	6241	F	somatochlora metallica/F	A	1	NA	NA	1	NA	NA	NA	NA
3487	platycnemis pennipes	2014	8	22	234	236.3	NA	50	5758	F	platycnemis pennipes/F	Z	1	NA	NA	NA	1	NA	NA	NA
3489	platycnemis pennipes	2014	8	22	234	236.3	NA	50	5758	F	platycnemis pennipes/F	Z	NA	1	NA	NA	NA	1	NA	1
3490	calopteryx splendens	2014	8	22	234	219.2	NA	50	5858	M	calopteryx splendens/M	Z	NA	NA	NA	NA	1	1	NA	NA
3491	calopteryx splendens	2014	8	22	234	219.9	NA	50	5858	F	calopteryx splendens/F	Z	1	NA	NA	1	NA	NA	1	NA
3492	calopteryx splendens	2014	8	22	234	219.9	NA	50	5858	F	calopteryx splendens/F	Z	1	NA	NA	1	NA	NA	NA	NA
3493	platycnemis pennipes	2014	8	22	234	219.9	NA	50	5858	F	platycnemis pennipes/F	Z	1	NA	NA	NA	NA	NA	NA	NA
3494	aeshna mixta	2014	8	22	234	214	NA	2	5858	F	aeshna mixta/F	A	1	NA	NA	NA	NA	1	NA	NA
3495	calopteryx splendens	2014	8	22	234	213.3	NA	50	5858	M	calopteryx splendens/M	Z	NA	NA	NA	1	NA	1	NA	NA
3496	ischnura elegans	2014	8	22	234	212.2	NA	50	5858	M	ischnura elegans/M	Z	NA	NA	NA	1	1	1	NA	NA
3508	cordulia aenea	2015	6	25	176	672.7	NA	1	6241	M	cordulia aenea/M	A	NA	1	NA	NA	NA	NA	1	NA
3514	coenagrion puella	2015	6	25	176	672.7	NA	50	6241	M	coenagrion puella/M	Z	NA	NA	NA	NA	NA	1	NA	NA
3515	lestes sponsa	2015	6	25	176	658.2	NA	50	6241	M	lestes sponsa/M	Z	NA	NA	NA	1	1	NA	NA	NA
3516	erythromma najas	2015	6	25	176	658.2	NA	50	6241	M	erythromma najas/M	Z	NA	NA	1	NA	1	1	NA	NA
3517	aeshna grandis	2015	6	25	176	672.7	NA	1	6241	F	aeshna grandis/F	A	1	1	NA	NA	NA	NA	NA	NA
3521	pyrrhosoma nymphula	2014	6	8	159	830	NA	10	5347	F	pyrrhosoma nymphula/F	Z	NA	NA	NA	NA	NA	1	NA	NA
3522	pyrrhosoma nymphula	2014	6	8	159	255.9	NA	1	5348	M	pyrrhosoma nymphula/M	Z	NA	NA	1	NA	NA	1	NA	1
3524	coenagrion hastulatum	2015	6	25	176	658.2	NA	50	6241	M	coenagrion hastulatum/M	Z	NA	NA	NA	NA	1	1	NA	NA
3525	libellula quadrimaculata	2015	6	25	176	672.7	NA	1	6241	M	libellula quadrimaculata/M	A	1	NA	NA	NA	NA	1	NA	NA
3528	gomphus vulgatissimus	2013	5	28	148	266.2	NA	50	6863	F	gomphus vulgatissimus/F	A	1	NA	NA	NA	NA	1	NA	NA
3529	calopteryx virgo	2013	5	28	148	285.5	NA	50	6863	F	calopteryx virgo/F	Z	NA	1	NA	1	NA	NA	1	NA
3530	calopteryx virgo	2013	5	28	148	403	quarry	2	6550	F	calopteryx virgo/F	Z	NA	NA	NA	1	NA	NA	NA	NA
3531	calopteryx virgo	2013	5	28	148	307.8	NA	1	6863	F	calopteryx virgo/F	Z	NA	1	NA	NA	NA	NA	1	NA
3532	calopteryx virgo	2013	5	28	148	270.8	NA	50	6863	F	calopteryx virgo/F	Z	NA	NA	NA	NA	NA	NA	1	NA
3536	gomphus vulgatissimus	2013	5	28	148	285.5	NA	50	6863	F	gomphus vulgatissimus/F	A	1	NA	NA	1	NA	1	NA	NA
3537	platycnemis pennipes	2013	5	28	148	285.5	NA	50	6863	M	platycnemis pennipes/M	Z	NA	NA	NA	1	1	NA	NA	NA
3538	calopteryx virgo	2013	5	28	148	270.8	NA	50	6863	M	calopteryx virgo/M	Z	NA	NA	NA	1	1	1	NA	NA
3539	platycnemis pennipes	2013	5	28	148	270.8	NA	50	6863	M	platycnemis pennipes/M	Z	NA	NA	NA	NA	NA	1	NA	1
3540	calopteryx virgo	2013	5	28	148	324.5	NA	50	6863	F	calopteryx virgo/F	Z	NA	NA	NA	1	NA	NA	NA	NA
3541	calopteryx virgo	2013	5	28	148	331.1	NA	50	6863	M	calopteryx virgo/M	Z	NA	NA	NA	1	NA	1	NA	NA
3542	libellula depressa	2013	5	28	148	427.6	pond	1	6550	M	libellula depressa/M	A	NA	NA	NA	NA	1	1	NA	NA
3546	gomphus vulgatissimus	2013	5	28	148	285.5	NA	50	6863	M	gomphus vulgatissimus/M	A	1	NA	NA	NA	NA	1	NA	NA
3547	gomphus vulgatissimus	2013	5	28	148	270.8	NA	50	6863	F	gomphus vulgatissimus/F	A	NA	NA	NA	1	NA	1	NA	NA
3548	calopteryx virgo	2013	5	28	148	266.2	NA	50	6863	F	calopteryx virgo/F	Z	NA	1	NA	NA	NA	NA	1	NA
3549	calopteryx virgo	2013	5	28	148	285.5	NA	50	6863	M	calopteryx virgo/M	Z	NA	NA	NA	1	NA	1	NA	NA
3551	coenagrion puella	2013	5	28	148	429	pond	5	6550	M	coenagrion puella/M	Z	NA	NA	NA	NA	1	1	NA	NA
3556	gomphus vulgatissimus	2013	5	28	148	266.2	NA	50	6863	M	gomphus vulgatissimus/M	A	1	NA	NA	NA	NA	1	NA	NA
3557	calopteryx virgo	2013	5	28	148	331.1	NA	50	6863	F	calopteryx virgo/F	Z	NA	NA	NA	1	NA	NA	1	NA
3558	calopteryx virgo	2013	5	28	148	308.7	NA	50	6863	M	calopteryx virgo/M	Z	NA	NA	NA	1	1	1	NA	NA
3559	gomphus vulgatissimus	2013	5	28	148	308.7	NA	50	6863	M	gomphus vulgatissimus/M	A	NA	NA	NA	NA	NA	1	NA	NA
3560	gomphus vulgatissimus	2013	5	28	148	308.7	NA	50	6863	M	gomphus vulgatissimus/M	A	1	NA	NA	NA	NA	1	NA	NA
3561	platycnemis pennipes	2013	5	28	148	266.2	NA	50	6863	F	platycnemis pennipes/F	Z	NA	1	NA	NA	NA	1	NA	NA
3562	gomphus vulgatissimus	2013	5	28	148	270.8	NA	50	6863	M	gomphus vulgatissimus/M	A	1	NA	NA	NA	NA	1	NA	NA
3564	coenagrion puella	2015	6	25	176	658.2	NA	50	6241	M	coenagrion puella/M	Z	NA	NA	NA	NA	1	1	NA	NA
3565	pyrrhosoma nymphula	2015	6	25	176	672.7	NA	50	6241	F	pyrrhosoma nymphula/F	Z	NA	NA	1	NA	NA	1	NA	NA
3566	libellula quadrimaculata	2013	5	28	148	412.3	pond	3	6550	M	libellula quadrimaculata/M	A	NA	NA	NA	NA	NA	1	1	NA
3567	gomphus vulgatissimus	2013	5	28	148	308.7	NA	50	6863	F	gomphus vulgatissimus/F	A	1	NA	NA	NA	NA	1	NA	NA
3568	gomphus vulgatissimus	2013	5	28	148	266.2	NA	50	6863	F	gomphus vulgatissimus/F	A	NA	NA	NA	1	NA	1	NA	NA
3569	calopteryx virgo	2013	5	28	148	324.5	NA	50	6863	F	calopteryx virgo/F	Z	NA	NA	NA	1	NA	NA	1	NA
3570	gomphus vulgatissimus	2013	5	28	148	285.5	NA	50	6863	M	gomphus vulgatissimus/M	A	1	NA	NA	NA	NA	1	NA	NA
3571	calopteryx virgo	2013	5	28	148	266.2	NA	50	6863	F	calopteryx virgo/F	Z	1	NA	NA	1	NA	NA	NA	NA
3572	calopteryx virgo	2013	5	28	148	308.7	NA	50	6863	F	calopteryx virgo/F	Z	NA	NA	NA	1	NA	NA	1	NA
3574	coenagrion puella	2013	5	28	148	412.3	pond	5	6550	M	coenagrion puella/M	Z	NA	NA	NA	NA	1	1	NA	NA
3575	platycnemis pennipes	2013	5	28	148	308.7	NA	50	6863	F	platycnemis pennipes/F	Z	NA	NA	NA	NA	1	NA	NA	1
3576	coenagrion puella	2013	5	28	148	427.6	pond	5	6550	F	coenagrion puella/F	Z	NA	NA	NA	1	NA	1	NA	NA
3578	gomphus vulgatissimus	2013	5	28	148	270.8	NA	50	6863	M	gomphus vulgatissimus/M	A	1	NA	NA	NA	NA	1	NA	NA
3579	cordulia aenea	2013	5	28	148	429	pond	1	6550	M	cordulia aenea/M	A	NA	NA	NA	1	NA	NA	1	NA
3615	libellula depressa	2013	7	2	183	645.4	pond	5	6362	F	libellula depressa/F	A	1	1	NA	NA	NA	NA	1	NA
3640	coenagrion hastulatum	2015	6	25	176	672.7	NA	50	6241	F	coenagrion hastulatum/F	Z	1	NA	NA	1	NA	1	NA	NA
3641	pyrrhosoma nymphula	2015	6	25	176	658.2	NA	50	6241	F	pyrrhosoma nymphula/F	Z	NA	NA	1	NA	NA	1	NA	NA
3661	platycnemis pennipes	2013	7	1	182	215.1	NA	500	6050	F	platycnemis pennipes/F	Z	NA	NA	NA	NA	1	1	NA	1
3662	platycnemis pennipes	2013	7	1	182	241.7	NA	5	6050	F	platycnemis pennipes/F	Z	1	NA	NA	NA	NA	1	NA	1
3663	pyrrhosoma nymphula	2013	7	1	182	241.7	NA	5	6050	M	pyrrhosoma nymphula/M	Z	NA	NA	1	NA	NA	1	NA	NA
3664	calopteryx splendens	2013	7	1	182	343.3	pond	20	6050	M	calopteryx splendens/M	Z	NA	NA	NA	NA	NA	1	NA	NA
3665	calopteryx virgo	2013	7	1	182	257	NA	50	6050	F	calopteryx virgo/F	Z	NA	NA	NA	1	NA	NA	1	NA
3666	calopteryx splendens	2013	7	1	182	309.6	NA	10	5949	F	calopteryx splendens/F	Z	NA	1	NA	1	NA	NA	NA	NA
3667	enallagma cyathigerum	2013	7	1	182	309.6	NA	500	5949	M	enallagma cyathigerum/M	Z	NA	NA	NA	NA	1	1	NA	NA
3668	coenagrion puella	2013	7	1	182	309.6	NA	50	5949	M	coenagrion puella/M	Z	NA	NA	NA	NA	1	1	NA	NA
3669	calopteryx virgo	2013	7	1	182	342.4	NA	15	6049	F	calopteryx virgo/F	Z	NA	NA	NA	1	NA	NA	1	NA
3670	calopteryx virgo	2013	7	1	182	277.3	NA	1	6048	F	calopteryx virgo/F	Z	NA	NA	NA	1	NA	NA	1	NA
3671	platycnemis pennipes	2013	7	1	182	249.8	NA	500	6048	F	platycnemis pennipes/F	Z	1	NA	NA	NA	NA	1	NA	1
3672	gomphus vulgatissimus	2013	7	1	182	249.8	NA	50	6048	F	gomphus vulgatissimus/F	A	1	NA	NA	NA	NA	1	NA	NA
3673	ischnura elegans	2013	7	1	182	249.8	NA	50	6048	M	ischnura elegans/M	Z	NA	NA	NA	1	1	1	NA	NA
3674	calopteryx splendens	2013	5	19	139	203.1	NA	50	5858	M	calopteryx splendens/M	Z	NA	NA	NA	1	1	NA	NA	NA
3675	platycnemis pennipes	2013	5	19	139	204.1	pond	50	5857	F	platycnemis pennipes/F	Z	1	NA	NA	NA	NA	1	NA	NA
3924	ischnura elegans	2014	8	7	219	396.6	quarry	40	6952	F	ischnura elegans/F	Z	NA	1	NA	NA	NA	NA	1	NA
3925	enallagma cyathigerum	2014	8	7	219	396.6	quarry	2	6952	M	enallagma cyathigerum/M	Z	NA	NA	NA	NA	1	1	NA	NA
3926	sympetrum sanguineum	2014	8	7	219	425	NA	2	6952	F	sympetrum sanguineum/F	A	1	1	NA	NA	NA	NA	NA	NA
3927	coenagrion puella	2014	8	7	219	425	NA	1	6952	F	coenagrion puella/F	Z	NA	NA	NA	1	1	NA	NA	NA
3928	enallagma cyathigerum	2014	8	7	219	425	NA	1	6952	M	enallagma cyathigerum/M	Z	NA	NA	NA	NA	1	1	NA	NA
3935	ischnura elegans	2015	5	2	122	253.8	pond	50	5353	F	ischnura elegans/F	Z	1	NA	NA	NA	NA	1	NA	NA
3936	libellula depressa	2015	5	2	122	272.8	quarry	5	5353	F	libellula depressa/F	A	1	1	NA	NA	NA	NA	NA	NA
3937	leucorrhinia pectoralis	2015	5	2	122	257	quarry	50	5353	F	leucorrhinia pectoralis/F	A	1	NA	NA	NA	NA	1	NA	NA
3938	erythromma najas	2015	5	2	122	253.8	pond	5	5353	M	erythromma najas/M	Z	NA	NA	1	NA	1	1	NA	NA
3954	nehalennia speciosa	2013	4	26	116	416.9	NA	1	6854	F	nehalennia speciosa/F	Z	1	NA	NA	1	NA	1	NA	NA
4198	cordulegaster boltonii	2015	7	30	211	385.4	NA	1	5256	F	cordulegaster boltonii/F	A	1	NA	NA	NA	NA	1	NA	NA
4199	calopteryx virgo	2015	7	23	204	332.5	NA	1	5255	M	calopteryx virgo/M	Z	NA	NA	NA	1	1	NA	NA	NA
4210	libellula depressa	2013	6	18	169	470.2	quarry	50	6856	M	libellula depressa/M	A	NA	NA	NA	NA	NA	1	NA	NA
4211	libellula depressa	2013	6	18	169	470.2	quarry	5	6856	M	libellula depressa/M	A	NA	NA	NA	NA	1	1	NA	NA
4212	coenagrion puella	2013	6	20	171	479.1	NA	500	6855	M	coenagrion puella/M	Z	NA	NA	NA	NA	NA	1	NA	NA
4397	cordulegaster boltonii	2013	2	11	41	368	NA	5	5256	F	cordulegaster boltonii/F	A	1	NA	NA	NA	NA	1	NA	NA
4404	cordulegaster boltonii	2013	2	11	41	379.4	NA	5	5256	M	cordulegaster boltonii/M	A	1	NA	NA	NA	NA	1	NA	NA
4427	sympetrum striolatum	2013	6	20	171	479.1	NA	1	6855	M	sympetrum striolatum/M	A	NA	NA	1	NA	NA	NA	1	NA
4429	coenagrion puella	2014	8	15	227	377.6	NA	5	5253	M	coenagrion puella/M	Z	NA	NA	NA	NA	1	NA	NA	NA
4430	ischnura pumilio	2014	8	15	227	377.6	NA	50	5253	F	ischnura pumilio/F	Z	NA	1	NA	NA	NA	1	NA	NA
4431	aeshna juncea	2014	8	15	227	377.6	NA	1	5253	M	aeshna juncea/M	A	NA	NA	NA	NA	1	1	1	NA
4432	aeshna grandis	2014	8	15	227	377.6	NA	1	5253	F	aeshna grandis/F	A	1	1	1	NA	NA	NA	NA	NA
4438	platycnemis pennipes	2014	7	4	185	450	NA	8	7154	M	platycnemis pennipes/M	Z	NA	NA	NA	NA	1	1	NA	NA
4439	sympetrum sanguineum	2014	7	4	185	473.9	NA	3	7154	F	sympetrum sanguineum/F	A	1	NA	NA	NA	NA	NA	1	NA
4440	platycnemis pennipes	2014	7	16	197	442.3	NA	5	7153	F	platycnemis pennipes/F	Z	1	1	NA	NA	1	NA	NA	NA
4441	calopteryx splendens	2014	7	16	197	426.4	NA	8	7153	M	calopteryx splendens/M	Z	NA	NA	NA	1	NA	1	NA	NA
4442	calopteryx virgo	2014	7	18	199	491.5	NA	4	7152	M	calopteryx virgo/M	Z	NA	NA	NA	1	NA	1	NA	NA
4443	platycnemis pennipes	2014	8	6	218	610.5	NA	4	7352	F	platycnemis pennipes/F	Z	1	NA	NA	NA	NA	1	NA	1
4444	cordulegaster boltonii	2014	8	6	218	723.6	NA	3	7353	M	cordulegaster boltonii/M	A	1	NA	NA	1	NA	NA	NA	NA
4445	calopteryx virgo	2014	6	18	169	539.1	NA	25	7151	F	calopteryx virgo/F	Z	NA	1	NA	1	NA	NA	1	NA
4446	orthetrum albistylum	2014	6	23	174	460.8	NA	1	7054	F	orthetrum albistylum/F	A	1	NA	NA	NA	NA	1	NA	NA
4447	somatochlora metallica	2014	6	23	174	449.3	NA	3	7054	M	somatochlora metallica/M	A	NA	NA	NA	1	NA	NA	NA	NA
4448	cordulegaster boltonii	2014	6	23	174	449.3	NA	1	7054	M	cordulegaster boltonii/M	A	1	NA	NA	NA	NA	1	NA	NA
4449	pyrrhosoma nymphula	2014	6	23	174	504.8	NA	5	7154	M	pyrrhosoma nymphula/M	Z	NA	NA	1	NA	NA	1	NA	NA
4568	calopteryx virgo	2014	7	4	185	468.7	NA	4	7154	F	calopteryx virgo/F	Z	NA	NA	NA	1	NA	NA	1	NA
4569	pyrrhosoma nymphula	2014	7	4	185	468.7	NA	1	7154	F	pyrrhosoma nymphula/F	Z	NA	1	1	NA	NA	1	NA	NA
4570	coenagrion puella	2014	7	4	185	473.9	NA	15	7154	F	coenagrion puella/F	Z	NA	NA	NA	1	NA	1	NA	NA
4571	pyrrhosoma nymphula	2014	6	18	169	651	NA	2	7151	F	pyrrhosoma nymphula/F	Z	1	NA	1	NA	NA	NA	NA	NA
4600	coenagrion hastulatum	2013	6	18	169	470.2	quarry	10	6856	F	coenagrion hastulatum/F	Z	NA	NA	NA	NA	1	1	NA	NA
4601	libellula quadrimaculata	2013	6	18	169	470.2	quarry	2	6856	M	libellula quadrimaculata/M	A	NA	1	NA	NA	NA	1	1	NA
4602	ischnura elegans	2013	6	18	169	470.2	quarry	50	6856	F	ischnura elegans/F	Z	1	1	NA	NA	NA	1	NA	NA
4610	aeshna grandis	2014	8	22	234	397.2	NA	1	5257	F	aeshna grandis/F	A	1	NA	NA	NA	NA	NA	1	NA
4611	libellula depressa	2014	6	23	174	449.3	NA	1	7054	M	libellula depressa/M	A	NA	NA	NA	NA	1	1	NA	NA
4612	calopteryx splendens	2014	8	22	234	219.2	NA	50	5858	F	calopteryx splendens/F	Z	NA	1	NA	1	NA	NA	NA	NA
4613	ischnura elegans	2014	8	22	234	213.3	NA	50	5858	F	ischnura elegans/F	Z	1	NA	NA	NA	NA	1	1	NA
4824	coenagrion puella	2013	5	17	137	500	NA	5000	6852	M	coenagrion puella/M	Z	NA	NA	NA	NA	1	1	NA	NA
4825	coenagrion hastulatum	2013	5	17	137	500	NA	1	6852	F	coenagrion hastulatum/F	Z	NA	NA	NA	1	1	1	NA	NA
4826	aeshna grandis	2013	5	17	137	500	NA	1	6852	F	aeshna grandis/F	A	1	NA	1	NA	NA	NA	1	NA
4827	coenagrion hastulatum	2013	6	18	169	470.6	NA	5	6856	M	coenagrion hastulatum/M	Z	NA	NA	NA	NA	1	1	NA	NA
4828	coenagrion puella	2014	4	18	108	391.5	NA	5	5253	M	coenagrion puella/M	Z	NA	NA	NA	NA	1	NA	NA	NA
5288	cordulegaster boltonii	2015	7	30	211	382.6	NA	50	5256	M	cordulegaster boltonii/M	A	NA	NA	NA	NA	NA	1	NA	NA
5373	calopteryx splendens	2014	7	18	199	527.4	NA	2	7152	M	calopteryx splendens/M	Z	NA	NA	NA	1	NA	NA	NA	NA
5426	pyrrhosoma nymphula	2013	12	17	351	538.1	NA	50	5153	F	pyrrhosoma nymphula/F	Z	NA	NA	1	NA	NA	NA	NA	NA
5581	ischnura elegans	2013	9	12	255	322	NA	50	5951	M	ischnura elegans/M	Z	NA	NA	NA	1	1	NA	NA	NA
5582	calopteryx splendens	2013	9	12	255	322	NA	5	5951	M	calopteryx splendens/M	Z	NA	NA	NA	1	NA	1	NA	NA
5583	ischnura elegans	2013	9	12	255	322	NA	50	5951	F	ischnura elegans/F	Z	1	1	NA	NA	NA	NA	NA	NA
5584	ischnura elegans	2013	9	12	255	314.9	NA	50	5951	F	ischnura elegans/F	Z	1	1	NA	NA	NA	1	NA	NA
5585	calopteryx splendens	2013	9	12	255	314.9	NA	5	5951	M	calopteryx splendens/M	Z	NA	NA	NA	1	NA	NA	NA	NA
5586	calopteryx splendens	2013	9	12	255	314.9	NA	5	5951	F	calopteryx splendens/F	Z	1	NA	NA	1	NA	NA	1	NA
5587	sympetrum sanguineum	2013	8	27	239	454.6	pond	50	5153	M	sympetrum sanguineum/M	A	NA	1	1	NA	NA	NA	NA	NA
5588	orthetrum cancellatum	2013	8	27	239	454.6	pond	5	5153	M	orthetrum cancellatum/M	A	NA	NA	NA	NA	1	NA	NA	NA
5589	sympetrum sanguineum	2013	9	12	255	230	NA	50	5852	M	sympetrum sanguineum/M	A	1	NA	1	NA	NA	NA	NA	NA
5590	calopteryx splendens	2013	9	12	255	230	NA	5	5852	F	calopteryx splendens/F	Z	NA	1	NA	1	NA	NA	NA	NA
5591	ischnura elegans	2013	9	12	255	230	NA	5	5852	F	ischnura elegans/F	Z	1	1	NA	NA	NA	NA	NA	NA
5592	ischnura elegans	2013	9	12	255	211.2	NA	50	5852	F	ischnura elegans/F	Z	1	1	NA	NA	NA	NA	NA	NA
5593	calopteryx splendens	2013	9	12	255	199.7	NA	500	5751	M	calopteryx splendens/M	Z	NA	NA	NA	NA	1	1	NA	NA
5594	calopteryx virgo	2013	9	12	255	199.7	NA	1	5751	M	calopteryx virgo/M	Z	NA	NA	NA	1	1	NA	NA	NA
5595	platycnemis pennipes	2013	9	12	255	152	NA	5	5552	M	platycnemis pennipes/M	Z	NA	NA	NA	NA	1	1	NA	NA
5602	coenagrion hastulatum	2015	7	7	188	573.6	NA	20	5252	M	coenagrion hastulatum/M	Z	NA	NA	NA	NA	1	1	NA	NA
5603	aeshna cyanea	2015	7	7	188	573.6	NA	2	5252	M	aeshna cyanea/M	A	1	NA	NA	1	NA	1	NA	NA
5604	libellula quadrimaculata	2013	12	17	351	555.6	spring	5	5153	M	libellula quadrimaculata/M	A	NA	NA	NA	NA	NA	1	1	NA
5605	orthetrum cancellatum	2013	6	16	167	202.3	NA	50	5858	M	orthetrum cancellatum/M	A	NA	NA	NA	NA	1	1	NA	NA
5606	coenagrion puella	2013	6	16	167	202.3	NA	50	5858	F	coenagrion puella/F	Z	NA	NA	NA	NA	1	1	NA	NA
5607	calopteryx virgo	2015	7	6	187	303.4	NA	50	5558	F	calopteryx virgo/F	Z	NA	1	NA	1	NA	NA	NA	NA
5608	platycnemis pennipes	2015	7	4	185	277.5	pond	50	5557	F	platycnemis pennipes/F	Z	NA	1	NA	NA	NA	1	NA	NA
5609	platycnemis pennipes	2015	7	6	187	284.5	NA	50	5557	M	platycnemis pennipes/M	Z	NA	NA	NA	NA	NA	1	NA	NA
5610	coenagrion puella	2015	7	7	188	264	reservoir	2	6868	M	coenagrion puella/M	Z	NA	NA	NA	NA	1	1	NA	NA
5611	coenagrion puella	2015	7	7	188	240.2	reservoir	5	6768	F	coenagrion puella/F	Z	NA	NA	NA	1	NA	1	NA	NA
5612	coenagrion puella	2015	7	1	182	207.6	reservoir	3	6964	F	coenagrion puella/F	Z	NA	NA	NA	NA	1	1	NA	NA
5613	coenagrion scitulum	2015	7	7	188	269.4	NA	1	6868	M	coenagrion scitulum/M	Z	NA	NA	NA	NA	1	1	NA	NA
5614	orthetrum albistylum	2015	7	7	188	202.6	NA	1	6866	F	orthetrum albistylum/F	A	NA	NA	NA	NA	NA	1	NA	1
5615	orthetrum albistylum	2015	7	7	188	269.4	NA	1	6868	F	orthetrum albistylum/F	A	1	NA	NA	NA	NA	1	NA	1
5616	orthetrum albistylum	2015	7	7	188	240.2	reservoir	6	6768	M	orthetrum albistylum/M	A	NA	NA	NA	NA	1	NA	NA	1
5617	orthetrum albistylum	2015	6	30	181	190.7	NA	2	7163	F	orthetrum albistylum/F	A	1	NA	NA	NA	NA	1	NA	NA
5618	orthetrum cancellatum	2015	7	7	188	202.6	NA	1	6866	M	orthetrum cancellatum/M	A	NA	NA	NA	NA	1	1	NA	NA
5619	orthetrum cancellatum	2015	7	7	188	264	reservoir	5	6868	M	orthetrum cancellatum/M	A	NA	NA	NA	NA	1	NA	NA	NA
5620	orthetrum cancellatum	2015	7	2	183	415.8	NA	6	6664	M	orthetrum cancellatum/M	A	NA	NA	NA	NA	1	1	NA	NA
5621	erythromma viridulum	2015	7	7	188	240.2	reservoir	1	6768	M	erythromma viridulum/M	Z	NA	NA	1	NA	1	1	NA	NA
5622	anax imperator	2015	7	1	182	190.4	pond	1	6865	F	anax imperator/F	A	NA	NA	NA	NA	1	NA	NA	NA
5623	calopteryx virgo	2015	7	4	185	322.8	NA	2	5254	M	calopteryx virgo/M	Z	NA	NA	NA	1	1	1	NA	NA
5665	coenagrion puella	2014	6	13	164	471.1	NA	1	7053	F	coenagrion puella/F	Z	NA	NA	NA	1	NA	1	NA	NA
5666	somatochlora metallica	2014	6	13	164	471.1	NA	5	7053	M	somatochlora metallica/M	A	1	NA	NA	1	NA	NA	NA	NA
5667	cordulegaster boltonii	2014	6	18	169	599.5	NA	1	7151	M	cordulegaster boltonii/M	A	1	NA	NA	1	NA	1	NA	NA
5668	calopteryx splendens	2014	7	16	197	443.6	NA	8	7153	M	calopteryx splendens/M	Z	NA	NA	NA	1	NA	1	NA	NA
5669	calopteryx splendens	2014	7	16	197	417	NA	5	7153	F	calopteryx splendens/F	Z	NA	NA	NA	1	NA	NA	NA	NA
5739	gomphus vulgatissimus	2013	9	12	255	152	NA	1	5552	M	gomphus vulgatissimus/M	A	NA	NA	NA	NA	NA	1	NA	NA
5838	calopteryx splendens	2015	7	3	184	233.3	NA	50	5759	F	calopteryx splendens/F	Z	NA	NA	NA	1	NA	NA	1	NA
5839	calopteryx splendens	2015	7	3	184	233.3	NA	50	5759	M	calopteryx splendens/M	Z	NA	NA	NA	1	NA	1	NA	NA
5840	somatochlora alpestris	2015	7	2	183	1335.3	NA	5	5259	F	somatochlora alpestris/F	A	NA	NA	NA	1	NA	1	1	NA
5843	calopteryx splendens	2015	7	3	184	222	NA	50	5759	F	calopteryx splendens/F	Z	NA	NA	NA	1	NA	NA	NA	NA
5867	somatochlora alpestris	2015	7	2	183	1358.3	NA	50	5259	M	somatochlora alpestris/M	A	NA	NA	NA	NA	NA	1	1	NA
5868	somatochlora alpestris	2015	7	2	183	1358.3	NA	20	5259	F	somatochlora alpestris/F	A	NA	NA	NA	1	NA	NA	1	NA
5869	calopteryx splendens	2015	7	3	184	240	NA	50	5759	M	calopteryx splendens/M	Z	NA	NA	NA	1	NA	1	NA	NA
5870	platycnemis pennipes	2015	7	3	184	240	NA	500	5759	F	platycnemis pennipes/F	Z	1	NA	NA	NA	NA	NA	NA	NA
5871	ischnura elegans	2015	7	3	184	240	NA	5	5759	M	ischnura elegans/M	Z	NA	NA	NA	1	NA	1	NA	NA
5872	orthetrum brunneum	2015	7	3	184	240	NA	1	5759	F	orthetrum brunneum/F	A	NA	1	NA	NA	NA	NA	NA	NA
5873	platycnemis pennipes	2015	7	3	184	242.9	NA	500	5658	F	platycnemis pennipes/F	Z	1	NA	NA	NA	1	NA	NA	1
6078	leucorrhinia dubia	2015	7	2	183	1324.3	NA	500	5259	F	leucorrhinia dubia/F	A	1	NA	NA	NA	NA	1	NA	NA
6079	leucorrhinia dubia	2015	7	2	183	1324.3	NA	500	5259	F	leucorrhinia dubia/F	A	1	NA	NA	NA	NA	1	NA	NA
6080	aeshna juncea	2015	7	2	183	1324.3	NA	500	5259	M	aeshna juncea/M	A	NA	NA	NA	NA	1	1	1	NA
6081	somatochlora alpestris	2015	7	2	183	1324.3	NA	5	5259	M	somatochlora alpestris/M	A	NA	NA	NA	1	NA	NA	1	NA
6082	aeshna juncea	2015	7	2	183	1335.3	NA	50	5259	M	aeshna juncea/M	A	NA	NA	NA	1	1	NA	1	NA
6083	platycnemis pennipes	2015	7	3	184	240	NA	50	5759	F	platycnemis pennipes/F	Z	1	NA	NA	NA	NA	1	NA	NA
6084	calopteryx splendens	2015	7	3	184	240	NA	50	5759	M	calopteryx splendens/M	Z	NA	NA	NA	1	NA	1	NA	NA
6091	aeshna juncea	2015	7	2	183	1358.3	NA	500	5259	F	aeshna juncea/F	A	NA	NA	NA	NA	1	1	1	NA
6092	platycnemis pennipes	2015	7	3	184	253	NA	50	5659	M	platycnemis pennipes/M	Z	NA	NA	NA	1	1	NA	NA	1
6093	calopteryx virgo	2015	7	3	184	240	NA	1	5759	F	calopteryx virgo/F	Z	NA	NA	NA	1	NA	NA	1	NA
6094	ischnura elegans	2015	7	3	184	222	NA	5	5759	M	ischnura elegans/M	Z	NA	NA	NA	1	NA	1	NA	NA
6103	platycnemis pennipes	2015	7	3	184	233.3	NA	50	5759	F	platycnemis pennipes/F	Z	1	NA	NA	NA	NA	1	NA	1
6104	calopteryx splendens	2015	7	3	184	253	NA	50	5659	M	calopteryx splendens/M	Z	NA	NA	NA	1	NA	1	NA	NA
6105	somatochlora alpestris	2015	7	2	183	1335.3	NA	5	5259	F	somatochlora alpestris/F	A	NA	NA	NA	1	NA	1	NA	NA
6106	calopteryx splendens	2015	7	3	184	242.9	NA	500	5658	M	calopteryx splendens/M	Z	NA	NA	NA	1	1	1	NA	NA
6140	aeshna grandis	2014	8	22	234	620.6	NA	5	5257	F	aeshna grandis/F	A	1	1	NA	NA	NA	NA	NA	NA
6141	calopteryx splendens	2014	8	22	234	235.5	NA	50	5758	F	calopteryx splendens/F	Z	1	NA	NA	1	NA	NA	NA	NA
6142	leucorrhinia dubia	2015	7	2	183	1358.3	NA	50	5259	F	leucorrhinia dubia/F	A	1	NA	NA	NA	NA	1	NA	NA
6143	aeshna cyanea	2015	7	2	183	1358.3	NA	20	5259	F	aeshna cyanea/F	A	NA	NA	NA	NA	NA	1	1	NA
6144	ischnura elegans	2015	7	3	184	233.3	NA	5	5759	M	ischnura elegans/M	Z	NA	NA	NA	1	1	1	NA	NA
6145	calopteryx splendens	2015	7	3	184	253	NA	50	5659	F	calopteryx splendens/F	Z	1	1	NA	1	NA	NA	NA	NA
6146	platycnemis pennipes	2015	7	3	184	242	NA	500	5759	F	platycnemis pennipes/F	Z	NA	NA	NA	NA	NA	1	NA	1
6195	platycnemis pennipes	2015	7	3	184	222	NA	500	5759	F	platycnemis pennipes/F	Z	1	1	NA	NA	NA	NA	NA	NA
6196	somatochlora alpestris	2015	7	2	183	1358.3	NA	50	5259	F	somatochlora alpestris/F	A	NA	NA	NA	1	NA	1	NA	NA
6197	calopteryx splendens	2015	7	3	184	222	NA	50	5759	F	calopteryx splendens/F	Z	NA	1	NA	NA	NA	NA	1	NA
6198	calopteryx virgo	2015	7	2	183	337.8	NA	50	5458	F	calopteryx virgo/F	Z	NA	1	NA	NA	NA	NA	1	NA
6253	orthetrum cancellatum	2015	7	3	184	222	NA	1	5759	M	orthetrum cancellatum/M	A	NA	NA	NA	NA	NA	1	NA	NA
6254	gomphus vulgatissimus	2015	7	3	184	242.9	NA	2	5658	F	gomphus vulgatissimus/F	A	NA	NA	NA	1	NA	1	NA	NA
6255	somatochlora alpestris	2015	7	2	183	1324.3	NA	50	5259	M	somatochlora alpestris/M	A	NA	NA	NA	1	NA	1	NA	NA
6256	platycnemis pennipes	2015	7	3	184	222	NA	50	5759	F	platycnemis pennipes/F	Z	NA	NA	NA	NA	1	1	NA	NA
6257	aeshna cyanea	2015	7	2	183	1324.3	NA	2	5259	F	aeshna cyanea/F	A	NA	NA	NA	NA	1	1	NA	NA
6258	platycnemis pennipes	2015	7	3	184	242	NA	50	5759	M	platycnemis pennipes/M	Z	NA	NA	NA	1	1	1	NA	NA
6312	platycnemis pennipes	2015	7	3	184	253	NA	500	5659	M	platycnemis pennipes/M	Z	NA	NA	NA	1	1	NA	NA	1
6329	somatochlora metallica	2015	7	2	183	380.1	NA	1	5358	M	somatochlora metallica/M	A	1	NA	NA	1	NA	NA	NA	NA
6330	leucorrhinia dubia	2015	7	2	183	1324.3	NA	50	5259	M	leucorrhinia dubia/M	A	NA	NA	1	NA	NA	1	NA	NA
6331	calopteryx splendens	2015	7	3	184	242.9	NA	50	5658	F	calopteryx splendens/F	Z	1	NA	NA	1	NA	NA	NA	NA
6332	leucorrhinia dubia	2015	7	2	183	1358.3	NA	50	5259	F	leucorrhinia dubia/F	A	1	NA	NA	NA	NA	1	NA	NA
6333	calopteryx splendens	2015	7	3	184	242	NA	5	5759	M	calopteryx splendens/M	Z	NA	NA	NA	1	1	1	NA	NA
6338	coenagrion puella	2015	7	2	183	1324.3	NA	2	5259	F	coenagrion puella/F	Z	NA	NA	NA	1	1	1	NA	NA
6339	platycnemis pennipes	2015	7	3	184	233.3	NA	500	5759	M	platycnemis pennipes/M	Z	NA	NA	NA	1	NA	1	NA	1
6340	enallagma cyathigerum	2015	7	2	183	1358.3	NA	1	5259	F	enallagma cyathigerum/F	Z	1	NA	NA	NA	1	1	NA	NA
6345	leucorrhinia dubia	2015	7	2	183	1358.3	NA	50	5259	M	leucorrhinia dubia/M	A	NA	NA	1	NA	NA	1	NA	NA
6346	platycnemis pennipes	2015	7	3	184	242.9	NA	50	5658	M	platycnemis pennipes/M	Z	NA	NA	NA	1	1	NA	NA	NA
6347	enallagma cyathigerum	2015	7	2	183	1324.3	NA	20	5259	M	enallagma cyathigerum/M	Z	NA	NA	NA	NA	1	1	NA	NA
6348	ischnura elegans	2015	7	3	184	242.9	NA	2	5658	F	ischnura elegans/F	Z	NA	1	NA	NA	NA	1	1	NA
6349	libellula depressa	2013	9	12	255	230	NA	50	5852	F	libellula depressa/F	A	1	1	NA	NA	NA	NA	1	NA
6387	libellula depressa	2013	5	6	126	245	pond	1	6375	F	libellula depressa/F	A	NA	NA	NA	NA	NA	1	1	NA
6407	calopteryx splendens	2013	6	8	159	154.7	NA	1	7267	M	calopteryx splendens/M	Z	NA	NA	NA	NA	1	1	NA	NA
6492	aeshna cyanea	2013	9	5	248	329.4	NA	1	7162	F	aeshna cyanea/F	A	NA	NA	NA	1	NA	1	NA	NA
6493	sympetrum sanguineum	2013	9	5	248	329.4	NA	3	7162	M	sympetrum sanguineum/M	A	NA	1	1	NA	NA	NA	1	NA
6494	aeshna cyanea	2013	10	22	295	454.7	pond	1	6666	F	aeshna cyanea/F	A	1	NA	NA	NA	NA	1	NA	NA
6498	aeshna cyanea	2013	12	17	351	538.1	NA	50	5153	F	aeshna cyanea/F	A	NA	NA	NA	1	NA	1	1	NA
6499	calopteryx splendens	2014	7	17	198	153.1	NA	500	5551	M	calopteryx splendens/M	Z	NA	NA	NA	1	1	1	NA	NA
6500	platycnemis pennipes	2014	7	17	198	188.4	NA	50	5251	F	platycnemis pennipes/F	Z	NA	NA	NA	NA	NA	1	NA	1
6501	erythromma najas	2014	7	17	198	127.2	oxbow	5	5251	F	erythromma najas/F	Z	NA	NA	NA	1	1	1	NA	NA
6502	calopteryx splendens	2014	7	17	198	160.2	NA	5	5551	M	calopteryx splendens/M	Z	NA	NA	NA	NA	1	1	NA	NA
6503	platycnemis pennipes	2014	7	17	198	181	NA	50	5251	M	platycnemis pennipes/M	Z	NA	NA	NA	NA	NA	1	NA	NA
6504	calopteryx virgo	2014	7	16	197	188.4	NA	1	5952	M	calopteryx virgo/M	Z	NA	NA	NA	1	1	1	NA	NA
6505	calopteryx splendens	2014	7	17	198	182.2	NA	5	5351	F	calopteryx splendens/F	Z	1	NA	NA	1	NA	NA	1	NA
6506	gomphus vulgatissimus	2014	7	17	198	150	NA	5	5550	F	gomphus vulgatissimus/F	A	1	NA	NA	NA	NA	1	NA	NA
6507	platycnemis pennipes	2014	7	17	198	155.5	NA	50	5451	M	platycnemis pennipes/M	Z	NA	NA	NA	NA	1	NA	NA	NA
6508	platycnemis pennipes	2014	7	17	198	127.2	oxbow	500	5251	M	platycnemis pennipes/M	Z	NA	NA	NA	NA	1	1	NA	NA
6509	ischnura elegans	2014	7	17	198	127.2	oxbow	500	5251	F	ischnura elegans/F	Z	1	1	NA	1	NA	NA	NA	NA
6510	calopteryx splendens	2014	7	17	198	150	NA	50	5451	F	calopteryx splendens/F	Z	NA	NA	NA	1	NA	NA	1	NA
6511	anax parthenope	2014	7	17	198	127.2	oxbow	1	5251	M	anax parthenope/M	A	NA	1	NA	NA	1	NA	NA	NA
6512	calopteryx splendens	2014	7	17	198	155.5	NA	50	5451	M	calopteryx splendens/M	Z	NA	NA	NA	NA	1	1	NA	NA
6513	coenagrion puella	2014	7	17	198	127.2	oxbow	50	5251	M	coenagrion puella/M	Z	NA	NA	NA	NA	1	1	NA	NA
6514	platycnemis pennipes	2014	7	17	198	150	NA	50	5550	F	platycnemis pennipes/F	Z	1	NA	NA	NA	NA	NA	NA	1
6515	calopteryx splendens	2014	7	17	198	188.4	NA	50	5251	F	calopteryx splendens/F	Z	NA	NA	NA	1	NA	NA	1	NA
6516	calopteryx splendens	2014	7	17	198	181	NA	50	5251	F	calopteryx splendens/F	Z	NA	NA	NA	1	NA	NA	1	NA
6517	platycnemis pennipes	2014	7	17	198	153.1	NA	500	5551	F	platycnemis pennipes/F	Z	1	NA	NA	NA	NA	NA	NA	1
6518	ischnura elegans	2014	7	17	198	150	NA	50	5550	M	ischnura elegans/M	Z	NA	NA	NA	1	NA	1	NA	NA
6519	calopteryx splendens	2014	7	17	198	181	NA	50	5251	F	calopteryx splendens/F	Z	NA	NA	NA	1	NA	NA	1	NA
6520	platycnemis pennipes	2014	7	17	198	146.6	NA	50	5551	F	platycnemis pennipes/F	Z	1	NA	NA	NA	1	1	NA	NA
6521	aeshna cyanea	2014	7	14	195	705.6	NA	1	5870	M	aeshna cyanea/M	A	NA	NA	NA	NA	1	1	NA	NA
6525	aeshna cyanea	2014	7	14	195	426.5	NA	1	5256	M	aeshna cyanea/M	A	NA	NA	NA	1	NA	1	NA	NA
6526	anax parthenope	2014	6	28	179	242.9	NA	1	5954	F	anax parthenope/F	A	NA	NA	NA	1	NA	1	1	NA
6527	cordulegaster bidentata	2014	6	28	179	268.8	NA	1	6871	F	cordulegaster bidentata/F	A	1	NA	NA	1	NA	1	NA	NA
6528	calopteryx splendens	2014	7	13	194	234.7	NA	5	5553	M	calopteryx splendens/M	Z	NA	NA	NA	NA	1	1	NA	NA
6529	calopteryx splendens	2014	6	29	180	236.3	NA	50	5758	M	calopteryx splendens/M	Z	NA	NA	NA	1	1	NA	NA	NA
6530	leucorrhinia dubia	2014	6	18	169	830.7	NA	100	6249	M	leucorrhinia dubia/M	A	NA	NA	1	NA	NA	1	NA	NA
6531	calopteryx virgo	2014	7	13	194	234.7	NA	50	5553	M	calopteryx virgo/M	Z	NA	NA	NA	1	NA	1	NA	NA
6532	aeshna cyanea	2014	7	13	194	226.4	NA	5	5452	F	aeshna cyanea/F	A	NA	NA	NA	NA	NA	1	1	NA
6533	calopteryx splendens	2014	6	29	180	235.5	NA	50	5758	F	calopteryx splendens/F	Z	NA	NA	NA	1	NA	NA	1	NA
6534	enallagma cyathigerum	2014	6	15	166	481.5	NA	1	5841	F	enallagma cyathigerum/F	Z	NA	NA	NA	NA	1	1	NA	NA
6535	aeshna cyanea	2013	8	30	242	482.3	NA	1	5841	F	aeshna cyanea/F	A	NA	NA	NA	NA	1	1	NA	NA
6536	erythromma viridulum	2014	7	13	194	152	NA	15	5552	M	erythromma viridulum/M	Z	NA	NA	1	NA	1	1	NA	NA
6537	platycnemis pennipes	2014	7	13	194	152	NA	500	5552	M	platycnemis pennipes/M	Z	NA	NA	NA	1	NA	1	NA	1
6538	orthetrum brunneum	2014	6	28	179	242.9	NA	1	5954	M	orthetrum brunneum/M	A	NA	NA	NA	NA	1	NA	NA	NA
6539	platycnemis pennipes	2014	6	29	180	235.5	NA	50	5758	M	platycnemis pennipes/M	Z	NA	NA	NA	NA	1	NA	NA	1
6540	orthetrum cancellatum	2014	7	12	193	662.7	NA	1	6957	F	orthetrum cancellatum/F	A	1	NA	NA	NA	NA	1	NA	NA
6541	pyrrhosoma nymphula	2014	6	18	169	830.7	NA	1	6249	M	pyrrhosoma nymphula/M	Z	NA	1	NA	NA	NA	1	NA	NA
6542	calopteryx splendens	2014	7	10	191	225.4	NA	1	7262	M	calopteryx splendens/M	Z	NA	NA	NA	1	1	NA	NA	NA
6543	calopteryx virgo	2014	7	13	194	231.4	NA	50	5553	M	calopteryx virgo/M	Z	NA	NA	NA	1	NA	1	NA	NA
6544	gomphus vulgatissimus	2014	7	13	194	259.9	NA	1	5553	F	gomphus vulgatissimus/F	A	1	NA	NA	1	NA	1	NA	NA
6545	gomphus vulgatissimus	2014	7	13	194	234.7	NA	5	5553	F	gomphus vulgatissimus/F	A	1	NA	NA	1	NA	1	NA	NA
6546	pyrrhosoma nymphula	2014	7	12	193	662.7	NA	10	6957	M	pyrrhosoma nymphula/M	Z	1	NA	1	NA	NA	NA	NA	1
6547	calopteryx virgo	2014	7	13	194	259.9	NA	5	5553	M	calopteryx virgo/M	Z	NA	NA	NA	1	1	NA	NA	NA
6548	sympetrum striolatum	2014	7	12	193	662.7	NA	10	6957	F	sympetrum striolatum/F	A	1	1	NA	NA	NA	NA	NA	NA
6549	platycnemis pennipes	2014	7	13	194	234.7	NA	5	5553	F	platycnemis pennipes/F	Z	1	NA	NA	NA	NA	NA	NA	1
6550	calopteryx splendens	2014	6	29	180	236.3	NA	50	5758	M	calopteryx splendens/M	Z	NA	NA	NA	1	NA	1	NA	NA
6551	enallagma cyathigerum	2014	6	13	164	303	NA	1	5951	M	enallagma cyathigerum/M	Z	NA	NA	NA	NA	1	1	NA	NA
6552	cordulegaster boltonii	2014	7	12	193	662.7	NA	50	6957	M	cordulegaster boltonii/M	A	1	NA	NA	1	NA	NA	NA	NA
6553	platycnemis pennipes	2014	6	23	174	182.7	NA	1	5856	F	platycnemis pennipes/F	Z	1	NA	NA	NA	NA	1	NA	1
6554	libellula depressa	2014	6	28	179	242.9	NA	1	5954	F	libellula depressa/F	A	NA	1	NA	NA	NA	1	1	NA
6555	platycnemis pennipes	2014	7	13	194	161	NA	5	5552	F	platycnemis pennipes/F	Z	NA	1	NA	NA	NA	1	NA	1
6556	platycnemis pennipes	2014	7	13	194	198.6	NA	5	5552	F	platycnemis pennipes/F	Z	NA	NA	NA	NA	NA	1	NA	1
6557	calopteryx splendens	2014	7	13	194	151	NA	50	5552	M	calopteryx splendens/M	Z	NA	NA	NA	1	1	NA	NA	NA
6558	coenagrion hastulatum	2014	6	18	169	830.7	NA	1	6249	M	coenagrion hastulatum/M	Z	NA	NA	NA	NA	1	NA	NA	NA
6559	orthetrum cancellatum	2014	6	23	174	346	NA	1	6154	M	orthetrum cancellatum/M	A	NA	NA	NA	NA	1	1	NA	NA
6560	gomphus vulgatissimus	2014	7	13	194	231.4	NA	50	5553	M	gomphus vulgatissimus/M	A	1	NA	NA	NA	NA	1	NA	NA
6561	orthetrum cancellatum	2014	7	13	194	152	NA	50	5552	M	orthetrum cancellatum/M	A	NA	NA	NA	NA	1	1	NA	NA
6562	platycnemis pennipes	2014	6	29	180	235.5	NA	50	5758	M	platycnemis pennipes/M	Z	NA	NA	NA	NA	NA	1	NA	1
6563	platycnemis pennipes	2014	6	7	158	346	NA	1	6154	M	platycnemis pennipes/M	Z	NA	NA	NA	NA	1	NA	NA	1
6564	calopteryx splendens	2014	6	15	166	248.1	NA	1	6373	M	calopteryx splendens/M	Z	NA	NA	NA	1	1	NA	NA	NA
6565	libellula quadrimaculata	2014	6	28	179	242.9	NA	1	5954	F	libellula quadrimaculata/F	A	1	1	NA	NA	NA	NA	1	NA
6566	calopteryx splendens	2014	7	13	194	249.2	NA	5	5453	F	calopteryx splendens/F	Z	NA	NA	NA	1	NA	NA	NA	NA
6567	enallagma cyathigerum	2014	6	18	169	833.4	NA	1	6249	F	enallagma cyathigerum/F	Z	NA	NA	NA	NA	NA	1	NA	NA
6568	coenagrion puella	2014	7	8	189	268.3	NA	1	6871	M	coenagrion puella/M	Z	NA	NA	NA	NA	1	1	NA	NA
6569	sympetrum sanguineum	2014	7	13	194	250.4	NA	5	5453	M	sympetrum sanguineum/M	A	1	NA	1	NA	NA	NA	1	NA
6570	libellula quadrimaculata	2014	6	18	169	830.7	NA	1	6249	F	libellula quadrimaculata/F	A	NA	NA	NA	NA	NA	1	1	NA
6571	calopteryx virgo	2014	7	13	194	234.7	NA	50	5553	M	calopteryx virgo/M	Z	NA	NA	NA	1	NA	1	NA	NA
6572	calopteryx virgo	2014	7	13	194	259.9	NA	50	5553	F	calopteryx virgo/F	Z	NA	NA	NA	NA	NA	NA	1	NA
6573	aeshna grandis	2014	7	13	194	259.9	NA	1	5553	M	aeshna grandis/M	A	1	1	NA	NA	NA	NA	1	NA
6574	platycnemis pennipes	2014	7	13	194	152	NA	50	5552	M	platycnemis pennipes/M	Z	NA	NA	NA	NA	1	NA	NA	NA
6575	ischnura elegans	2014	7	13	194	152	NA	50	5552	M	ischnura elegans/M	Z	NA	NA	NA	1	1	NA	NA	NA
6576	platycnemis pennipes	2014	7	13	194	151	NA	50	5552	F	platycnemis pennipes/F	Z	NA	NA	NA	NA	1	1	NA	NA
6577	anax imperator	2014	6	28	179	242.9	NA	1	5954	F	anax imperator/F	A	NA	NA	NA	1	1	NA	NA	NA
6578	aeshna cyanea	2014	7	6	187	1205.6	NA	1	5869	M	aeshna cyanea/M	A	NA	NA	NA	1	NA	1	NA	NA
6579	ophiogomphus cecilia	2014	6	23	174	182.7	NA	1	5856	F	ophiogomphus cecilia/F	A	1	NA	NA	1	NA	1	NA	NA
6580	calopteryx virgo	2014	6	6	157	305.1	NA	3	5660	F	calopteryx virgo/F	Z	1	NA	NA	1	NA	NA	1	NA
6581	gomphus vulgatissimus	2014	7	13	194	237.6	NA	50	5553	F	gomphus vulgatissimus/F	A	1	NA	NA	1	NA	1	NA	NA
6582	lestes sponsa	2013	8	3	215	481.1	NA	1	5841	F	lestes sponsa/F	Z	NA	1	NA	1	NA	1	NA	NA
6583	libellula quadrimaculata	2014	7	12	193	662.7	NA	2	6957	M	libellula quadrimaculata/M	A	1	1	NA	NA	NA	1	NA	NA
6584	ischnura elegans	2014	6	28	179	242.9	NA	1	5954	M	ischnura elegans/M	Z	NA	NA	NA	1	NA	1	NA	NA
6585	calopteryx splendens	2014	6	15	166	419.1	pond	1	6251	F	calopteryx splendens/F	Z	NA	NA	NA	1	NA	NA	1	NA
6586	platycnemis pennipes	2014	7	13	194	152	NA	50	5552	M	platycnemis pennipes/M	Z	NA	NA	NA	NA	NA	1	NA	NA
6587	calopteryx virgo	2014	7	13	194	237.6	NA	50	5553	F	calopteryx virgo/F	Z	NA	NA	NA	1	NA	NA	1	NA
6588	coenagrion puella	2014	7	13	194	259.9	NA	50	5553	M	coenagrion puella/M	Z	NA	NA	NA	NA	1	1	NA	NA
6589	calopteryx virgo	2014	7	13	194	249.2	NA	5	5453	M	calopteryx virgo/M	Z	NA	NA	NA	1	1	1	NA	NA
6590	pyrrhosoma nymphula	2014	6	15	166	479.5	NA	1	5841	M	pyrrhosoma nymphula/M	Z	NA	NA	1	NA	NA	NA	NA	1
6591	calopteryx virgo	2014	7	13	194	231.4	NA	50	5553	F	calopteryx virgo/F	Z	NA	1	NA	1	NA	NA	1	NA
6592	ischnura pumilio	2014	6	10	161	478.6	NA	1	5841	M	ischnura pumilio/M	Z	NA	NA	NA	1	NA	1	NA	NA
6593	onychogomphus forcipatus	2014	7	6	187	293.4	pond	1	6772	M	onychogomphus forcipatus/M	A	1	NA	NA	NA	NA	NA	NA	NA
6594	calopteryx virgo	2014	7	13	194	259.9	NA	50	5553	F	calopteryx virgo/F	Z	NA	NA	NA	1	NA	NA	1	NA
6595	erythromma lindenii	2014	7	13	194	152	NA	3	5552	F	erythromma lindenii/F	Z	NA	NA	NA	1	NA	1	NA	NA
6596	calopteryx splendens	2014	7	13	194	231.4	NA	1	5553	F	calopteryx splendens/F	Z	NA	NA	NA	1	NA	NA	NA	NA
6597	anax parthenope	2014	7	13	194	152	NA	3	5552	F	anax parthenope/F	A	1	NA	NA	NA	NA	NA	1	NA
6598	orthetrum cancellatum	2014	7	13	194	151	NA	50	5552	F	orthetrum cancellatum/F	A	1	NA	NA	NA	NA	1	NA	NA
6599	anax parthenope	2014	7	13	194	151	NA	1	5552	F	anax parthenope/F	A	1	NA	NA	NA	NA	1	1	NA
6600	stylurus flavipes	2014	7	13	194	151	NA	1	5552	M	stylurus flavipes/M	A	1	NA	NA	NA	1	1	NA	NA
6601	platycnemis pennipes	2014	7	13	194	151	NA	500	5552	M	platycnemis pennipes/M	Z	NA	NA	NA	1	1	1	NA	NA
6602	ischnura elegans	2014	7	13	194	151	NA	50	5552	M	ischnura elegans/M	Z	NA	NA	NA	1	1	NA	NA	NA
6603	calopteryx splendens	2014	7	13	194	161	NA	5	5552	F	calopteryx splendens/F	Z	1	NA	NA	1	NA	NA	NA	NA
6604	calopteryx virgo	2014	7	13	194	198.6	NA	5	5552	M	calopteryx virgo/M	Z	NA	NA	NA	1	NA	1	NA	NA
6605	platycnemis pennipes	2014	7	13	194	205	NA	5	5552	F	platycnemis pennipes/F	Z	1	NA	NA	NA	NA	1	NA	1
6606	aeshna cyanea	2014	7	13	194	250.4	NA	5	5453	F	aeshna cyanea/F	A	1	1	NA	1	NA	NA	NA	NA
6607	calopteryx splendens	2014	6	29	180	235.5	NA	50	5758	F	calopteryx splendens/F	Z	NA	NA	NA	1	NA	NA	NA	NA
6608	platycnemis pennipes	2014	6	29	180	236.3	NA	50	5758	F	platycnemis pennipes/F	Z	NA	NA	NA	NA	NA	1	NA	1
6609	anax parthenope	2014	6	15	166	183	pond	1	5852	F	anax parthenope/F	A	1	NA	NA	NA	NA	1	1	NA
6610	libellula depressa	2014	6	8	159	476.3	NA	1	5841	F	libellula depressa/F	A	NA	NA	NA	NA	NA	NA	1	NA
6611	coenagrion puella	2014	6	15	166	481.5	NA	1	5841	F	coenagrion puella/F	Z	NA	NA	NA	NA	1	1	NA	NA
6612	calopteryx splendens	2014	7	13	194	152	NA	50	5552	F	calopteryx splendens/F	Z	1	NA	NA	1	NA	NA	1	NA
6613	aeshna cyanea	2014	7	13	194	236.2	NA	5	5453	M	aeshna cyanea/M	A	NA	NA	NA	NA	1	1	NA	NA
6614	libellula quadrimaculata	2014	6	15	166	183	pond	1	5852	F	libellula quadrimaculata/F	A	1	1	NA	NA	NA	NA	1	NA
6615	orthetrum coerulescens	2014	7	13	194	231.4	NA	1	5553	M	orthetrum coerulescens/M	A	NA	NA	NA	NA	1	NA	NA	NA
6616	calopteryx splendens	2014	6	23	174	182.7	NA	1	5856	F	calopteryx splendens/F	Z	NA	NA	NA	1	NA	NA	1	NA
6617	somatochlora flavomaculata	2014	7	13	194	237.6	NA	1	5553	F	somatochlora flavomaculata/F	A	1	NA	NA	NA	NA	NA	NA	NA
6618	orthetrum cancellatum	2014	6	13	164	303	NA	1	5951	F	orthetrum cancellatum/F	A	1	NA	NA	NA	NA	1	NA	NA
6619	aeshna cyanea	2014	7	13	194	236.2	NA	5	5453	M	aeshna cyanea/M	A	NA	NA	NA	1	NA	NA	NA	NA
6620	platycnemis pennipes	2014	6	29	180	236.3	NA	50	5758	F	platycnemis pennipes/F	Z	1	NA	NA	NA	NA	NA	NA	1
6621	coenagrion scitulum	2014	6	29	180	214.8	pond	1	6771	M	coenagrion scitulum/M	Z	NA	NA	NA	NA	1	1	NA	NA
6622	somatochlora metallica	2014	7	13	194	271	NA	1	6871	M	somatochlora metallica/M	A	1	NA	NA	1	NA	NA	NA	NA
6623	orthetrum albistylum	2014	6	15	166	403.6	pond	1	6251	M	orthetrum albistylum/M	A	NA	NA	NA	NA	1	NA	NA	1
6624	calopteryx splendens	2014	6	22	173	415.4	pond	1	6250	F	calopteryx splendens/F	Z	NA	1	NA	1	NA	NA	NA	NA
6625	calopteryx virgo	2014	7	13	194	237.6	NA	50	5553	F	calopteryx virgo/F	Z	NA	NA	NA	1	NA	NA	1	NA
6626	calopteryx virgo	2014	6	15	166	578.8	NA	1	5360	M	calopteryx virgo/M	Z	NA	NA	NA	1	NA	1	NA	NA
6627	coenagrion puella	2014	6	18	169	830.7	NA	1	6249	M	coenagrion puella/M	Z	NA	NA	NA	NA	1	1	NA	NA
6628	coenagrion scitulum	2014	6	28	179	268.8	NA	1	6871	M	coenagrion scitulum/M	Z	NA	NA	NA	NA	1	1	NA	NA
6629	platycnemis pennipes	2014	7	13	194	249.2	NA	5	5453	M	platycnemis pennipes/M	Z	NA	NA	NA	NA	NA	1	NA	1
6630	calopteryx virgo	2014	7	12	193	662.7	NA	50	6957	F	calopteryx virgo/F	Z	NA	1	NA	NA	NA	NA	1	NA
6631	libellula depressa	2014	7	12	193	662.7	NA	1	6957	M	libellula depressa/M	A	NA	NA	NA	NA	1	1	NA	NA
6632	ophiogomphus cecilia	2014	7	12	193	662.7	NA	1	6957	M	ophiogomphus cecilia/M	A	NA	NA	NA	NA	1	1	NA	NA
6633	ischnura elegans	2014	6	15	166	479.4	NA	1	5841	F	ischnura elegans/F	Z	1	NA	NA	NA	NA	1	NA	NA
6634	erythromma najas	2014	6	14	165	357	NA	1	6172	F	erythromma najas/F	Z	1	NA	NA	NA	1	1	NA	NA
6635	enallagma cyathigerum	2014	6	28	179	242.9	NA	1	5954	F	enallagma cyathigerum/F	Z	NA	NA	NA	NA	1	NA	NA	NA
6636	ischnura pumilio	2014	6	28	179	242.9	NA	1	5954	M	ischnura pumilio/M	Z	NA	NA	NA	1	NA	1	NA	NA
6637	coenagrion puella	2014	6	28	179	242.9	NA	1	5954	M	coenagrion puella/M	Z	NA	NA	NA	NA	1	1	NA	NA
6652	chalcolestes viridis	2013	9	4	247	480.7	NA	1	5841	F	chalcolestes viridis/F	Z	NA	NA	NA	1	NA	NA	NA	NA
6653	somatochlora alpestris	2014	6	18	169	830.7	NA	1	6249	M	somatochlora alpestris/M	A	NA	NA	NA	1	NA	1	NA	NA
6659	cordulegaster boltonii	2014	7	13	194	259.9	NA	5	5553	F	cordulegaster boltonii/F	A	1	NA	NA	NA	NA	1	NA	NA
6660	somatochlora flavomaculata	2014	7	13	194	259.9	NA	1	5553	M	somatochlora flavomaculata/M	A	1	NA	NA	1	NA	NA	NA	NA
6661	aeshna cyanea	2014	7	12	193	662.7	NA	2	6957	M	aeshna cyanea/M	A	NA	NA	NA	1	1	NA	NA	NA
6664	chalcolestes viridis	2015	8	9	221	521.1	NA	1	6341	F	chalcolestes viridis/F	Z	1	NA	NA	1	NA	NA	NA	NA
6665	somatochlora metallica	2015	8	9	221	521.1	NA	1	6341	M	somatochlora metallica/M	A	NA	NA	NA	1	NA	NA	NA	NA
6666	libellula depressa	2015	8	9	221	521.1	NA	1	6341	F	libellula depressa/F	A	1	1	NA	NA	NA	NA	1	NA
6667	aeshna cyanea	2015	8	9	221	521.1	NA	2	6341	F	aeshna cyanea/F	A	NA	1	NA	NA	NA	1	1	NA
6668	coenagrion puella	2015	8	9	221	521.1	NA	20	6341	F	coenagrion puella/F	Z	NA	NA	NA	1	NA	NA	NA	NA
6669	calopteryx splendens	2014	7	13	194	151	NA	50	5552	M	calopteryx splendens/M	Z	NA	NA	NA	1	NA	NA	NA	NA
6670	calopteryx virgo	2014	7	13	194	234.7	NA	50	5553	F	calopteryx virgo/F	Z	NA	NA	NA	1	NA	NA	1	NA
6671	platycnemis pennipes	2014	7	13	194	151	NA	50	5552	F	platycnemis pennipes/F	Z	1	NA	NA	NA	NA	1	NA	1
6673	ischnura elegans	2014	6	15	166	479.4	NA	1	5841	M	ischnura elegans/M	Z	NA	NA	NA	1	1	1	NA	NA
6674	orthetrum cancellatum	2014	6	28	179	242.9	NA	1	5954	M	orthetrum cancellatum/M	A	NA	NA	NA	NA	1	1	NA	NA
6675	libellula fulva	2014	6	13	164	245	NA	2	5953	M	libellula fulva/M	A	NA	NA	NA	NA	1	NA	NA	NA
6685	sympetrum pedemontanum	2013	9	5	248	441.4	NA	3	5839	F	sympetrum pedemontanum/F	A	1	1	NA	NA	NA	NA	NA	NA
6686	somatochlora metallica	2013	9	5	248	441.4	NA	2	5839	M	somatochlora metallica/M	A	NA	NA	NA	1	NA	NA	NA	NA
6687	ischnura elegans	2013	9	5	248	441.4	NA	2	5839	F	ischnura elegans/F	Z	NA	1	NA	1	NA	1	NA	NA
6688	calopteryx virgo	2013	9	5	248	455.7	NA	5	5940	F	calopteryx virgo/F	Z	NA	1	NA	NA	NA	NA	1	NA
6689	cordulegaster boltonii	2013	9	5	248	455.7	NA	1	5940	M	cordulegaster boltonii/M	A	1	NA	NA	NA	NA	1	NA	NA
6690	gomphus vulgatissimus	2013	7	28	209	194.3	NA	2	6569	F	gomphus vulgatissimus/F	A	1	NA	NA	NA	NA	1	NA	NA
6692	leucorrhinia pectoralis	2015	6	2	153	607	NA	50	7057	F	leucorrhinia pectoralis/F	A	1	NA	NA	NA	NA	1	NA	NA
6693	aeshna grandis	2015	9	1	244	521.1	NA	2	6341	F	aeshna grandis/F	A	1	1	NA	NA	NA	NA	1	NA
6694	lestes sponsa	2015	5	16	136	536.5	NA	50	6856	F	lestes sponsa/F	Z	1	1	NA	NA	NA	NA	1	NA
6718	ischnura elegans	2015	5	16	136	536.5	NA	2	6856	F	ischnura elegans/F	Z	1	1	NA	NA	NA	NA	NA	NA
6719	ischnura pumilio	2015	5	16	136	536.5	NA	1	6856	F	ischnura pumilio/F	Z	1	NA	NA	NA	NA	1	1	NA
6720	coenagrion puella	2015	5	16	136	536.5	NA	50	6856	F	coenagrion puella/F	Z	NA	NA	NA	1	1	NA	NA	NA
6721	coenagrion hastulatum	2015	5	16	136	536.5	NA	5	6856	M	coenagrion hastulatum/M	Z	NA	NA	NA	NA	1	1	NA	NA
6722	libellula quadrimaculata	2015	5	16	136	536.5	NA	5	6856	M	libellula quadrimaculata/M	A	NA	NA	NA	NA	NA	1	NA	NA
6723	platycnemis pennipes	2015	8	13	225	238	NA	50	5658	F	platycnemis pennipes/F	Z	NA	NA	NA	NA	NA	1	NA	1
6724	platycnemis pennipes	2015	8	13	225	262.2	NA	50	5659	F	platycnemis pennipes/F	Z	NA	NA	NA	NA	1	NA	NA	1
6725	calopteryx splendens	2015	8	13	225	262.2	NA	50	5659	M	calopteryx splendens/M	Z	NA	NA	NA	NA	1	1	NA	NA
6726	calopteryx splendens	2015	8	13	225	262.2	NA	50	5659	M	calopteryx splendens/M	Z	NA	NA	NA	1	NA	1	NA	NA
6727	calopteryx virgo	2015	8	13	225	395.3	NA	5	5559	F	calopteryx virgo/F	Z	NA	1	NA	1	NA	NA	1	NA
6728	gomphus vulgatissimus	2015	8	13	225	310.6	NA	1	5659	F	gomphus vulgatissimus/F	A	1	NA	NA	1	NA	1	NA	NA
6729	aeshna cyanea	2015	8	13	225	414.9	NA	2	5560	F	aeshna cyanea/F	A	NA	NA	NA	1	NA	1	NA	NA
6730	cordulegaster boltonii	2015	8	13	225	414.9	NA	1	5560	F	cordulegaster boltonii/F	A	1	NA	NA	NA	NA	1	NA	NA
6731	ischnura elegans	2015	8	13	225	341	NA	5	5460	F	ischnura elegans/F	Z	1	NA	NA	NA	NA	1	NA	NA
6732	lestes sponsa	2015	7	3	184	536.5	NA	500	6856	F	lestes sponsa/F	Z	NA	NA	NA	1	NA	NA	1	NA
6733	calopteryx virgo	2015	7	29	210	409.4	NA	1	5154	F	calopteryx virgo/F	Z	NA	NA	NA	1	NA	NA	1	NA
6734	lestes sponsa	2015	7	3	184	531.5	NA	500	6856	F	lestes sponsa/F	Z	NA	1	NA	1	NA	NA	NA	NA
6735	lestes virens	2015	7	3	184	531.5	NA	5	6856	M	lestes virens/M	Z	NA	NA	NA	1	NA	1	NA	NA
6736	sympetrum vulgatum	2015	7	3	184	557.3	pond	50	6856	M	sympetrum vulgatum/M	A	1	NA	1	NA	NA	NA	NA	NA
6737	libellula depressa	2015	7	3	184	557.3	pond	5	6856	F	libellula depressa/F	A	1	1	NA	NA	NA	NA	NA	NA
6738	cordulegaster boltonii	2015	8	9	221	570.2	pond	2	6241	F	cordulegaster boltonii/F	A	1	NA	NA	NA	NA	1	NA	NA
6739	cordulia aenea	2015	6	1	152	486.4	quarry	1	6849	F	cordulia aenea/F	A	NA	NA	NA	1	NA	NA	1	NA
6740	libellula depressa	2015	6	1	152	486.4	quarry	5	6849	F	libellula depressa/F	A	NA	NA	NA	NA	NA	1	1	NA
6766	pyrrhosoma nymphula	2013	4	6	96	301.1	NA	5	6052	M	pyrrhosoma nymphula/M	Z	NA	NA	1	NA	NA	1	NA	NA
6767	erythromma najas	2015	8	7	219	607	NA	5	7057	M	erythromma najas/M	Z	NA	NA	1	NA	1	1	NA	NA
6768	aeshna juncea	2015	8	7	219	607	NA	2	7057	F	aeshna juncea/F	A	1	1	NA	1	NA	NA	NA	NA
6769	sympetrum vulgatum	2015	8	7	219	607	NA	5	7057	F	sympetrum vulgatum/F	A	1	1	NA	NA	NA	NA	NA	NA
6770	cordulia aenea	2015	8	7	219	607	NA	1	7057	M	cordulia aenea/M	A	NA	NA	NA	1	NA	NA	NA	NA
6771	coenagrion puella	2015	8	1	213	269.4	NA	1	6868	M	coenagrion puella/M	Z	NA	NA	NA	NA	1	1	NA	NA
6772	coenagrion puella	2015	7	30	211	464	reservoir	5	6564	F	coenagrion puella/F	Z	NA	NA	NA	NA	1	1	NA	NA
6773	orthetrum cancellatum	2015	7	30	211	464	reservoir	3	6564	F	orthetrum cancellatum/F	A	1	NA	NA	NA	NA	1	NA	NA
6774	platycnemis pennipes	2015	7	31	212	470.9	reservoir	5	6763	F	platycnemis pennipes/F	Z	NA	1	NA	NA	NA	1	NA	NA
6805	pyrrhosoma nymphula	2013	4	6	96	228.6	NA	50	5853	M	pyrrhosoma nymphula/M	Z	NA	1	NA	NA	NA	NA	NA	1
6814	cordulegaster boltonii	2013	12	17	351	531.5	NA	50	5153	F	cordulegaster boltonii/F	A	1	NA	NA	NA	NA	1	NA	NA
6846	calopteryx splendens	2013	4	6	96	228.6	NA	5	5853	M	calopteryx splendens/M	Z	NA	NA	NA	1	NA	NA	NA	NA
6847	ischnura pumilio	2013	4	6	96	228.6	NA	50	5853	M	ischnura pumilio/M	Z	NA	NA	NA	NA	1	1	NA	NA
6851	coenagrion puella	2013	4	6	96	228.6	NA	5	5853	F	coenagrion puella/F	Z	NA	NA	NA	NA	1	1	NA	NA
6857	ischnura elegans	2013	4	6	96	228.6	NA	5	5853	F	ischnura elegans/F	Z	1	NA	NA	NA	NA	1	NA	NA
6860	coenagrion ornatum	2013	4	6	96	228.6	NA	5	5853	M	coenagrion ornatum/M	Z	NA	NA	NA	NA	1	1	NA	NA
6881	orthetrum cancellatum	2015	5	3	123	531.5	NA	5	6856	M	orthetrum cancellatum/M	A	NA	NA	NA	NA	1	1	NA	NA
6882	aeshna grandis	2015	9	1	244	589	pond	1	6341	F	aeshna grandis/F	A	1	NA	NA	NA	NA	NA	1	NA
6883	sympetrum danae	2015	9	1	244	589	pond	10	6341	M	sympetrum danae/M	A	1	1	NA	NA	NA	NA	1	NA
6884	chalcolestes viridis	2015	9	28	271	535.1	pond	5	6856	F	chalcolestes viridis/F	Z	NA	NA	NA	1	NA	NA	NA	NA
6885	ophiogomphus cecilia	2014	8	2	214	254.2	NA	13	5762	F	ophiogomphus cecilia/F	A	1	NA	NA	NA	1	1	NA	NA
6886	sympetrum sanguineum	2014	8	2	214	485.5	pond	10	6242	F	sympetrum sanguineum/F	A	NA	1	NA	NA	NA	NA	NA	NA
6887	ischnura pumilio	2014	8	2	214	501.2	quarry	1	6242	F	ischnura pumilio/F	Z	NA	1	NA	NA	NA	NA	1	NA
6958	gomphus vulgatissimus	2013	3	30	89	364.8	NA	20	6355	F	gomphus vulgatissimus/F	A	NA	NA	NA	NA	NA	1	NA	NA
6959	onychogomphus forcipatus	2013	3	30	89	364.8	NA	2	6355	F	onychogomphus forcipatus/F	A	1	NA	NA	NA	NA	NA	NA	NA
6960	calopteryx splendens	2014	7	17	198	150.2	NA	50	5251	F	calopteryx splendens/F	Z	1	NA	NA	1	NA	NA	NA	NA
6961	calopteryx virgo	2014	7	17	198	171.5	NA	5	5451	F	calopteryx virgo/F	Z	NA	NA	NA	1	NA	NA	1	NA
6962	ischnura elegans	2014	7	17	198	126.4	NA	5	5151	F	ischnura elegans/F	Z	NA	1	NA	NA	NA	1	NA	NA
6963	ischnura elegans	2014	7	17	198	150	NA	50	5550	M	ischnura elegans/M	Z	NA	NA	NA	1	NA	1	NA	NA
6967	platycnemis pennipes	2014	7	17	198	150	NA	50	5550	M	platycnemis pennipes/M	Z	NA	NA	NA	NA	1	1	NA	NA
6968	calopteryx splendens	2014	7	17	198	127.2	oxbow	50	5251	F	calopteryx splendens/F	Z	1	NA	NA	NA	NA	NA	1	NA
6969	ischnura elegans	2014	7	17	198	150	NA	50	5550	M	ischnura elegans/M	Z	NA	NA	NA	1	1	1	NA	NA
6970	ischnura elegans	2014	7	17	198	150	NA	50	5451	F	ischnura elegans/F	Z	NA	1	NA	1	NA	1	NA	NA
6971	ophiogomphus cecilia	2014	7	17	198	165.5	NA	1	5251	M	ophiogomphus cecilia/M	A	1	NA	NA	NA	1	1	NA	NA
6972	platycnemis pennipes	2014	7	17	198	146.6	NA	50	5551	F	platycnemis pennipes/F	Z	1	NA	NA	NA	1	NA	NA	NA
6973	ischnura elegans	2014	7	17	198	146.6	NA	50	5551	M	ischnura elegans/M	Z	NA	NA	NA	1	1	1	NA	NA
6974	ophiogomphus cecilia	2014	7	17	198	146.6	NA	1	5551	F	ophiogomphus cecilia/F	A	1	NA	NA	1	NA	NA	NA	NA
6975	ophiogomphus cecilia	2014	7	17	198	188.4	NA	1	5251	M	ophiogomphus cecilia/M	A	NA	NA	NA	1	1	NA	NA	NA
6976	calopteryx splendens	2014	7	17	198	126.4	NA	5	5151	F	calopteryx splendens/F	Z	1	1	NA	1	NA	NA	NA	NA
6977	somatochlora metallica	2014	7	17	198	146.6	NA	1	5551	F	somatochlora metallica/F	A	1	1	NA	1	NA	NA	NA	NA
6978	orthetrum cancellatum	2014	7	17	198	127.2	oxbow	50	5251	M	orthetrum cancellatum/M	A	NA	NA	NA	NA	1	1	NA	NA
6979	calopteryx splendens	2014	7	17	198	125	NA	50	5251	F	calopteryx splendens/F	Z	1	NA	NA	1	NA	NA	NA	NA
6980	ischnura elegans	2014	7	17	198	153.1	NA	500	5551	F	ischnura elegans/F	Z	NA	1	NA	1	NA	1	NA	NA
6981	erythromma viridulum	2014	7	17	198	127.2	oxbow	50	5251	M	erythromma viridulum/M	Z	NA	NA	1	NA	NA	1	NA	NA
6982	platycnemis pennipes	2014	7	17	198	150	NA	50	5451	F	platycnemis pennipes/F	Z	1	NA	NA	NA	NA	NA	NA	1
6983	platycnemis pennipes	2014	7	17	198	130	NA	50	5351	F	platycnemis pennipes/F	Z	1	1	NA	NA	NA	1	NA	NA
6984	calopteryx splendens	2014	7	17	198	165.5	NA	50	5251	M	calopteryx splendens/M	Z	NA	NA	NA	NA	1	1	NA	NA
6985	calopteryx splendens	2014	7	17	198	128	NA	5	5351	M	calopteryx splendens/M	Z	NA	NA	NA	1	1	NA	NA	NA
6986	anax imperator	2014	7	17	198	127.2	oxbow	2	5251	M	anax imperator/M	A	NA	NA	NA	NA	1	1	NA	NA
6987	calopteryx splendens	2014	7	17	198	130	NA	5	5351	M	calopteryx splendens/M	Z	NA	NA	NA	1	1	1	NA	NA
6988	ophiogomphus cecilia	2014	7	17	198	150	NA	5	5550	F	ophiogomphus cecilia/F	A	1	NA	NA	NA	NA	1	NA	NA
6994	calopteryx splendens	2014	7	17	198	146.6	NA	50	5551	F	calopteryx splendens/F	Z	NA	1	NA	1	NA	NA	1	NA
6995	platycnemis pennipes	2014	7	17	198	127.2	oxbow	50	5251	F	platycnemis pennipes/F	Z	1	NA	NA	NA	NA	NA	NA	1
6996	calopteryx virgo	2015	7	6	187	373.4	NA	5	5558	M	calopteryx virgo/M	Z	NA	NA	NA	1	NA	1	NA	NA
6997	calopteryx virgo	2015	7	6	187	285.6	NA	50	5557	F	calopteryx virgo/F	Z	NA	NA	NA	1	NA	NA	1	NA
6998	orthetrum cancellatum	2014	7	17	198	155.5	NA	50	5451	F	orthetrum cancellatum/F	A	1	NA	NA	NA	NA	1	NA	NA
6999	pyrrhosoma nymphula	2015	6	3	154	354.4	pond	50	5254	M	pyrrhosoma nymphula/M	Z	NA	NA	1	NA	NA	1	NA	NA
7000	calopteryx virgo	2015	6	3	154	354.4	pond	1	5254	M	calopteryx virgo/M	Z	NA	NA	NA	1	NA	1	NA	NA
7001	coenagrion puella	2015	6	3	154	354.4	pond	500	5254	F	coenagrion puella/F	Z	NA	NA	NA	1	NA	1	NA	NA
7002	sympetrum sanguineum	2015	7	3	184	535.8	NA	50	6856	M	sympetrum sanguineum/M	A	NA	NA	1	NA	NA	NA	1	NA
7003	calopteryx splendens	2014	7	17	198	127.2	oxbow	50	5251	M	calopteryx splendens/M	Z	NA	NA	NA	1	NA	1	NA	NA
7004	platycnemis pennipes	2014	7	17	198	165.5	NA	50	5251	F	platycnemis pennipes/F	Z	1	NA	NA	NA	NA	NA	NA	1
7005	cordulegaster boltonii	2015	7	30	211	386.5	NA	1	5256	F	cordulegaster boltonii/F	A	1	NA	NA	NA	NA	1	NA	NA
7006	cordulegaster bidentata	2015	7	30	211	464.1	NA	1	5156	F	cordulegaster bidentata/F	A	1	NA	NA	1	NA	NA	NA	NA
7007	cordulegaster boltonii	2015	7	30	211	386.5	NA	5	5256	M	cordulegaster boltonii/M	A	1	NA	NA	NA	NA	1	NA	NA
7008	coenagrion hastulatum	2014	7	7	188	766.1	NA	20	5844	M	coenagrion hastulatum/M	Z	NA	NA	NA	NA	1	1	NA	NA
7009	calopteryx splendens	2014	7	15	196	262.8	pond	50	5353	M	calopteryx splendens/M	Z	NA	NA	NA	1	1	NA	NA	NA
7010	ischnura elegans	2014	7	16	197	306	NA	50	5254	F	ischnura elegans/F	Z	1	1	NA	NA	NA	NA	NA	NA
7012	orthetrum cancellatum	2014	7	8	189	424.7	NA	2	5743	F	orthetrum cancellatum/F	A	1	NA	NA	NA	NA	1	NA	NA
7014	cordulegaster boltonii	2015	7	5	186	596.4	NA	1	5843	F	cordulegaster boltonii/F	A	NA	NA	NA	1	NA	1	NA	NA
7015	gomphus vulgatissimus	2015	7	5	186	345.3	NA	50	5743	M	gomphus vulgatissimus/M	A	NA	NA	NA	NA	NA	1	NA	NA
7016	platycnemis pennipes	2015	7	5	186	345.3	NA	50	5743	M	platycnemis pennipes/M	Z	NA	NA	NA	NA	1	NA	NA	1
7017	gomphus vulgatissimus	2015	7	5	186	345.3	NA	1	5743	M	gomphus vulgatissimus/M	A	1	NA	NA	NA	NA	1	NA	NA
7018	gomphus vulgatissimus	2015	7	5	186	358.8	NA	10	5744	M	gomphus vulgatissimus/M	A	NA	NA	NA	NA	NA	1	NA	NA
7019	gomphus vulgatissimus	2015	7	5	186	358.8	NA	1	5744	F	gomphus vulgatissimus/F	A	NA	NA	NA	1	NA	1	NA	NA
7020	calopteryx virgo	2015	7	2	183	617.1	NA	10	6461	F	calopteryx virgo/F	Z	NA	NA	NA	1	NA	NA	NA	NA
7021	platycnemis pennipes	2015	7	5	186	322	NA	50	5644	M	platycnemis pennipes/M	Z	NA	NA	NA	NA	1	1	NA	1
7022	calopteryx splendens	2015	7	5	186	322	NA	50	5644	F	calopteryx splendens/F	Z	NA	NA	NA	1	NA	NA	1	NA
7023	coenagrion puella	2015	7	5	186	322	NA	5	5644	F	coenagrion puella/F	Z	NA	NA	NA	1	NA	1	NA	NA
7025	coenagrion puella	2014	7	15	196	262.8	pond	50	5353	F	coenagrion puella/F	Z	NA	NA	NA	1	1	1	NA	NA
7026	ophiogomphus cecilia	2014	7	15	196	262.8	pond	2	5353	F	ophiogomphus cecilia/F	A	1	NA	NA	1	NA	1	NA	NA
7027	cordulegaster heros	2014	7	23	204	352.6	brook	1	6870	F	cordulegaster heros/F	A	1	NA	NA	NA	NA	1	NA	NA
7028	orthetrum brunneum	2014	7	23	204	169.7	NA	5	6970	F	orthetrum brunneum/F	A	NA	1	NA	NA	NA	NA	1	NA
7029	ischnura pumilio	2014	7	23	204	169.7	NA	50	6970	F	ischnura pumilio/F	Z	NA	1	1	NA	NA	NA	NA	NA
7030	calopteryx splendens	2014	7	22	203	366.7	NA	2	5052	F	calopteryx splendens/F	Z	1	NA	NA	1	NA	NA	NA	NA
7031	cordulegaster boltonii	2014	7	22	203	366.7	NA	3	5052	F	cordulegaster boltonii/F	A	1	NA	NA	1	NA	1	NA	NA
7032	cordulegaster boltonii	2014	7	22	203	484	NA	50	5053	F	cordulegaster boltonii/F	A	1	NA	NA	NA	NA	1	NA	NA
7033	cordulegaster boltonii	2014	7	22	203	337.7	NA	1	5052	F	cordulegaster boltonii/F	A	1	NA	NA	NA	NA	1	NA	NA
7034	calopteryx splendens	2014	7	22	203	343.1	NA	5	5053	M	calopteryx splendens/M	Z	NA	NA	NA	NA	1	1	NA	NA
7035	aeshna grandis	2014	7	16	197	306	NA	2	5254	M	aeshna grandis/M	A	1	NA	NA	NA	NA	NA	1	NA
7036	cordulegaster boltonii	2014	7	22	203	409	NA	2	5052	F	cordulegaster boltonii/F	A	NA	NA	NA	1	NA	1	NA	NA
7037	platycnemis pennipes	2014	7	8	189	424.7	NA	10	5743	F	platycnemis pennipes/F	Z	NA	NA	NA	NA	1	NA	NA	1
7038	pyrrhosoma nymphula	2014	7	12	193	886	fen	5	5642	M	pyrrhosoma nymphula/M	Z	NA	1	NA	NA	NA	1	NA	NA
7039	aeshna cyanea	2014	7	23	204	248.4	NA	1	6870	M	aeshna cyanea/M	A	NA	NA	NA	1	NA	1	NA	NA
7040	ischnura elegans	2014	7	22	203	343.1	NA	5	5053	F	ischnura elegans/F	Z	NA	1	NA	1	NA	NA	NA	NA
7041	somatochlora metallica	2014	7	16	197	306	NA	1	5254	M	somatochlora metallica/M	A	1	NA	NA	1	NA	NA	NA	NA
7042	calopteryx splendens	2015	7	5	186	331.5	NA	500	5644	M	calopteryx splendens/M	Z	NA	NA	NA	NA	NA	1	NA	NA
7043	gomphus vulgatissimus	2015	7	5	186	331.5	NA	20	5644	F	gomphus vulgatissimus/F	A	NA	NA	NA	NA	NA	1	NA	NA
7044	libellula depressa	2015	7	4	185	648	NA	1	6361	F	libellula depressa/F	A	NA	1	NA	NA	NA	NA	1	NA
7049	coenagrion puella	2014	7	16	197	306	NA	50	5254	M	coenagrion puella/M	Z	NA	NA	NA	NA	1	1	NA	NA
7050	lestes sponsa	2014	7	7	188	766.1	NA	30	5844	F	lestes sponsa/F	Z	NA	1	NA	1	NA	NA	1	NA
7051	anax imperator	2014	7	23	204	169.7	NA	2	6970	F	anax imperator/F	A	NA	NA	NA	1	1	NA	NA	NA
7052	calopteryx splendens	2014	7	22	203	367	NA	5	5053	M	calopteryx splendens/M	Z	NA	NA	NA	NA	1	1	NA	NA
7053	cordulegaster heros	2014	7	23	204	248.4	brook	2	6870	F	cordulegaster heros/F	A	1	NA	NA	NA	NA	1	NA	NA
7054	calopteryx virgo	2014	7	23	204	352.6	NA	50	6870	F	calopteryx virgo/F	Z	NA	NA	NA	1	NA	NA	1	NA
7055	somatochlora metallica	2014	7	17	198	786	NA	2	5941	M	somatochlora metallica/M	A	NA	NA	NA	1	NA	NA	NA	NA
7056	ischnura elegans	2014	7	23	204	169.7	NA	50	6970	M	ischnura elegans/M	Z	NA	NA	NA	1	NA	1	NA	NA
7057	aeshna cyanea	2014	7	22	203	484	NA	1	5053	M	aeshna cyanea/M	A	NA	NA	NA	1	1	NA	NA	NA
7058	platycnemis pennipes	2014	7	16	197	306	NA	50	5254	M	platycnemis pennipes/M	Z	NA	NA	NA	NA	NA	1	NA	NA
7059	sympetrum danae	2014	7	12	193	886	fen	20	5642	F	sympetrum danae/F	A	1	1	NA	NA	NA	NA	NA	NA
7060	sympetrum sanguineum	2014	7	16	197	306	NA	5	5254	F	sympetrum sanguineum/F	A	NA	1	NA	NA	NA	NA	NA	NA
7061	lestes sponsa	2014	7	8	189	424.7	NA	10	5743	F	lestes sponsa/F	Z	NA	1	NA	1	NA	NA	1	NA
7062	coenagrion puella	2014	7	7	188	766.1	NA	5	5844	M	coenagrion puella/M	Z	NA	NA	NA	NA	NA	1	NA	NA
7066	aeshna cyanea	2014	7	22	203	366.7	NA	1	5052	F	aeshna cyanea/F	A	1	NA	NA	1	NA	1	NA	NA
7067	aeshna cyanea	2014	7	16	197	306	NA	3	5254	F	aeshna cyanea/F	A	NA	1	NA	1	NA	NA	NA	NA
7068	crocothemis erythraea	2014	7	23	204	198.5	pond	1	6969	F	crocothemis erythraea/F	A	NA	1	NA	NA	NA	NA	NA	NA
7069	ischnura pumilio	2014	7	23	204	198.5	pond	5	6969	M	ischnura pumilio/M	Z	NA	NA	NA	1	1	1	NA	NA
7070	platycnemis pennipes	2014	7	22	203	394	NA	50	5053	M	platycnemis pennipes/M	Z	NA	NA	NA	1	1	NA	NA	1
7071	erythromma najas	2014	7	7	188	766.1	NA	5	5844	M	erythromma najas/M	Z	NA	NA	1	NA	1	1	NA	NA
7072	crocothemis erythraea	2014	7	23	204	169.7	NA	1	6970	M	crocothemis erythraea/M	A	NA	1	1	NA	NA	NA	NA	NA
7073	ischnura elegans	2014	7	23	204	198.5	pond	5	6969	M	ischnura elegans/M	Z	NA	NA	NA	1	1	1	NA	NA
7074	orthetrum cancellatum	2014	7	23	204	169.7	NA	5	6970	F	orthetrum cancellatum/F	A	1	NA	NA	NA	NA	1	NA	NA
7075	enallagma cyathigerum	2014	7	16	197	306	NA	500	5254	F	enallagma cyathigerum/F	Z	NA	1	NA	NA	1	NA	NA	NA
7076	ischnura elegans	2015	7	5	186	322	NA	5	5644	F	ischnura elegans/F	Z	1	1	NA	NA	NA	NA	1	NA
7077	platycnemis pennipes	2015	7	5	186	338.8	NA	50	5744	F	platycnemis pennipes/F	Z	1	NA	NA	NA	NA	1	NA	1
7078	calopteryx virgo	2015	7	5	186	339.3	NA	50	5744	F	calopteryx virgo/F	Z	NA	NA	NA	1	NA	NA	1	NA
7079	platycnemis pennipes	2015	7	5	186	358.8	NA	5	5744	F	platycnemis pennipes/F	Z	NA	1	NA	NA	NA	1	NA	NA
7080	calopteryx splendens	2015	7	5	186	391.8	quarry	50	5744	M	calopteryx splendens/M	Z	NA	NA	NA	NA	1	1	NA	NA
7081	calopteryx virgo	2015	7	5	186	338.8	NA	50	5744	M	calopteryx virgo/M	Z	NA	NA	NA	1	1	1	NA	NA
7082	calopteryx virgo	2015	7	5	186	345.3	NA	50	5743	F	calopteryx virgo/F	Z	NA	NA	NA	1	NA	NA	1	NA
7083	calopteryx virgo	2015	7	5	186	356.1	NA	50	5743	M	calopteryx virgo/M	Z	NA	NA	NA	1	1	1	NA	NA
7084	platycnemis pennipes	2015	7	5	186	379.6	NA	5	5743	F	platycnemis pennipes/F	Z	1	NA	NA	NA	1	1	NA	NA
7085	calopteryx virgo	2015	7	5	186	444.9	NA	50	5843	M	calopteryx virgo/M	Z	NA	NA	NA	1	1	NA	NA	NA
7086	calopteryx virgo	2015	7	5	186	468.6	NA	5	5843	M	calopteryx virgo/M	Z	NA	NA	NA	1	1	1	NA	NA
7087	calopteryx splendens	2015	7	5	186	338.8	NA	500	5744	M	calopteryx splendens/M	Z	NA	NA	NA	1	1	1	NA	NA
7088	gomphus vulgatissimus	2015	7	5	186	338.8	NA	20	5744	M	gomphus vulgatissimus/M	A	1	NA	NA	NA	NA	1	NA	NA
7089	lestes sponsa	2014	7	12	193	886	fen	10	5642	F	lestes sponsa/F	Z	NA	1	NA	1	NA	NA	1	NA
7090	coenagrion pulchellum	2014	7	23	204	198.5	pond	1	6969	F	coenagrion pulchellum/F	Z	NA	1	NA	1	NA	NA	NA	NA
7091	enallagma cyathigerum	2014	7	23	204	169.7	NA	50	6970	M	enallagma cyathigerum/M	Z	NA	NA	NA	NA	1	NA	NA	NA
7092	libellula quadrimaculata	2014	7	12	193	886	fen	5	5642	M	libellula quadrimaculata/M	A	1	NA	NA	NA	NA	NA	1	NA
7093	erythromma najas	2014	7	23	204	169.7	NA	50	6970	F	erythromma najas/F	Z	NA	NA	NA	1	1	NA	NA	NA
7094	ischnura elegans	2014	7	8	189	424.7	NA	50	5743	F	ischnura elegans/F	Z	NA	NA	NA	NA	NA	1	NA	NA
7095	coenagrion puella	2014	7	8	189	424.7	NA	20	5743	M	coenagrion puella/M	Z	NA	NA	NA	NA	1	1	NA	NA
7101	orthetrum albistylum	2014	7	23	204	169.7	NA	1	6970	M	orthetrum albistylum/M	A	NA	NA	NA	NA	NA	1	NA	1
7102	aeshna grandis	2014	7	22	203	366.7	NA	1	5052	F	aeshna grandis/F	A	1	1	NA	NA	NA	NA	1	NA
7103	ophiogomphus cecilia	2014	7	23	204	352.6	NA	1	6870	F	ophiogomphus cecilia/F	A	1	NA	NA	NA	1	NA	NA	NA
7104	cordulegaster boltonii	2014	7	22	203	401.5	NA	20	5052	F	cordulegaster boltonii/F	A	NA	NA	NA	NA	NA	1	NA	NA
7105	cordulegaster boltonii	2014	7	22	203	409	NA	50	5052	F	cordulegaster boltonii/F	A	NA	NA	NA	1	NA	1	NA	NA
7106	calopteryx virgo	2014	7	22	203	334.1	NA	5	5052	M	calopteryx virgo/M	Z	NA	NA	NA	1	1	1	NA	NA
7107	aeshna juncea	2014	7	12	193	886	fen	4	5642	M	aeshna juncea/M	A	1	NA	NA	NA	1	NA	1	NA
7108	platycnemis pennipes	2015	7	5	186	356.1	NA	50	5743	M	platycnemis pennipes/M	Z	NA	NA	NA	NA	1	1	NA	NA
7109	ischnura elegans	2015	7	5	186	356.1	NA	1	5743	F	ischnura elegans/F	Z	NA	1	NA	NA	NA	NA	NA	NA
7110	calopteryx splendens	2015	7	5	186	313.9	NA	50	5644	F	calopteryx splendens/F	Z	NA	NA	NA	1	NA	NA	1	NA
7111	calopteryx virgo	2015	7	5	186	379.6	NA	50	5743	M	calopteryx virgo/M	Z	NA	NA	NA	1	1	NA	NA	NA
7112	leucorrhinia dubia	2014	7	12	193	886	fen	3	5642	M	leucorrhinia dubia/M	A	NA	NA	1	NA	NA	1	NA	NA
7113	orthetrum cancellatum	2014	7	12	193	886	fen	3	5642	F	orthetrum cancellatum/F	A	1	NA	NA	NA	NA	1	NA	NA
7114	enallagma cyathigerum	2014	7	8	189	424.7	NA	20	5743	F	enallagma cyathigerum/F	Z	NA	NA	NA	NA	NA	1	NA	NA
7115	erythromma najas	2014	7	16	197	306	NA	50	5254	F	erythromma najas/F	Z	1	1	NA	NA	NA	1	NA	NA
7116	sympetrum sanguineum	2014	7	8	189	424.7	NA	2	5743	F	sympetrum sanguineum/F	A	1	1	NA	NA	NA	NA	NA	NA
7117	anax imperator	2015	7	5	186	379.6	NA	1	5743	F	anax imperator/F	A	NA	NA	NA	1	1	NA	NA	NA
7118	platycnemis pennipes	2015	7	5	186	379.6	NA	50	5743	M	platycnemis pennipes/M	Z	NA	NA	NA	NA	NA	1	NA	NA
7119	platycnemis pennipes	2015	7	5	186	345.3	NA	50	5743	F	platycnemis pennipes/F	Z	1	NA	NA	NA	NA	1	NA	NA
7120	calopteryx splendens	2015	7	5	186	331.5	NA	50	5644	F	calopteryx splendens/F	Z	NA	NA	NA	1	NA	NA	NA	NA
7126	platycnemis pennipes	2014	8	2	214	254.2	NA	5	5762	F	platycnemis pennipes/F	Z	1	NA	NA	NA	1	NA	NA	NA
7127	platycnemis pennipes	2014	8	1	213	614	pond	50	6041	F	platycnemis pennipes/F	Z	1	NA	NA	NA	NA	NA	NA	NA
7128	lestes sponsa	2014	8	1	213	683.6	pond	100	6041	M	lestes sponsa/M	Z	NA	NA	NA	NA	1	NA	NA	NA
7129	platycnemis pennipes	2014	7	18	199	204.6	NA	50	6051	F	platycnemis pennipes/F	Z	1	NA	NA	NA	NA	NA	NA	1
7130	platycnemis pennipes	2014	8	2	214	251.1	NA	50	5661	M	platycnemis pennipes/M	Z	NA	NA	NA	1	1	1	NA	NA
7131	platycnemis pennipes	2014	8	2	214	272	NA	50	5662	M	platycnemis pennipes/M	Z	NA	NA	NA	NA	1	1	NA	NA
7132	platycnemis pennipes	2014	7	18	199	204.6	NA	500	6051	F	platycnemis pennipes/F	Z	NA	1	NA	NA	NA	NA	NA	1
7133	calopteryx splendens	2014	8	2	214	239.1	NA	50	5861	M	calopteryx splendens/M	Z	NA	NA	NA	1	NA	1	NA	NA
7134	aeshna grandis	2014	8	2	214	254.2	NA	1	5762	F	aeshna grandis/F	A	1	NA	NA	NA	NA	NA	1	NA
7136	ophiogomphus cecilia	2014	8	2	214	257.7	NA	50	5661	F	ophiogomphus cecilia/F	A	NA	NA	NA	1	NA	1	NA	NA
7137	platycnemis pennipes	2014	8	2	214	272	NA	50	5662	F	platycnemis pennipes/F	Z	NA	NA	NA	NA	1	1	NA	1
7138	platycnemis pennipes	2014	8	2	214	239.1	NA	50	5861	M	platycnemis pennipes/M	Z	NA	NA	NA	NA	1	1	NA	NA
7139	platycnemis pennipes	2014	8	2	214	239.1	NA	50	5861	F	platycnemis pennipes/F	Z	1	1	NA	NA	NA	NA	NA	NA
7140	ischnura elegans	2014	8	2	214	254.6	NA	5	5762	F	ischnura elegans/F	Z	1	1	NA	NA	NA	NA	NA	NA
7141	aeshna cyanea	2014	8	2	214	522.9	NA	1	6142	M	aeshna cyanea/M	A	NA	NA	NA	NA	1	1	NA	NA
7142	anax imperator	2014	8	2	214	485.5	pond	2	6242	F	anax imperator/F	A	NA	NA	NA	1	1	NA	NA	NA
7143	calopteryx splendens	2014	8	2	214	272	NA	50	5662	M	calopteryx splendens/M	Z	NA	NA	NA	NA	1	1	NA	NA
7144	calopteryx splendens	2014	8	2	214	240.1	NA	50	5761	M	calopteryx splendens/M	Z	NA	NA	NA	1	NA	1	NA	NA
7145	calopteryx virgo	2014	8	2	214	240.1	NA	1	5761	F	calopteryx virgo/F	Z	NA	NA	NA	1	NA	NA	1	NA
7146	somatochlora metallica	2014	8	1	213	614	pond	2	6041	M	somatochlora metallica/M	A	1	NA	NA	1	NA	NA	NA	NA
7147	ophiogomphus cecilia	2014	8	2	214	264.9	NA	10	5662	M	ophiogomphus cecilia/M	A	1	NA	NA	NA	NA	1	NA	NA
7148	ischnura elegans	2014	8	2	214	261.4	NA	5	5760	F	ischnura elegans/F	Z	1	1	NA	NA	NA	NA	NA	NA
7149	aeshna cyanea	2014	8	2	214	501.2	quarry	1	6242	M	aeshna cyanea/M	A	NA	NA	NA	1	1	1	NA	NA
7154	pyrrhosoma nymphula	2014	7	23	204	973.9	NA	5	5157	M	pyrrhosoma nymphula/M	Z	NA	1	1	NA	NA	NA	NA	NA
7155	somatochlora arctica	2014	7	23	204	839.4	fen	3	5157	M	somatochlora arctica/M	A	NA	NA	NA	1	NA	1	1	NA
7156	aeshna cyanea	2014	7	23	204	817.1	quarry	50	5157	M	aeshna cyanea/M	A	NA	NA	NA	1	1	NA	NA	NA
7157	sympetrum vulgatum	2014	8	2	214	268	NA	5	5662	F	sympetrum vulgatum/F	A	1	1	NA	NA	NA	NA	NA	NA
7158	erythromma najas	2014	7	18	199	204.6	NA	2	6051	M	erythromma najas/M	Z	NA	NA	NA	NA	1	1	NA	NA
7159	calopteryx virgo	2014	8	2	214	246.9	NA	50	5762	F	calopteryx virgo/F	Z	1	NA	NA	NA	NA	NA	1	NA
7160	ophiogomphus cecilia	2014	8	2	214	249.5	NA	2	5862	F	ophiogomphus cecilia/F	A	NA	NA	NA	1	NA	1	NA	NA
7161	calopteryx splendens	2014	8	2	214	251.1	NA	50	5661	F	calopteryx splendens/F	Z	1	NA	NA	1	NA	NA	NA	NA
7164	cordulegaster boltonii	2014	8	3	215	370.8	NA	5	5152	M	cordulegaster boltonii/M	A	1	NA	NA	NA	NA	1	NA	NA
7165	calopteryx splendens	2014	8	2	214	239	NA	50	5760	M	calopteryx splendens/M	Z	NA	NA	NA	1	1	NA	NA	NA
7166	sympetrum vulgatum	2014	8	2	214	261.4	NA	10	5760	M	sympetrum vulgatum/M	A	NA	NA	1	NA	NA	NA	NA	NA
7167	chalcolestes viridis	2014	8	2	214	261.4	NA	5	5760	M	chalcolestes viridis/M	Z	1	NA	NA	1	NA	NA	NA	NA
7168	calopteryx splendens	2014	8	2	214	251.1	NA	500	5661	F	calopteryx splendens/F	Z	NA	1	NA	1	NA	NA	NA	NA
7169	calopteryx splendens	2014	7	18	199	204.6	NA	50	6051	F	calopteryx splendens/F	Z	NA	NA	NA	1	NA	NA	1	NA
7170	calopteryx virgo	2014	8	2	214	257.7	NA	10	5661	M	calopteryx virgo/M	Z	NA	NA	NA	1	1	NA	NA	NA
7171	calopteryx virgo	2014	8	2	214	269.5	NA	50	5662	M	calopteryx virgo/M	Z	NA	NA	NA	1	NA	1	NA	NA
7172	calopteryx virgo	2015	7	5	186	322	NA	5	5644	M	calopteryx virgo/M	Z	NA	NA	NA	1	1	NA	NA	NA
7173	calopteryx splendens	2015	7	5	186	345.3	NA	500	5743	M	calopteryx splendens/M	Z	NA	NA	NA	1	NA	1	NA	NA
7174	pyrrhosoma nymphula	2015	7	5	186	624.1	NA	5	5843	M	pyrrhosoma nymphula/M	Z	NA	NA	1	NA	NA	1	NA	NA
7175	platycnemis pennipes	2015	7	5	186	331.5	NA	50	5644	F	platycnemis pennipes/F	Z	NA	NA	NA	NA	NA	1	NA	1
7176	calopteryx splendens	2015	7	5	186	391.8	quarry	5	5744	F	calopteryx splendens/F	Z	1	NA	NA	1	NA	NA	NA	NA
7177	calopteryx splendens	2015	7	5	186	356.1	NA	50	5743	F	calopteryx splendens/F	Z	1	NA	NA	1	NA	NA	1	NA
7178	calopteryx splendens	2015	7	5	186	338.8	NA	3	5744	M	calopteryx splendens/M	Z	NA	NA	NA	1	NA	1	NA	NA
7179	calopteryx splendens	2015	7	5	186	322	NA	500	5644	M	calopteryx splendens/M	Z	NA	NA	NA	1	1	NA	NA	NA
7180	cordulegaster boltonii	2015	7	5	186	410.1	NA	5	5743	F	cordulegaster boltonii/F	A	1	NA	NA	1	NA	1	NA	NA
7181	calopteryx splendens	2015	7	5	186	379.6	NA	50	5743	F	calopteryx splendens/F	Z	NA	NA	NA	1	NA	NA	1	NA
7182	calopteryx virgo	2015	7	5	186	444.9	NA	5	5843	M	calopteryx virgo/M	Z	NA	NA	NA	NA	1	1	NA	NA
7183	ischnura elegans	2015	7	5	186	345.3	NA	5	5743	F	ischnura elegans/F	Z	1	NA	NA	NA	NA	1	NA	NA
7184	platycnemis pennipes	2015	7	5	186	338.8	NA	50	5744	M	platycnemis pennipes/M	Z	NA	NA	NA	1	NA	1	NA	1
7185	libellula depressa	2014	8	1	213	614	pond	1	6041	F	libellula depressa/F	A	1	1	NA	NA	NA	NA	NA	NA
7186	platycnemis pennipes	2014	8	2	214	242	NA	50	5760	F	platycnemis pennipes/F	Z	NA	1	NA	NA	NA	1	NA	1
7187	calopteryx virgo	2014	8	2	214	261.4	NA	5	5760	M	calopteryx virgo/M	Z	NA	NA	NA	1	1	1	NA	NA
7188	sympetrum vulgatum	2014	8	3	215	261.1	NA	5	5151	F	sympetrum vulgatum/F	A	1	1	NA	NA	NA	NA	NA	NA
7189	calopteryx virgo	2014	8	2	214	261.7	NA	50	5762	M	calopteryx virgo/M	Z	NA	NA	NA	NA	1	1	NA	NA
7190	calopteryx virgo	2014	8	2	214	254.6	NA	50	5762	M	calopteryx virgo/M	Z	NA	NA	NA	1	NA	1	NA	NA
7191	calopteryx splendens	2014	8	2	214	240.1	NA	500	5761	F	calopteryx splendens/F	Z	1	NA	NA	NA	NA	NA	1	NA
7192	sympetrum danae	2014	8	1	213	614	pond	5	6041	F	sympetrum danae/F	A	1	NA	NA	NA	NA	1	NA	NA
7193	ophiogomphus cecilia	2014	8	2	214	242	NA	1	5760	M	ophiogomphus cecilia/M	A	1	NA	NA	NA	NA	1	NA	NA
7194	sympetrum vulgatum	2014	8	2	214	239	NA	5	5760	M	sympetrum vulgatum/M	A	1	NA	1	NA	NA	NA	NA	NA
7195	platycnemis pennipes	2014	8	2	214	240.1	NA	50	5761	M	platycnemis pennipes/M	Z	NA	NA	NA	NA	1	1	NA	NA
7196	calopteryx splendens	2014	8	2	214	239.1	NA	50	5861	F	calopteryx splendens/F	Z	NA	NA	NA	1	NA	NA	1	NA
7197	cordulegaster boltonii	2013	7	30	211	417.7	NA	1	5643	M	cordulegaster boltonii/M	A	1	NA	NA	1	NA	NA	NA	NA
7198	somatochlora metallica	2014	8	2	214	254.6	NA	1	5762	F	somatochlora metallica/F	A	1	NA	NA	1	NA	NA	NA	NA
7199	platycnemis pennipes	2014	8	2	214	246.9	NA	5	5762	F	platycnemis pennipes/F	Z	1	NA	NA	NA	1	NA	NA	1
7200	lestes sponsa	2014	7	24	205	462.7	NA	20	5940	M	lestes sponsa/M	Z	NA	NA	NA	1	1	NA	NA	1
7201	leucorrhinia dubia	2014	7	23	204	973.9	NA	50	5157	M	leucorrhinia dubia/M	A	NA	NA	1	NA	NA	1	NA	NA
7202	anax imperator	2014	7	23	204	429	reservoir	2	7053	F	anax imperator/F	A	NA	NA	NA	NA	1	NA	NA	NA
7203	enallagma cyathigerum	2014	7	23	204	973.9	NA	50	5157	F	enallagma cyathigerum/F	Z	NA	1	NA	NA	1	1	NA	NA
7204	libellula quadrimaculata	2014	7	23	204	864.9	fen	50	5157	F	libellula quadrimaculata/F	A	NA	1	NA	NA	NA	1	NA	NA
7205	orthetrum cancellatum	2014	7	23	204	429	reservoir	50	7053	F	orthetrum cancellatum/F	A	1	NA	NA	NA	NA	1	NA	NA
7206	sympetrum danae	2014	7	23	204	973.9	NA	50	5157	M	sympetrum danae/M	A	1	1	NA	NA	NA	1	NA	NA
7207	coenagrion hastulatum	2014	7	23	204	429	reservoir	50	7053	M	coenagrion hastulatum/M	Z	NA	NA	NA	NA	1	1	NA	NA
7208	calopteryx splendens	2015	7	5	186	358.8	NA	500	5744	M	calopteryx splendens/M	Z	NA	NA	NA	1	1	NA	NA	NA
7209	ischnura elegans	2015	7	5	186	331.5	NA	5	5644	F	ischnura elegans/F	Z	NA	NA	NA	1	NA	1	NA	NA
7210	platycnemis pennipes	2015	7	5	186	322	NA	50	5644	F	platycnemis pennipes/F	Z	NA	NA	NA	NA	NA	1	NA	1
7211	coenagrion pulchellum	2015	6	30	181	417.2	NA	5	5841	M	coenagrion pulchellum/M	Z	NA	NA	NA	NA	1	1	NA	NA
7212	calopteryx splendens	2014	8	2	214	242	NA	500	5760	F	calopteryx splendens/F	Z	NA	1	NA	1	NA	NA	NA	NA
7213	calopteryx splendens	2014	8	3	215	125	NA	5	5251	M	calopteryx splendens/M	Z	NA	NA	NA	1	NA	1	NA	NA
7214	ischnura elegans	2014	8	2	214	239	NA	50	5760	M	ischnura elegans/M	Z	NA	NA	NA	1	1	1	NA	NA
7215	aeshna mixta	2014	8	2	214	485.2	pond	1	6242	F	aeshna mixta/F	A	NA	1	NA	1	NA	NA	1	NA
7216	calopteryx virgo	2014	8	2	214	246.9	NA	50	5762	F	calopteryx virgo/F	Z	NA	NA	NA	1	NA	NA	NA	NA
7217	coenagrion puella	2014	7	18	199	204.6	NA	5	6051	F	coenagrion puella/F	Z	NA	NA	NA	1	1	1	NA	NA
7218	calopteryx splendens	2014	8	2	214	254.6	NA	50	5762	F	calopteryx splendens/F	Z	NA	NA	NA	NA	NA	NA	1	NA
7219	sympetrum sanguineum	2014	8	1	213	614	pond	10	6041	M	sympetrum sanguineum/M	A	1	NA	1	NA	NA	NA	1	NA
7220	calopteryx splendens	2014	8	2	214	261.7	NA	50	5762	F	calopteryx splendens/F	Z	NA	NA	NA	1	NA	NA	NA	NA
7221	ischnura elegans	2014	8	2	214	261.7	NA	5	5762	F	ischnura elegans/F	Z	NA	1	NA	1	NA	NA	NA	NA
7222	lestes sponsa	2014	7	23	204	817.1	quarry	50	5157	F	lestes sponsa/F	Z	NA	1	NA	NA	NA	1	NA	NA
7223	aeshna cyanea	2014	7	23	204	973.9	NA	3	5157	F	aeshna cyanea/F	A	1	NA	NA	NA	NA	1	NA	NA
7224	leucorrhinia dubia	2014	7	23	204	973.9	NA	500	5157	F	leucorrhinia dubia/F	A	1	NA	NA	NA	NA	1	NA	NA
7225	somatochlora alpestris	2014	7	23	204	973.9	NA	1	5157	F	somatochlora alpestris/F	A	NA	NA	NA	1	NA	NA	NA	NA
7226	libellula quadrimaculata	2014	7	23	204	973.9	NA	50	5157	F	libellula quadrimaculata/F	A	NA	1	NA	NA	NA	1	1	NA
7227	ophiogomphus cecilia	2014	8	2	214	240.1	NA	1	5761	M	ophiogomphus cecilia/M	A	1	NA	NA	NA	1	1	NA	NA
7228	erythromma najas	2014	8	2	214	485.2	pond	100	6242	F	erythromma najas/F	Z	NA	NA	NA	1	1	1	NA	NA
7229	calopteryx virgo	2014	8	2	214	272	NA	50	5662	M	calopteryx virgo/M	Z	NA	NA	NA	1	1	1	NA	NA
7230	gomphus vulgatissimus	2015	7	5	186	338.8	NA	1	5744	F	gomphus vulgatissimus/F	A	NA	NA	NA	1	NA	1	NA	NA
7231	calopteryx splendens	2015	7	5	186	339.3	NA	5	5744	M	calopteryx splendens/M	Z	NA	NA	NA	NA	1	1	NA	NA
7232	calopteryx virgo	2015	7	5	186	331.5	NA	5	5644	M	calopteryx virgo/M	Z	NA	NA	NA	1	NA	1	NA	NA
7233	platycnemis pennipes	2015	7	5	186	358.8	NA	50	5744	M	platycnemis pennipes/M	Z	NA	NA	NA	1	1	NA	NA	NA
7234	cordulegaster boltonii	2015	7	2	183	618.4	NA	1	6461	M	cordulegaster boltonii/M	A	1	NA	NA	NA	NA	1	NA	NA
7235	calopteryx virgo	2015	7	5	186	391.8	quarry	5	5744	F	calopteryx virgo/F	Z	NA	1	NA	NA	NA	NA	1	NA
7236	calopteryx virgo	2015	7	5	186	358.8	NA	50	5744	M	calopteryx virgo/M	Z	NA	NA	NA	NA	1	1	NA	NA
7237	calopteryx virgo	2015	7	5	186	313.9	NA	1	5644	F	calopteryx virgo/F	Z	NA	NA	NA	1	NA	NA	1	NA
7238	aeshna mixta	2014	8	2	214	479	NA	1	6342	M	aeshna mixta/M	A	1	NA	NA	1	NA	NA	NA	NA
7239	calopteryx splendens	2014	8	2	214	254.6	NA	50	5762	F	calopteryx splendens/F	Z	NA	NA	NA	1	NA	NA	1	NA
7240	erythromma najas	2014	8	2	214	522.9	NA	100	6142	M	erythromma najas/M	Z	NA	NA	1	NA	NA	1	NA	NA
7241	ophiogomphus cecilia	2014	8	2	214	249.5	NA	3	5862	M	ophiogomphus cecilia/M	A	1	NA	NA	1	NA	NA	NA	NA
7242	calopteryx virgo	2014	8	2	214	239	NA	50	5760	M	calopteryx virgo/M	Z	NA	NA	NA	1	1	NA	NA	NA
7243	calopteryx splendens	2014	8	3	215	269.9	NA	5	5252	M	calopteryx splendens/M	Z	NA	NA	NA	1	NA	1	NA	NA
7244	calopteryx virgo	2014	8	2	214	254.6	NA	50	5762	M	calopteryx virgo/M	Z	NA	NA	NA	1	NA	NA	NA	NA
7245	platycnemis pennipes	2015	7	5	186	331.5	NA	50	5644	F	platycnemis pennipes/F	Z	NA	NA	NA	NA	NA	1	NA	1
7246	ischnura elegans	2015	7	5	186	379.6	NA	15	5743	M	ischnura elegans/M	Z	NA	NA	NA	1	1	1	NA	NA
7247	gomphus vulgatissimus	2015	7	5	186	548.4	NA	3	6261	M	gomphus vulgatissimus/M	A	1	NA	NA	NA	NA	1	NA	NA
7248	libellula depressa	2015	7	4	185	648	NA	2	6361	F	libellula depressa/F	A	1	1	NA	NA	NA	NA	NA	NA
7249	libellula depressa	2015	7	2	183	553.2	NA	1	6261	M	libellula depressa/M	A	NA	NA	NA	NA	1	1	NA	NA
7250	calopteryx virgo	2015	7	5	186	339.3	NA	50	5744	M	calopteryx virgo/M	Z	NA	NA	NA	1	1	NA	NA	NA
7251	calopteryx splendens	2015	7	5	186	313.9	NA	500	5644	M	calopteryx splendens/M	Z	NA	NA	NA	NA	NA	1	NA	NA
7252	calopteryx splendens	2014	7	23	204	839.4	fen	1	5157	F	calopteryx splendens/F	Z	NA	NA	NA	1	NA	NA	1	NA
7253	aeshna juncea	2014	7	23	204	864.9	fen	50	5157	M	aeshna juncea/M	A	1	NA	NA	1	NA	NA	NA	NA
7254	ophiogomphus cecilia	2014	8	2	214	239.1	NA	1	5861	F	ophiogomphus cecilia/F	A	1	NA	NA	NA	NA	NA	NA	NA
7255	calopteryx virgo	2014	8	2	214	272	NA	500	5662	M	calopteryx virgo/M	Z	NA	NA	NA	1	1	1	NA	NA
7256	sympetrum sanguineum	2014	8	2	214	501.2	quarry	1	6242	F	sympetrum sanguineum/F	A	NA	1	NA	NA	NA	NA	1	NA
7257	calopteryx virgo	2014	8	2	214	255.9	NA	5	5760	M	calopteryx virgo/M	Z	NA	NA	NA	1	1	1	NA	NA
7258	lestes sponsa	2014	8	1	213	614	pond	5	6041	M	lestes sponsa/M	Z	NA	NA	NA	1	1	NA	NA	1
7259	sympetrum vulgatum	2014	8	2	214	240.1	NA	10	5761	F	sympetrum vulgatum/F	A	1	NA	NA	NA	NA	NA	NA	NA
7260	ischnura elegans	2014	8	2	214	242	NA	50	5760	F	ischnura elegans/F	Z	NA	NA	NA	NA	NA	1	NA	NA
7261	sympetrum sanguineum	2014	8	2	214	261.4	NA	10	5760	F	sympetrum sanguineum/F	A	1	1	NA	NA	NA	NA	1	NA
7262	calopteryx splendens	2015	7	5	186	338.8	NA	50	5744	M	calopteryx splendens/M	Z	NA	NA	NA	NA	1	1	NA	NA
7263	gomphus vulgatissimus	2015	7	5	186	338.8	NA	1	5744	F	gomphus vulgatissimus/F	A	1	NA	NA	NA	NA	1	NA	NA
7264	cordulegaster boltonii	2015	7	5	186	373	NA	1	5644	M	cordulegaster boltonii/M	A	1	NA	NA	1	NA	NA	NA	NA
7265	calopteryx splendens	2015	7	5	186	358.8	NA	50	5744	F	calopteryx splendens/F	Z	NA	NA	NA	1	NA	NA	NA	NA
7266	aeshna mixta	2014	8	2	214	485.5	pond	1	6242	M	aeshna mixta/M	A	NA	NA	NA	1	NA	1	1	NA
7267	cordulegaster boltonii	2014	8	3	215	261.1	NA	5	5151	F	cordulegaster boltonii/F	A	NA	NA	NA	NA	NA	1	NA	NA
7268	orthetrum cancellatum	2014	8	1	213	614	pond	3	6041	M	orthetrum cancellatum/M	A	NA	NA	NA	NA	1	1	NA	NA
7269	sympetrum sanguineum	2014	8	2	214	240.1	NA	10	5761	M	sympetrum sanguineum/M	A	NA	1	1	NA	NA	NA	NA	NA
7270	calopteryx virgo	2014	8	2	214	261.4	NA	5	5760	M	calopteryx virgo/M	Z	NA	NA	NA	1	1	NA	NA	NA
7271	aeshna cyanea	2014	8	3	215	266.5	NA	5	5252	F	aeshna cyanea/F	A	1	NA	NA	1	NA	NA	NA	NA
7272	platycnemis pennipes	2014	8	2	214	242	NA	500	5760	F	platycnemis pennipes/F	Z	1	1	NA	NA	NA	NA	NA	1
7273	ophiogomphus cecilia	2014	8	2	214	269.5	NA	50	5662	M	ophiogomphus cecilia/M	A	1	NA	NA	1	NA	1	NA	NA
7274	calopteryx splendens	2014	8	2	214	269.5	NA	50	5662	F	calopteryx splendens/F	Z	1	1	NA	1	NA	NA	NA	NA
7275	ophiogomphus cecilia	2014	8	2	214	246.9	NA	1	5762	M	ophiogomphus cecilia/M	A	NA	NA	NA	NA	NA	1	NA	NA
7276	calopteryx splendens	2014	8	2	214	268	NA	5	5662	M	calopteryx splendens/M	Z	NA	NA	NA	NA	1	1	NA	NA
7277	calopteryx splendens	2014	8	2	214	269.5	NA	50	5662	F	calopteryx splendens/F	Z	NA	1	NA	1	NA	NA	NA	NA
7278	calopteryx splendens	2014	8	2	214	249.5	NA	50	5862	F	calopteryx splendens/F	Z	NA	NA	NA	1	NA	NA	1	NA
7279	sympetrum vulgatum	2014	8	1	213	614	pond	10	6041	F	sympetrum vulgatum/F	A	1	1	NA	NA	NA	NA	NA	NA
7280	cordulegaster boltonii	2014	8	3	215	266.5	NA	5	5252	F	cordulegaster boltonii/F	A	1	NA	NA	1	NA	NA	NA	NA
7281	calopteryx splendens	2014	8	2	214	272	NA	50	5662	M	calopteryx splendens/M	Z	NA	NA	NA	1	1	1	NA	NA
7282	calopteryx virgo	2014	8	2	214	269.5	NA	50	5662	F	calopteryx virgo/F	Z	NA	1	NA	1	NA	NA	NA	NA
7283	calopteryx splendens	2014	8	2	214	246.9	NA	50	5762	F	calopteryx splendens/F	Z	1	NA	NA	1	NA	NA	NA	NA
7284	enallagma cyathigerum	2014	8	1	213	683.6	pond	5	6041	M	enallagma cyathigerum/M	Z	NA	NA	NA	NA	1	1	NA	NA
7285	calopteryx splendens	2014	8	2	214	485.5	pond	1	6242	M	calopteryx splendens/M	Z	NA	NA	NA	1	1	NA	NA	NA
7286	platycnemis pennipes	2014	8	2	214	240.1	NA	500	5761	F	platycnemis pennipes/F	Z	1	NA	NA	NA	NA	1	NA	NA
7287	ischnura elegans	2014	8	1	213	614	pond	1	6041	F	ischnura elegans/F	Z	1	NA	NA	NA	NA	1	NA	NA
7288	orthetrum cancellatum	2014	7	18	199	358.8	pond	1	7161	F	orthetrum cancellatum/F	A	NA	NA	NA	NA	NA	1	NA	NA
7289	coenagrion hastulatum	2014	7	5	186	887.3	NA	1	5641	F	coenagrion hastulatum/F	Z	NA	NA	NA	1	1	NA	NA	NA
7290	leucorrhinia dubia	2014	7	5	186	887.3	NA	1	5641	F	leucorrhinia dubia/F	A	1	NA	NA	NA	NA	NA	NA	NA
7291	anax imperator	2014	7	17	198	173.9	NA	1	7070	F	anax imperator/F	A	NA	NA	NA	NA	1	NA	NA	NA
7292	erythromma viridulum	2014	7	21	202	180.9	NA	1	7166	M	erythromma viridulum/M	Z	NA	NA	1	NA	1	NA	NA	NA
7293	coenagrion puella	2014	7	18	199	329.4	NA	5	7162	F	coenagrion puella/F	Z	NA	NA	NA	1	1	NA	NA	NA
7294	sympetrum sanguineum	2014	7	17	198	174	NA	1	7068	F	sympetrum sanguineum/F	A	1	NA	NA	NA	NA	NA	1	NA
7295	calopteryx splendens	2014	7	18	199	358.8	pond	1	7161	F	calopteryx splendens/F	Z	NA	NA	NA	1	NA	NA	1	NA
7296	calopteryx splendens	2014	7	18	199	210.5	NA	1	6865	F	calopteryx splendens/F	Z	NA	NA	NA	1	NA	NA	1	NA
7297	libellula quadrimaculata	2014	7	17	198	213.6	NA	1	7068	F	libellula quadrimaculata/F	A	NA	NA	NA	NA	NA	1	1	NA
7298	libellula depressa	2014	7	18	199	358.8	pond	1	7161	M	libellula depressa/M	A	NA	NA	NA	NA	1	1	NA	NA
7299	platycnemis pennipes	2014	7	18	199	358.8	pond	1	7161	F	platycnemis pennipes/F	Z	1	NA	NA	NA	NA	1	NA	1
7300	anax parthenope	2014	7	21	202	212.9	NA	1	7066	F	anax parthenope/F	A	NA	1	NA	NA	NA	NA	1	NA
7301	libellula quadrimaculata	2014	7	5	186	933	NA	1	5541	F	libellula quadrimaculata/F	A	NA	1	NA	NA	NA	1	NA	NA
7302	gomphus vulgatissimus	2015	7	5	186	322	NA	2	5644	F	gomphus vulgatissimus/F	A	NA	NA	NA	1	NA	1	NA	NA
7303	gomphus vulgatissimus	2015	7	5	186	356.1	NA	1	5743	F	gomphus vulgatissimus/F	A	NA	NA	NA	1	NA	1	NA	NA
7304	calopteryx splendens	2014	7	17	198	173.9	NA	8	7070	M	calopteryx splendens/M	Z	NA	NA	NA	1	1	1	NA	NA
7305	calopteryx splendens	2014	7	13	194	279.5	NA	50	5454	M	calopteryx splendens/M	Z	NA	NA	NA	1	1	NA	NA	NA
7306	orthetrum cancellatum	2014	7	17	198	213.6	NA	3	7068	F	orthetrum cancellatum/F	A	1	NA	NA	NA	NA	1	NA	NA
7307	enallagma cyathigerum	2014	7	17	198	174	NA	1	7068	F	enallagma cyathigerum/F	Z	NA	1	NA	NA	1	NA	NA	NA
7308	ischnura elegans	2014	7	13	194	279.5	NA	50	5454	F	ischnura elegans/F	Z	1	NA	NA	NA	NA	NA	NA	NA
7309	orthetrum brunneum	2014	7	18	199	356	pond	1	7161	M	orthetrum brunneum/M	A	NA	NA	NA	NA	1	NA	NA	NA
7310	crocothemis erythraea	2014	7	21	202	165	quarry	1	7166	M	crocothemis erythraea/M	A	1	1	NA	NA	NA	NA	NA	NA
7311	ophiogomphus cecilia	2014	7	20	201	314.3	NA	1	5562	F	ophiogomphus cecilia/F	A	NA	NA	NA	1	NA	1	NA	NA
7312	ophiogomphus cecilia	2014	7	20	201	285.3	NA	15	5562	F	ophiogomphus cecilia/F	A	NA	NA	NA	1	1	1	NA	NA
7313	calopteryx virgo	2014	7	20	201	264.3	NA	5	5661	F	calopteryx virgo/F	Z	1	NA	NA	NA	NA	NA	1	NA
7314	somatochlora metallica	2014	7	20	201	808.4	NA	1	5664	F	somatochlora metallica/F	A	1	NA	NA	1	NA	NA	NA	NA
7315	enallagma cyathigerum	2014	7	5	186	887.3	NA	1	5641	F	enallagma cyathigerum/F	Z	1	NA	NA	NA	1	1	NA	NA
7316	coenagrion puella	2014	7	5	186	933	NA	1	5541	M	coenagrion puella/M	Z	NA	NA	NA	NA	1	1	NA	NA
7317	chalcolestes viridis	2014	7	21	202	180.9	NA	1	7166	M	chalcolestes viridis/M	Z	NA	NA	NA	1	NA	NA	NA	NA
7318	coenagrion puella	2014	7	17	198	174	NA	2	7068	F	coenagrion puella/F	Z	NA	NA	NA	NA	1	1	NA	NA
7319	coenagrion puella	2014	7	18	199	358.8	pond	1	7161	M	coenagrion puella/M	Z	NA	NA	NA	NA	1	NA	NA	NA
7320	libellula quadrimaculata	2014	7	5	186	887.3	NA	1	5641	F	libellula quadrimaculata/F	A	1	NA	NA	NA	NA	1	1	NA
7326	pyrrhosoma nymphula	2014	7	5	186	887.3	NA	1	5641	M	pyrrhosoma nymphula/M	Z	1	NA	1	NA	NA	1	NA	NA
7327	coenagrion puella	2014	7	17	198	166.4	NA	1	7069	M	coenagrion puella/M	Z	NA	NA	NA	NA	1	1	NA	NA
7328	sympetrum vulgatum	2014	7	17	198	174	NA	1	7068	M	sympetrum vulgatum/M	A	NA	NA	1	NA	NA	NA	NA	NA
7330	ophiogomphus cecilia	2014	7	20	201	273	NA	30	5561	M	ophiogomphus cecilia/M	A	1	NA	NA	1	NA	1	NA	NA
7331	calopteryx virgo	2014	7	20	201	273	NA	1	5561	M	calopteryx virgo/M	Z	NA	NA	NA	1	1	1	NA	NA
7332	calopteryx virgo	2014	7	20	201	584	NA	5	5663	M	calopteryx virgo/M	Z	NA	NA	NA	NA	1	1	NA	NA
7333	calopteryx splendens	2014	7	20	201	314.3	NA	1	5562	F	calopteryx splendens/F	Z	NA	1	NA	1	NA	NA	NA	NA
7334	cordulegaster boltonii	2014	7	20	201	281.9	NA	1	5561	M	cordulegaster boltonii/M	A	1	NA	NA	1	NA	NA	NA	NA
7335	sympetrum sanguineum	2014	7	18	199	317.4	NA	1	7162	M	sympetrum sanguineum/M	A	NA	NA	1	NA	NA	NA	1	NA
7336	coenagrion puella	2014	7	21	202	180.9	NA	1	7166	F	coenagrion puella/F	Z	NA	NA	NA	1	NA	1	NA	NA
7337	sympecma fusca	2014	7	21	202	180.9	NA	1	7166	F	sympecma fusca/F	Z	NA	NA	NA	NA	NA	NA	1	NA
7338	sympecma fusca	2014	7	17	198	174	NA	2	7068	F	sympecma fusca/F	Z	NA	NA	NA	NA	NA	NA	1	NA
7339	calopteryx splendens	2015	7	5	186	356.1	NA	50	5743	M	calopteryx splendens/M	Z	NA	NA	NA	NA	NA	1	NA	NA
7340	calopteryx virgo	2015	7	5	186	468.6	NA	50	5843	F	calopteryx virgo/F	Z	NA	NA	NA	1	NA	NA	1	NA
7341	platycnemis pennipes	2015	7	5	186	356.1	NA	5	5743	F	platycnemis pennipes/F	Z	NA	NA	NA	NA	1	NA	NA	1
7342	gomphus vulgatissimus	2015	7	5	186	313.9	NA	50	5644	F	gomphus vulgatissimus/F	A	1	NA	NA	1	NA	1	NA	NA
7343	calopteryx virgo	2015	7	5	186	313.9	NA	5	5644	F	calopteryx virgo/F	Z	NA	NA	NA	1	NA	NA	NA	NA
7344	calopteryx virgo	2015	7	5	186	391.8	quarry	5	5744	F	calopteryx virgo/F	Z	NA	NA	NA	1	NA	NA	1	NA
7345	calopteryx virgo	2014	7	20	201	345.2	NA	3	5253	M	calopteryx virgo/M	Z	NA	NA	NA	1	1	NA	NA	NA
7346	ophiogomphus cecilia	2014	7	20	201	345.2	NA	1	5253	F	ophiogomphus cecilia/F	A	1	NA	NA	NA	NA	1	NA	NA
7347	libellula depressa	2014	7	17	198	166.4	NA	1	7069	F	libellula depressa/F	A	1	1	NA	NA	NA	NA	1	NA
7348	ischnura pumilio	2014	7	17	198	166.4	NA	4	7069	F	ischnura pumilio/F	Z	NA	1	NA	NA	NA	NA	1	NA
7349	ischnura pumilio	2014	7	17	198	173.9	NA	3	7070	F	ischnura pumilio/F	Z	NA	1	NA	NA	NA	NA	1	NA
7350	orthetrum brunneum	2014	7	17	198	173.9	NA	12	7070	F	orthetrum brunneum/F	A	NA	1	NA	NA	NA	NA	1	NA
7351	platycnemis pennipes	2014	7	17	198	173.9	NA	10	7070	M	platycnemis pennipes/M	Z	NA	NA	NA	NA	NA	1	NA	1
7352	orthetrum albistylum	2014	7	17	198	173.9	NA	3	7070	F	orthetrum albistylum/F	A	1	NA	NA	NA	NA	1	NA	1
7353	anax imperator	2014	7	17	198	213.6	NA	2	7068	F	anax imperator/F	A	NA	NA	NA	1	1	NA	NA	NA
7354	libellula depressa	2014	7	17	198	213.6	NA	2	7068	M	libellula depressa/M	A	NA	NA	NA	NA	1	1	NA	NA
7355	orthetrum albistylum	2014	7	17	198	213.6	NA	1	7068	M	orthetrum albistylum/M	A	NA	NA	NA	NA	1	NA	NA	1
7356	orthetrum cancellatum	2014	7	17	198	174	NA	5	7068	F	orthetrum cancellatum/F	A	1	NA	NA	NA	NA	1	NA	NA
7357	crocothemis erythraea	2014	7	17	198	174	NA	4	7068	M	crocothemis erythraea/M	A	1	1	1	NA	NA	NA	NA	NA
7358	anax imperator	2014	7	17	198	174	NA	4	7068	M	anax imperator/M	A	NA	NA	NA	1	NA	1	NA	NA
7359	coenagrion scitulum	2014	7	17	198	174	NA	5	7068	F	coenagrion scitulum/F	Z	NA	NA	NA	1	1	1	NA	NA
7360	coenagrion puella	2014	7	18	199	317.4	NA	50	7162	M	coenagrion puella/M	Z	NA	NA	NA	NA	NA	1	NA	NA
7361	leucorrhinia dubia	2014	7	5	186	933	NA	1	5541	F	leucorrhinia dubia/F	A	1	NA	NA	NA	NA	1	NA	NA
7362	anax parthenope	2014	7	17	198	174	NA	1	7068	F	anax parthenope/F	A	NA	1	NA	NA	NA	1	NA	NA
7363	coenagrion hastulatum	2014	7	5	186	933	NA	1	5541	M	coenagrion hastulatum/M	Z	NA	NA	NA	NA	1	1	NA	NA
7364	coenagrion puella	2014	7	5	186	887.3	NA	1	5641	M	coenagrion puella/M	Z	NA	NA	NA	NA	1	1	NA	NA
7365	leucorrhinia dubia	2014	7	5	186	938.9	NA	1	5541	M	leucorrhinia dubia/M	A	NA	NA	1	NA	NA	1	NA	NA
7367	calopteryx virgo	2014	7	20	201	632	NA	5	5664	F	calopteryx virgo/F	Z	1	NA	NA	NA	NA	NA	1	NA
7368	aeshna cyanea	2014	7	20	201	693.7	NA	1	5664	F	aeshna cyanea/F	A	NA	NA	NA	1	NA	1	NA	NA
7369	calopteryx virgo	2014	7	20	201	321.7	NA	5	5663	M	calopteryx virgo/M	Z	NA	NA	NA	1	NA	1	NA	NA
7370	ophiogomphus cecilia	2014	7	20	201	321.7	NA	1	5663	F	ophiogomphus cecilia/F	A	1	NA	NA	NA	NA	1	NA	NA
7371	calopteryx virgo	2014	7	20	201	275	NA	50	5661	M	calopteryx virgo/M	Z	NA	NA	NA	1	NA	1	NA	NA
7372	calopteryx virgo	2014	7	20	201	271.6	NA	10	5561	M	calopteryx virgo/M	Z	NA	NA	NA	1	1	1	NA	NA
7373	ophiogomphus cecilia	2014	7	20	201	271.6	NA	15	5561	M	ophiogomphus cecilia/M	A	1	NA	NA	1	NA	NA	NA	NA
7374	ophiogomphus cecilia	2014	7	20	201	265.9	NA	5	5661	M	ophiogomphus cecilia/M	A	1	NA	NA	1	NA	NA	NA	NA
7375	calopteryx splendens	2014	7	20	201	265.9	NA	5	5661	F	calopteryx splendens/F	Z	1	NA	NA	1	NA	NA	NA	NA
7376	gomphus vulgatissimus	2014	7	20	201	265.9	NA	5	5661	F	gomphus vulgatissimus/F	A	NA	NA	NA	1	NA	1	NA	NA
7377	calopteryx virgo	2014	7	20	201	281.9	NA	5	5561	M	calopteryx virgo/M	Z	NA	NA	NA	1	NA	1	NA	NA
7378	calopteryx virgo	2014	7	20	201	312.7	NA	10	5662	M	calopteryx virgo/M	Z	NA	NA	NA	NA	NA	1	NA	NA
7379	ophiogomphus cecilia	2014	7	20	201	312.7	NA	1	5662	M	ophiogomphus cecilia/M	A	1	NA	NA	NA	1	1	NA	NA
7380	aeshna cyanea	2014	7	20	201	808.4	NA	1	5664	F	aeshna cyanea/F	A	NA	NA	NA	1	NA	NA	NA	NA
7381	calopteryx virgo	2014	7	20	201	267.9	NA	30	5561	F	calopteryx virgo/F	Z	NA	NA	NA	1	NA	NA	NA	NA
7382	calopteryx splendens	2014	7	20	201	283.3	NA	5	5762	F	calopteryx splendens/F	Z	NA	NA	NA	1	NA	NA	1	NA
7383	calopteryx virgo	2014	7	20	201	395.9	NA	10	5562	M	calopteryx virgo/M	Z	NA	NA	NA	1	1	1	NA	NA
7384	ischnura pumilio	2014	7	21	202	212.9	NA	1	7066	F	ischnura pumilio/F	Z	NA	1	NA	NA	NA	1	1	NA
7385	sympetrum sanguineum	2014	7	17	198	213.6	NA	1	7068	M	sympetrum sanguineum/M	A	1	NA	1	NA	NA	NA	NA	NA
7386	anax imperator	2014	7	18	199	356	pond	1	7161	F	anax imperator/F	A	NA	NA	NA	1	1	NA	NA	NA
7387	enallagma cyathigerum	2014	7	21	202	165	quarry	1	7166	F	enallagma cyathigerum/F	Z	NA	NA	NA	NA	1	1	NA	NA
7388	libellula depressa	2014	7	17	198	174	NA	2	7068	M	libellula depressa/M	A	NA	NA	NA	NA	1	1	NA	NA
7389	ischnura elegans	2014	7	5	186	887.3	NA	1	5641	M	ischnura elegans/M	Z	NA	NA	NA	1	NA	1	NA	NA
7390	calopteryx splendens	2015	7	5	186	379.6	NA	50	5743	M	calopteryx splendens/M	Z	NA	NA	NA	1	1	NA	NA	NA
7391	coenagrion puella	2015	7	5	186	331.5	NA	5	5644	M	coenagrion puella/M	Z	NA	NA	NA	NA	1	1	NA	NA
7392	calopteryx splendens	2015	7	5	186	345.3	NA	50	5743	M	calopteryx splendens/M	Z	NA	NA	NA	NA	1	1	NA	NA
7394	lestes barbarus	2014	7	18	199	329.4	NA	1	7162	M	lestes barbarus/M	Z	NA	NA	NA	1	NA	NA	NA	NA
7395	ischnura elegans	2014	7	18	199	356	pond	1	7161	M	ischnura elegans/M	Z	NA	NA	NA	NA	1	1	NA	NA
7396	libellula depressa	2014	7	18	199	356	pond	1	7161	M	libellula depressa/M	A	NA	NA	NA	NA	NA	1	NA	NA
7397	ischnura pumilio	2014	7	18	199	358.8	pond	1	7161	F	ischnura pumilio/F	Z	1	1	NA	NA	NA	NA	1	NA
7398	ischnura elegans	2014	7	18	199	358.8	pond	1	7161	M	ischnura elegans/M	Z	NA	NA	NA	1	NA	1	NA	NA
7399	anax imperator	2014	7	18	199	358.8	pond	1	7161	F	anax imperator/F	A	NA	NA	NA	1	1	NA	NA	NA
7400	aeshna mixta	2014	7	21	202	166	NA	1	7166	F	aeshna mixta/F	A	NA	1	NA	NA	NA	NA	NA	NA
7401	aeshna mixta	2014	7	21	202	180.9	NA	1	7166	M	aeshna mixta/M	A	NA	NA	NA	NA	1	NA	1	NA
7402	anax parthenope	2014	7	21	202	165	quarry	1	7166	M	anax parthenope/M	A	NA	NA	NA	NA	1	1	NA	NA
7403	erythromma viridulum	2014	7	21	202	165	quarry	1	7166	M	erythromma viridulum/M	Z	NA	NA	1	NA	1	1	NA	NA
7404	orthetrum albistylum	2014	7	21	202	165	quarry	1	7166	F	orthetrum albistylum/F	A	1	NA	NA	NA	NA	NA	NA	1
7405	anax imperator	2014	7	21	202	212.9	NA	1	7066	M	anax imperator/M	A	NA	NA	NA	NA	1	1	NA	NA
7406	ischnura elegans	2014	7	21	202	212.9	NA	1	7066	M	ischnura elegans/M	Z	NA	NA	NA	NA	1	1	NA	NA
7407	calopteryx splendens	2014	7	13	194	279.5	NA	50	5454	M	calopteryx splendens/M	Z	NA	NA	NA	1	1	1	NA	NA
7408	orthetrum brunneum	2014	7	18	199	358.8	pond	1	7161	M	orthetrum brunneum/M	A	NA	NA	NA	NA	1	NA	NA	NA
7409	orthetrum cancellatum	2014	7	21	202	165	quarry	1	7166	M	orthetrum cancellatum/M	A	NA	NA	NA	NA	NA	1	NA	NA
7410	sympetrum fonscolombii	2014	7	21	202	212.9	NA	1	7066	M	sympetrum fonscolombii/M	A	NA	1	1	NA	NA	NA	1	NA
7411	orthetrum albistylum	2014	7	17	198	166.4	NA	5	7069	F	orthetrum albistylum/F	A	1	NA	NA	NA	NA	1	NA	1
7412	ischnura elegans	2014	7	17	198	213.6	NA	2	7068	M	ischnura elegans/M	Z	NA	NA	NA	1	NA	1	NA	NA
7413	libellula depressa	2014	7	21	202	166	NA	1	7166	F	libellula depressa/F	A	NA	1	NA	NA	NA	1	NA	NA
7414	anax imperator	2014	7	17	198	166.4	NA	1	7069	M	anax imperator/M	A	NA	NA	NA	NA	1	1	NA	NA
7415	somatochlora alpestris	2014	7	5	186	938.9	NA	1	5541	F	somatochlora alpestris/F	A	NA	1	NA	1	NA	1	NA	NA
7420	ophiogomphus cecilia	2014	7	20	201	267.9	NA	5	5561	M	ophiogomphus cecilia/M	A	NA	NA	NA	1	1	NA	NA	NA
7421	ischnura pumilio	2014	7	20	201	264.3	NA	1	5661	F	ischnura pumilio/F	Z	NA	1	NA	NA	NA	1	NA	NA
7422	calopteryx virgo	2014	7	20	201	265.9	NA	5	5661	M	calopteryx virgo/M	Z	NA	NA	NA	1	NA	NA	NA	NA
7423	ophiogomphus cecilia	2014	7	20	201	264.3	NA	10	5661	F	ophiogomphus cecilia/F	A	1	NA	NA	1	NA	1	NA	NA
7424	cordulegaster boltonii	2014	7	20	201	502.5	NA	5	5663	M	cordulegaster boltonii/M	A	NA	NA	NA	1	NA	1	NA	NA
7425	calopteryx virgo	2014	7	20	201	283.3	NA	10	5762	F	calopteryx virgo/F	Z	NA	NA	NA	1	NA	NA	1	NA
7426	calopteryx virgo	2014	7	20	201	316.5	NA	50	5562	M	calopteryx virgo/M	Z	NA	NA	NA	NA	1	1	NA	NA
7427	calopteryx virgo	2014	7	20	201	598.6	NA	5	5663	M	calopteryx virgo/M	Z	NA	NA	NA	NA	1	1	NA	NA
7428	calopteryx splendens	2014	7	20	201	267.9	NA	5	5561	M	calopteryx splendens/M	Z	NA	NA	NA	1	NA	NA	NA	NA
7429	calopteryx virgo	2014	7	20	201	273	NA	50	5661	F	calopteryx virgo/F	Z	NA	NA	NA	1	NA	NA	1	NA
7430	calopteryx virgo	2014	7	20	201	314.3	NA	50	5562	M	calopteryx virgo/M	Z	NA	NA	NA	1	1	NA	NA	NA
7431	aeshna cyanea	2014	7	20	201	283.3	NA	1	5762	F	aeshna cyanea/F	A	NA	1	NA	NA	1	1	NA	NA
7432	calopteryx virgo	2014	7	20	201	502.5	NA	5	5663	F	calopteryx virgo/F	Z	NA	NA	NA	1	NA	NA	1	NA
7433	calopteryx virgo	2014	7	20	201	281.9	NA	50	5561	M	calopteryx virgo/M	Z	NA	NA	NA	1	NA	1	NA	NA
7434	calopteryx virgo	2014	7	20	201	537.5	NA	5	5663	M	calopteryx virgo/M	Z	NA	NA	NA	1	1	NA	NA	NA
7435	calopteryx virgo	2014	7	20	201	265.9	NA	30	5661	F	calopteryx virgo/F	Z	1	NA	NA	1	NA	NA	NA	NA
7436	aeshna subarctica	2014	7	5	186	887.3	NA	1	5641	M	aeshna subarctica/M	A	NA	1	NA	NA	1	1	NA	NA
7437	aeshna subarctica	2014	7	5	186	933	NA	4	5541	M	aeshna subarctica/M	A	NA	NA	NA	1	1	NA	1	NA
7438	libellula depressa	2014	7	18	199	329.4	NA	1	7162	F	libellula depressa/F	A	NA	1	NA	NA	NA	1	1	NA
7439	ischnura pumilio	2014	7	17	198	174	NA	50	7068	M	ischnura pumilio/M	Z	NA	NA	NA	1	NA	1	NA	NA
7440	coenagrion scitulum	2014	7	21	202	165	quarry	1	7166	M	coenagrion scitulum/M	Z	NA	NA	NA	NA	1	1	NA	NA
7441	cordulegaster boltonii	2014	7	20	201	707.6	NA	1	5664	M	cordulegaster boltonii/M	A	1	NA	NA	NA	NA	1	NA	NA
7442	calopteryx virgo	2014	7	20	201	285.3	NA	50	5562	F	calopteryx virgo/F	Z	NA	NA	NA	1	NA	NA	1	NA
7443	calopteryx splendens	2014	7	20	201	312.7	NA	5	5662	F	calopteryx splendens/F	Z	1	NA	NA	1	NA	NA	NA	NA
7444	calopteryx virgo	2014	7	20	201	267.9	NA	5	5561	M	calopteryx virgo/M	Z	NA	NA	NA	1	1	NA	NA	NA
7445	calopteryx splendens	2014	7	20	201	285.3	NA	5	5562	M	calopteryx splendens/M	Z	NA	NA	NA	1	1	NA	NA	NA
7446	ischnura elegans	2014	7	5	186	933	NA	1	5541	M	ischnura elegans/M	Z	NA	NA	NA	1	1	1	NA	NA
7447	pyrrhosoma nymphula	2014	7	5	186	933	NA	1	5541	M	pyrrhosoma nymphula/M	Z	1	1	NA	NA	NA	1	NA	NA
7455	orthetrum brunneum	2014	7	21	202	166	NA	1	7166	F	orthetrum brunneum/F	A	NA	1	NA	NA	NA	NA	1	NA
7456	anax imperator	2014	7	21	202	165	quarry	1	7166	M	anax imperator/M	A	NA	NA	NA	NA	1	1	NA	NA
7457	platycnemis pennipes	2014	7	28	209	272.2	NA	5	5863	M	platycnemis pennipes/M	Z	NA	NA	NA	1	NA	1	NA	1
7458	calopteryx virgo	2014	7	28	209	318.9	NA	50	5963	M	calopteryx virgo/M	Z	NA	NA	NA	1	NA	NA	NA	NA
7459	orthetrum albistylum	2013	7	18	199	209.3	NA	20	6968	F	orthetrum albistylum/F	A	NA	NA	NA	NA	NA	1	NA	1
7460	enallagma cyathigerum	2014	6	10	161	495.9	NA	5	6855	M	enallagma cyathigerum/M	Z	NA	NA	NA	NA	1	NA	NA	NA
7461	orthetrum cancellatum	2013	7	18	199	230.6	NA	2	6867	M	orthetrum cancellatum/M	A	NA	NA	NA	NA	1	NA	NA	NA
7462	libellula depressa	2013	7	22	203	192.4	NA	2	7169	F	libellula depressa/F	A	1	NA	NA	NA	NA	NA	NA	NA
7463	erythromma najas	2014	6	19	170	429.2	pond	50	6754	F	erythromma najas/F	Z	NA	NA	NA	NA	1	1	NA	NA
7464	calopteryx virgo	2014	7	28	209	343.1	NA	50	5964	F	calopteryx virgo/F	Z	1	NA	NA	NA	NA	NA	1	NA
7465	coenagrion hastulatum	2014	7	6	187	753.5	pond	5	5744	M	coenagrion hastulatum/M	Z	NA	NA	NA	NA	1	1	NA	NA
7466	aeshna cyanea	2014	7	6	187	639.9	NA	2	5844	F	aeshna cyanea/F	A	1	NA	NA	1	NA	NA	NA	NA
7467	pyrrhosoma nymphula	2014	6	19	170	450	NA	5	7054	F	pyrrhosoma nymphula/F	Z	1	1	NA	NA	NA	NA	NA	NA
7468	calopteryx splendens	2014	7	28	209	279.4	NA	50	5963	M	calopteryx splendens/M	Z	NA	NA	NA	1	1	1	NA	NA
7469	sympetrum pedemontanum	2013	7	18	199	209.3	NA	3	6968	M	sympetrum pedemontanum/M	A	NA	1	1	NA	NA	NA	NA	NA
7470	calopteryx splendens	2014	7	28	209	265.4	NA	50	5862	F	calopteryx splendens/F	Z	1	NA	NA	1	NA	NA	NA	NA
7471	calopteryx splendens	2014	7	28	209	257.4	NA	500	5862	F	calopteryx splendens/F	Z	NA	1	NA	1	NA	NA	NA	NA
7472	calopteryx virgo	2014	7	28	209	271	NA	50	5863	M	calopteryx virgo/M	Z	NA	NA	NA	NA	1	NA	NA	NA
7473	cordulegaster boltonii	2014	7	28	209	265.4	NA	1	5862	M	cordulegaster boltonii/M	A	NA	NA	NA	1	NA	1	NA	NA
7474	coenagrion puella	2014	7	6	187	753.5	pond	30	5744	M	coenagrion puella/M	Z	NA	NA	NA	NA	1	1	NA	NA
7475	sympetrum sanguineum	2014	7	6	187	639	NA	5	5844	M	sympetrum sanguineum/M	A	1	NA	1	NA	NA	NA	NA	NA
7476	aeshna grandis	2014	6	19	170	429.2	pond	1	6754	M	aeshna grandis/M	A	1	1	NA	NA	NA	NA	NA	NA
7477	calopteryx splendens	2014	7	28	209	257.4	NA	50	5862	F	calopteryx splendens/F	Z	NA	1	NA	1	NA	NA	1	NA
7478	calopteryx splendens	2014	7	28	209	283.4	NA	50	5863	F	calopteryx splendens/F	Z	1	NA	NA	NA	NA	NA	1	NA
7479	erythromma najas	2014	7	6	187	638.8	NA	15	5844	M	erythromma najas/M	Z	NA	NA	1	NA	1	NA	NA	NA
7480	ischnura elegans	2014	7	6	187	638.8	NA	1	5844	M	ischnura elegans/M	Z	NA	NA	NA	1	1	NA	NA	NA
7481	gomphus vulgatissimus	2014	7	28	209	257.4	NA	2	5862	F	gomphus vulgatissimus/F	A	1	NA	NA	NA	NA	1	NA	NA
7482	calopteryx virgo	2014	7	28	209	437.1	NA	5	5964	M	calopteryx virgo/M	Z	NA	NA	NA	1	1	1	NA	NA
7483	libellula quadrimaculata	2014	6	10	161	495.9	NA	50	6855	F	libellula quadrimaculata/F	A	1	1	NA	NA	NA	NA	1	NA
7484	sympetrum vulgatum	2014	6	19	170	429.2	pond	1	6754	M	sympetrum vulgatum/M	A	1	1	NA	NA	NA	NA	1	NA
7485	cordulia aenea	2014	6	19	170	450	NA	5	7054	M	cordulia aenea/M	A	NA	NA	NA	1	NA	1	1	NA
7486	anax imperator	2014	6	10	161	495.9	NA	5	6855	M	anax imperator/M	A	NA	NA	NA	1	NA	1	NA	NA
7487	anaciaeschna isosceles	2014	6	10	161	495.9	NA	1	6855	M	anaciaeschna isosceles/M	A	NA	NA	1	NA	NA	NA	1	NA
7488	aeshna affinis	2013	7	18	199	230.6	NA	1	6867	F	aeshna affinis/F	A	1	NA	NA	NA	NA	NA	1	NA
7489	sympetrum sanguineum	2013	7	18	199	230.6	NA	5	6867	F	sympetrum sanguineum/F	A	1	1	NA	NA	NA	NA	NA	NA
7490	ischnura elegans	2013	7	18	199	230.6	NA	1	6867	M	ischnura elegans/M	Z	NA	NA	NA	1	NA	1	NA	NA
7491	orthetrum brunneum	2013	7	18	199	230.6	NA	2	6867	F	orthetrum brunneum/F	A	NA	1	NA	NA	NA	NA	1	NA
7492	ischnura pumilio	2013	7	19	200	281.4	reservoir	2	6864	M	ischnura pumilio/M	Z	NA	NA	NA	1	1	NA	NA	NA
7493	anax imperator	2013	7	19	200	280.2	reservoir	1	6864	M	anax imperator/M	A	NA	NA	NA	NA	1	1	NA	NA
7494	erythromma viridulum	2013	7	22	203	192.4	NA	50	7169	F	erythromma viridulum/F	Z	1	NA	NA	1	NA	NA	NA	NA
7495	anax imperator	2013	7	22	203	192.4	NA	5	7169	M	anax imperator/M	A	NA	NA	NA	NA	1	1	NA	NA
7496	aeshna affinis	2013	7	24	205	342.4	NA	2	6962	F	aeshna affinis/F	A	1	NA	NA	1	NA	1	NA	NA
7497	anax imperator	2013	7	24	205	386.1	NA	2	7061	M	anax imperator/M	A	NA	NA	NA	NA	1	1	NA	NA
7498	libellula quadrimaculata	2014	7	6	187	752.3	pond	1	5744	F	libellula quadrimaculata/F	A	1	NA	NA	NA	NA	1	NA	NA
7499	orthetrum brunneum	2013	7	24	205	342.4	NA	1	6962	M	orthetrum brunneum/M	A	NA	NA	NA	NA	1	NA	NA	NA
7500	sympetrum sanguineum	2013	7	24	205	386.1	NA	10	7061	F	sympetrum sanguineum/F	A	NA	1	NA	NA	NA	NA	NA	NA
7501	anax imperator	2014	7	6	187	622.5	quarry	1	5844	M	anax imperator/M	A	NA	NA	NA	1	NA	NA	NA	NA
7502	anax imperator	2013	7	18	199	230.6	NA	1	6867	F	anax imperator/F	A	NA	NA	NA	1	1	NA	NA	NA
7503	chalcolestes viridis	2014	6	19	170	403.1	NA	5	6754	M	chalcolestes viridis/M	Z	1	NA	NA	1	NA	NA	NA	NA
7504	libellula depressa	2014	7	4	185	566.4	NA	1	6042	M	libellula depressa/M	A	NA	NA	NA	NA	1	1	NA	NA
7505	calopteryx virgo	2014	7	28	209	272.2	NA	50	5863	F	calopteryx virgo/F	Z	NA	1	NA	NA	NA	NA	1	NA
7506	calopteryx virgo	2014	7	28	209	283.4	NA	50	5863	F	calopteryx virgo/F	Z	NA	1	NA	1	NA	NA	1	NA
7507	ischnura elegans	2014	7	28	209	279.4	NA	5	5963	M	ischnura elegans/M	Z	NA	NA	NA	NA	1	NA	NA	NA
7510	calopteryx splendens	2014	7	28	209	381	NA	50	5964	F	calopteryx splendens/F	Z	1	NA	NA	1	NA	NA	NA	NA
7511	aeshna grandis	2014	7	5	186	633	pond	1	5844	F	aeshna grandis/F	A	1	1	NA	NA	NA	NA	NA	NA
7512	ischnura elegans	2014	7	6	187	672	pond	200	5844	F	ischnura elegans/F	Z	1	NA	NA	NA	NA	1	NA	NA
7513	sympetrum sanguineum	2013	7	30	211	467.3	reservoir	5	6564	F	sympetrum sanguineum/F	A	1	1	NA	NA	NA	NA	NA	NA
7514	calopteryx virgo	2014	7	28	209	267.9	NA	50	5862	M	calopteryx virgo/M	Z	NA	NA	NA	NA	1	1	NA	NA
7515	platycnemis pennipes	2014	7	28	209	381	NA	5	5964	F	platycnemis pennipes/F	Z	NA	NA	NA	NA	1	NA	NA	1
7516	orthetrum brunneum	2013	7	18	199	209.3	NA	30	6968	F	orthetrum brunneum/F	A	NA	1	NA	NA	NA	NA	1	NA
7517	libellula quadrimaculata	2014	7	6	187	625.3	NA	5	5844	M	libellula quadrimaculata/M	A	NA	1	NA	NA	NA	1	NA	NA
7518	enallagma cyathigerum	2014	7	6	187	753.5	pond	1	5744	M	enallagma cyathigerum/M	Z	NA	NA	NA	NA	1	1	NA	NA
7519	ischnura elegans	2014	6	10	161	495.9	NA	5	6855	F	ischnura elegans/F	Z	1	NA	NA	NA	NA	1	NA	NA
7520	ischnura elegans	2014	6	10	161	488.9	NA	50	6955	M	ischnura elegans/M	Z	NA	NA	NA	1	NA	1	NA	NA
7521	sympetrum fonscolombii	2014	6	10	161	488.9	NA	1	6955	F	sympetrum fonscolombii/F	A	NA	1	NA	NA	NA	NA	NA	NA
7522	aeshna affinis	2013	7	22	203	192.4	NA	8	7169	F	aeshna affinis/F	A	NA	NA	NA	NA	NA	1	1	NA
7523	calopteryx virgo	2014	7	28	209	300.2	NA	50	5963	F	calopteryx virgo/F	Z	1	NA	NA	1	NA	NA	1	NA
7524	coenagrion hastulatum	2014	7	6	187	752.3	pond	20	5744	M	coenagrion hastulatum/M	Z	NA	NA	NA	NA	1	1	NA	NA
7525	anax imperator	2014	7	6	187	752.3	pond	1	5744	M	anax imperator/M	A	NA	NA	NA	1	1	NA	NA	NA
7526	coenagrion puella	2014	7	6	187	639	NA	200	5844	F	coenagrion puella/F	Z	NA	NA	NA	1	NA	1	NA	NA
7527	orthetrum brunneum	2013	7	30	211	467.3	reservoir	2	6564	M	orthetrum brunneum/M	A	NA	NA	NA	NA	1	NA	NA	NA
7528	calopteryx virgo	2014	7	28	209	281.7	NA	50	5863	F	calopteryx virgo/F	Z	NA	NA	NA	1	NA	NA	1	NA
7529	calopteryx splendens	2014	7	28	209	381	NA	50	5964	M	calopteryx splendens/M	Z	NA	NA	NA	NA	1	1	NA	NA
7530	coenagrion puella	2014	7	6	187	625.3	NA	10	5844	F	coenagrion puella/F	Z	NA	NA	NA	1	1	NA	NA	NA
7531	anax imperator	2014	7	6	187	672	pond	1	5844	F	anax imperator/F	A	NA	NA	NA	1	1	NA	NA	NA
7534	enallagma cyathigerum	2014	7	6	187	625.3	NA	10	5844	M	enallagma cyathigerum/M	Z	NA	NA	NA	NA	1	1	NA	NA
7535	calopteryx splendens	2014	7	28	209	318.9	NA	50	5963	M	calopteryx splendens/M	Z	NA	NA	NA	NA	1	1	NA	NA
7536	calopteryx splendens	2014	7	28	209	381	NA	50	5964	F	calopteryx splendens/F	Z	NA	NA	NA	1	NA	NA	1	NA
7537	cordulia aenea	2014	7	6	187	622.5	quarry	6	5844	F	cordulia aenea/F	A	NA	NA	NA	1	NA	NA	1	NA
7538	libellula quadrimaculata	2014	7	6	187	622.5	quarry	20	5844	F	libellula quadrimaculata/F	A	1	1	NA	NA	NA	NA	1	NA
7539	enallagma cyathigerum	2014	6	10	161	488.9	NA	500	6955	M	enallagma cyathigerum/M	Z	NA	NA	NA	NA	1	1	NA	NA
7540	orthetrum cancellatum	2014	6	19	170	403.1	NA	50	6754	F	orthetrum cancellatum/F	A	1	NA	NA	NA	NA	1	NA	NA
7541	lestes sponsa	2014	7	6	187	625.3	NA	10	5844	M	lestes sponsa/M	Z	NA	NA	NA	1	1	NA	NA	NA
7542	calopteryx splendens	2014	7	28	209	257.4	NA	50	5862	M	calopteryx splendens/M	Z	NA	NA	NA	1	1	1	NA	NA
7543	anax imperator	2013	7	18	199	209.3	NA	5	6968	M	anax imperator/M	A	NA	NA	NA	1	1	NA	NA	NA
7544	lestes dryas	2014	7	6	187	639	NA	15	5844	M	lestes dryas/M	Z	NA	NA	NA	1	NA	1	NA	NA
7551	libellula depressa	2014	7	6	187	753.5	pond	2	5744	F	libellula depressa/F	A	NA	1	NA	NA	NA	NA	1	NA
7552	coenagrion puella	2014	7	6	187	639.9	NA	1	5844	M	coenagrion puella/M	Z	NA	NA	NA	NA	1	1	NA	NA
7553	libellula quadrimaculata	2014	7	6	187	639.9	NA	5	5844	M	libellula quadrimaculata/M	A	1	1	NA	NA	NA	1	NA	NA
7554	leucorrhinia pectoralis	2014	6	10	161	495.9	NA	1	6855	M	leucorrhinia pectoralis/M	A	NA	1	1	NA	NA	1	NA	NA
7555	crocothemis erythraea	2013	7	18	199	230.6	NA	6	6867	F	crocothemis erythraea/F	A	1	NA	NA	NA	NA	NA	1	NA
7556	ischnura elegans	2013	7	22	203	192.4	NA	1	7169	M	ischnura elegans/M	Z	NA	NA	NA	1	1	NA	NA	NA
7557	calopteryx virgo	2014	7	28	209	265.4	NA	50	5862	M	calopteryx virgo/M	Z	NA	NA	NA	1	1	NA	NA	NA
7558	anax imperator	2014	7	6	187	638.8	NA	1	5844	M	anax imperator/M	A	NA	NA	NA	NA	1	1	NA	NA
7559	ischnura elegans	2014	7	6	187	639	NA	10	5844	F	ischnura elegans/F	Z	NA	1	NA	1	NA	1	NA	NA
7560	erythromma viridulum	2013	7	18	199	230.6	NA	2	6867	M	erythromma viridulum/M	Z	NA	NA	1	NA	NA	1	NA	NA
7561	crocothemis erythraea	2013	7	22	203	192.4	NA	1	7169	M	crocothemis erythraea/M	A	NA	1	1	NA	NA	NA	NA	NA
7562	calopteryx splendens	2014	7	28	209	343.1	NA	5	5964	M	calopteryx splendens/M	Z	NA	NA	NA	NA	1	1	NA	NA
7563	erythromma najas	2014	7	6	187	753.5	pond	10	5744	M	erythromma najas/M	Z	NA	NA	NA	NA	1	1	NA	NA
7564	lestes dryas	2014	7	6	187	752.3	pond	20	5744	F	lestes dryas/F	Z	1	NA	NA	1	NA	NA	NA	NA
7565	sympetrum flaveolum	2014	7	6	187	752.3	pond	8	5744	F	sympetrum flaveolum/F	A	1	NA	NA	NA	NA	NA	NA	NA
7566	sympetrum sanguineum	2014	7	6	187	752.3	pond	5	5744	F	sympetrum sanguineum/F	A	NA	1	NA	NA	NA	NA	NA	NA
7567	calopteryx virgo	2014	7	28	209	267.9	NA	50	5862	M	calopteryx virgo/M	Z	NA	NA	NA	1	1	1	NA	NA
7568	calopteryx splendens	2014	7	28	209	272.2	NA	50	5863	F	calopteryx splendens/F	Z	NA	NA	NA	1	NA	NA	1	NA
7569	lestes sponsa	2014	7	6	187	622.5	quarry	5	5844	M	lestes sponsa/M	Z	NA	NA	NA	1	1	NA	NA	NA
7570	orthetrum brunneum	2013	7	19	200	280.2	reservoir	2	6864	F	orthetrum brunneum/F	A	NA	1	NA	NA	NA	NA	1	NA
7571	lestes sponsa	2014	6	19	170	429.2	pond	50	6754	F	lestes sponsa/F	Z	NA	1	NA	1	NA	NA	NA	NA
7572	calopteryx splendens	2014	6	19	170	403.1	NA	1	6754	F	calopteryx splendens/F	Z	1	NA	NA	1	NA	NA	NA	NA
7573	calopteryx virgo	2014	7	28	209	437.1	NA	5	5964	F	calopteryx virgo/F	Z	NA	NA	NA	1	NA	NA	1	NA
7574	ischnura pumilio	2014	6	10	161	488.9	NA	5	6955	F	ischnura pumilio/F	Z	NA	1	NA	NA	NA	1	NA	NA
7575	calopteryx virgo	2014	7	28	209	381	NA	50	5964	F	calopteryx virgo/F	Z	NA	NA	NA	1	NA	NA	1	NA
7576	erythromma najas	2014	7	5	186	633	pond	50	5844	M	erythromma najas/M	Z	NA	NA	1	NA	NA	1	NA	NA
7577	cordulia aenea	2014	7	6	187	639	NA	3	5844	M	cordulia aenea/M	A	NA	1	NA	1	NA	NA	NA	NA
7578	libellula quadrimaculata	2014	7	6	187	638.8	NA	10	5844	F	libellula quadrimaculata/F	A	NA	1	NA	NA	NA	1	NA	NA
7579	anax imperator	2013	7	19	200	281.4	reservoir	3	6864	F	anax imperator/F	A	NA	NA	NA	NA	1	NA	NA	NA
7580	orthetrum brunneum	2013	7	24	205	386.1	NA	2	7061	F	orthetrum brunneum/F	A	NA	1	NA	NA	NA	NA	1	NA
7581	coenagrion puella	2014	6	19	170	429.2	pond	50	6754	F	coenagrion puella/F	Z	NA	NA	NA	NA	1	1	NA	NA
7582	calopteryx splendens	2014	7	28	209	265.4	NA	50	5862	F	calopteryx splendens/F	Z	NA	NA	NA	1	NA	NA	1	NA
7583	coenagrion puella	2014	7	5	186	633	pond	50	5844	F	coenagrion puella/F	Z	NA	NA	NA	1	NA	NA	NA	NA
7584	lestes sponsa	2014	7	5	186	633	pond	30	5844	M	lestes sponsa/M	Z	NA	NA	NA	1	NA	1	NA	1
7585	aeshna cyanea	2013	7	30	211	467.3	reservoir	2	6564	F	aeshna cyanea/F	A	1	NA	NA	1	1	NA	NA	NA
7586	aeshna cyanea	2014	7	28	209	292.3	NA	1	5863	M	aeshna cyanea/M	A	1	NA	NA	1	1	NA	NA	NA
7587	ophiogomphus cecilia	2014	7	28	209	257.4	NA	3	5862	F	ophiogomphus cecilia/F	A	1	NA	NA	1	1	NA	NA	NA
7588	cordulegaster boltonii	2014	7	4	185	566.4	NA	1	6042	M	cordulegaster boltonii/M	A	1	NA	NA	1	NA	1	NA	NA
7589	erythromma najas	2014	7	6	187	752.3	pond	10	5744	M	erythromma najas/M	Z	NA	NA	NA	NA	1	1	NA	NA
7590	libellula quadrimaculata	2014	7	6	187	639	NA	8	5844	F	libellula quadrimaculata/F	A	NA	NA	NA	NA	NA	1	1	NA
7591	calopteryx splendens	2014	7	28	209	271	NA	1	5863	M	calopteryx splendens/M	Z	NA	NA	NA	1	1	1	NA	NA
7600	calopteryx virgo	2014	7	28	209	272.2	NA	50	5863	F	calopteryx virgo/F	Z	1	NA	NA	1	NA	NA	1	NA
7601	ophiogomphus cecilia	2014	7	28	209	272.2	NA	1	5863	M	ophiogomphus cecilia/M	A	NA	NA	NA	1	1	1	NA	NA
7602	calopteryx virgo	2014	7	28	209	292.3	NA	50	5863	M	calopteryx virgo/M	Z	NA	NA	NA	NA	1	1	NA	NA
7603	calopteryx virgo	2014	7	28	209	292.3	NA	50	5863	M	calopteryx virgo/M	Z	NA	NA	NA	NA	1	1	NA	NA
7604	aeshna grandis	2014	7	28	209	292.3	NA	1	5863	F	aeshna grandis/F	A	NA	1	NA	NA	NA	NA	1	NA
7605	aeshna grandis	2014	7	28	209	318.9	NA	1	5963	M	aeshna grandis/M	A	1	1	NA	NA	NA	NA	NA	NA
7606	aeshna mixta	2014	7	28	209	318.9	NA	1	5963	F	aeshna mixta/F	A	NA	1	NA	NA	NA	1	1	NA
7607	calopteryx splendens	2014	7	28	209	283.4	NA	50	5863	F	calopteryx splendens/F	Z	NA	NA	NA	1	NA	NA	NA	NA
7608	calopteryx virgo	2014	7	28	209	283.4	NA	50	5863	F	calopteryx virgo/F	Z	NA	1	NA	1	NA	NA	NA	NA
7609	calopteryx splendens	2014	7	28	209	279.4	NA	50	5963	F	calopteryx splendens/F	Z	NA	1	NA	1	NA	NA	1	NA
7610	calopteryx virgo	2014	7	28	209	279.4	NA	5	5963	F	calopteryx virgo/F	Z	NA	NA	NA	1	NA	NA	1	NA
7611	calopteryx virgo	2014	7	28	209	279.4	NA	5	5963	F	calopteryx virgo/F	Z	NA	1	NA	1	NA	NA	1	NA
7612	platycnemis pennipes	2014	7	28	209	325	NA	50	5963	F	platycnemis pennipes/F	Z	1	NA	NA	NA	1	NA	NA	NA
7613	libellula depressa	2014	7	28	209	325	NA	1	5963	M	libellula depressa/M	A	NA	NA	NA	NA	NA	1	NA	NA
7614	calopteryx splendens	2014	7	28	209	300.2	NA	50	5963	F	calopteryx splendens/F	Z	1	NA	NA	1	NA	NA	1	NA
7615	calopteryx splendens	2014	7	28	209	300.2	NA	50	5963	F	calopteryx splendens/F	Z	1	NA	NA	1	NA	NA	NA	NA
7616	calopteryx virgo	2014	7	28	209	300.2	NA	50	5963	F	calopteryx virgo/F	Z	NA	NA	NA	1	NA	NA	1	NA
7617	ophiogomphus cecilia	2014	7	28	209	371.1	NA	1	5964	F	ophiogomphus cecilia/F	A	1	NA	NA	1	NA	NA	NA	NA
7618	calopteryx virgo	2014	7	28	209	371.1	NA	5	5964	F	calopteryx virgo/F	Z	1	NA	NA	1	NA	NA	NA	NA
7619	somatochlora metallica	2013	7	24	205	386.1	NA	1	7061	M	somatochlora metallica/M	A	1	NA	NA	1	NA	NA	NA	NA
7620	sympetrum danae	2013	7	24	205	386.1	NA	1	7061	F	sympetrum danae/F	A	1	1	NA	NA	NA	NA	NA	NA
7621	ischnura elegans	2013	7	24	205	386.1	NA	5	7061	F	ischnura elegans/F	Z	NA	1	NA	1	NA	1	NA	NA
7622	aeshna cyanea	2013	7	30	211	530.2	reservoir	1	6464	M	aeshna cyanea/M	A	NA	NA	NA	1	1	1	NA	NA
7623	orthetrum cancellatum	2014	6	19	170	429.2	pond	50	6754	F	orthetrum cancellatum/F	A	1	NA	NA	NA	NA	NA	NA	NA
7624	libellula quadrimaculata	2014	6	19	170	429.2	pond	50	6754	M	libellula quadrimaculata/M	A	NA	1	NA	NA	NA	1	1	NA
7625	libellula depressa	2014	6	19	170	429.2	pond	5	6754	F	libellula depressa/F	A	1	NA	NA	NA	NA	NA	1	NA
7626	platycnemis pennipes	2014	6	19	170	429.2	pond	5	6754	F	platycnemis pennipes/F	Z	NA	NA	NA	NA	1	1	NA	1
7627	coenagrion puella	2014	6	19	170	403.1	NA	500	6754	F	coenagrion puella/F	Z	NA	NA	NA	1	1	NA	NA	NA
7628	libellula depressa	2014	6	19	170	403.1	NA	5	6754	M	libellula depressa/M	A	NA	NA	NA	NA	1	1	NA	NA
7629	leucorrhinia rubicunda	2014	6	19	170	450	NA	3	7054	F	leucorrhinia rubicunda/F	A	NA	NA	1	NA	NA	1	NA	NA
7630	leucorrhinia pectoralis	2014	6	19	170	450	NA	1	7054	F	leucorrhinia pectoralis/F	A	1	1	NA	NA	NA	NA	NA	NA
7631	cordulia aenea	2014	7	6	187	638.8	NA	6	5844	F	cordulia aenea/F	A	NA	NA	NA	1	NA	NA	1	NA
7632	anax imperator	2014	6	10	161	488.9	NA	5	6955	F	anax imperator/F	A	NA	NA	NA	NA	1	NA	NA	NA
7633	libellula quadrimaculata	2014	6	19	170	403.1	NA	5	6754	F	libellula quadrimaculata/F	A	NA	1	NA	NA	NA	NA	1	NA
7634	orthetrum cancellatum	2014	7	5	186	633	pond	2	5844	F	orthetrum cancellatum/F	A	1	NA	NA	NA	NA	1	NA	NA
7635	sympetrum flaveolum	2014	7	6	187	639	NA	2	5844	F	sympetrum flaveolum/F	A	1	1	NA	NA	NA	NA	NA	NA
7636	sympetrum sanguineum	2014	7	5	186	633	pond	2	5844	F	sympetrum sanguineum/F	A	NA	1	NA	NA	NA	NA	1	NA
7637	aeshna cyanea	2014	7	5	186	633	pond	1	5844	F	aeshna cyanea/F	A	NA	NA	NA	1	NA	1	1	NA
7638	lestes sponsa	2014	6	10	161	495.9	NA	1	6855	M	lestes sponsa/M	Z	NA	NA	NA	NA	1	1	NA	NA
7639	coenagrion puella	2013	7	22	203	192.4	NA	50	7169	F	coenagrion puella/F	Z	NA	NA	NA	1	1	1	NA	NA
7640	sympetrum sanguineum	2013	7	22	203	192.4	NA	25	7169	M	sympetrum sanguineum/M	A	1	1	1	NA	NA	NA	NA	NA
7641	calopteryx virgo	2014	7	28	209	271	NA	50	5863	M	calopteryx virgo/M	Z	NA	NA	NA	NA	1	NA	NA	NA
7642	orthetrum cancellatum	2013	7	18	199	209.3	NA	10	6968	F	orthetrum cancellatum/F	A	NA	NA	NA	NA	NA	1	NA	NA
7643	lestes dryas	2014	7	6	187	622.5	quarry	10	5844	M	lestes dryas/M	Z	NA	NA	NA	1	1	NA	NA	1
7644	orthetrum cancellatum	2014	7	24	205	362.1	pond	1	7061	F	orthetrum cancellatum/F	A	1	NA	NA	NA	NA	1	NA	NA
7645	calopteryx virgo	2014	7	28	209	381	NA	50	5964	F	calopteryx virgo/F	Z	1	NA	NA	1	NA	NA	1	NA
7646	crocothemis erythraea	2013	7	19	200	281.4	reservoir	6	6864	F	crocothemis erythraea/F	A	1	1	NA	NA	NA	NA	NA	NA
7647	anax imperator	2014	6	19	170	429.2	pond	1	6754	F	anax imperator/F	A	NA	NA	NA	1	1	NA	NA	NA
7648	coenagrion hastulatum	2014	7	6	187	622.5	quarry	2	5844	M	coenagrion hastulatum/M	Z	NA	NA	NA	NA	1	1	NA	NA
7651	coenagrion puella	2013	7	18	199	230.6	NA	5	6867	M	coenagrion puella/M	Z	NA	NA	NA	NA	1	1	NA	NA
7652	orthetrum albistylum	2013	7	18	199	230.6	NA	10	6867	F	orthetrum albistylum/F	A	1	NA	NA	NA	NA	1	NA	1
7653	erythromma najas	2014	6	19	170	403.1	NA	50	6754	M	erythromma najas/M	Z	NA	NA	1	NA	1	NA	NA	NA
7654	lestes dryas	2014	7	6	187	638.8	NA	5	5844	F	lestes dryas/F	Z	1	NA	NA	1	NA	NA	NA	NA
7655	sympetrum flaveolum	2014	7	6	187	622.5	quarry	5	5844	M	sympetrum flaveolum/M	A	NA	NA	1	NA	NA	NA	NA	NA
7656	platycnemis pennipes	2014	6	19	170	403.1	NA	50	6754	M	platycnemis pennipes/M	Z	NA	NA	NA	NA	1	1	NA	NA
7657	calopteryx virgo	2014	7	28	209	371.1	NA	50	5964	M	calopteryx virgo/M	Z	NA	NA	NA	1	1	NA	NA	NA
7659	lestes sponsa	2014	7	6	187	639.9	NA	1	5844	F	lestes sponsa/F	Z	1	1	NA	NA	NA	NA	1	NA
7660	coenagrion puella	2014	6	10	161	495.9	NA	50	6855	M	coenagrion puella/M	Z	NA	NA	NA	NA	1	1	NA	NA
7661	orthetrum albistylum	2013	7	19	200	281.4	reservoir	2	6864	F	orthetrum albistylum/F	A	1	NA	NA	NA	NA	1	NA	1
7662	coenagrion puella	2013	7	24	205	386.1	NA	5	7061	M	coenagrion puella/M	Z	NA	NA	NA	NA	1	1	NA	NA
7663	sympetrum sanguineum	2013	9	5	248	317.4	NA	2	7162	M	sympetrum sanguineum/M	A	NA	1	1	NA	NA	NA	NA	NA
7665	orthetrum cancellatum	2014	7	6	187	639	NA	1	5844	M	orthetrum cancellatum/M	A	NA	NA	NA	NA	1	1	NA	NA
7666	enallagma cyathigerum	2014	7	6	187	639	NA	10	5844	F	enallagma cyathigerum/F	Z	NA	NA	NA	NA	1	1	NA	NA
7667	erythromma najas	2014	7	6	187	639	NA	10	5844	M	erythromma najas/M	Z	NA	NA	1	NA	1	NA	NA	NA
7668	lestes barbarus	2014	7	6	187	639	NA	1	5844	F	lestes barbarus/F	Z	1	1	NA	1	NA	NA	NA	NA
7669	coenagrion puella	2014	7	6	187	638.8	NA	200	5844	F	coenagrion puella/F	Z	NA	NA	NA	NA	1	1	NA	NA
7670	enallagma cyathigerum	2014	7	6	187	638.8	NA	10	5844	M	enallagma cyathigerum/M	Z	NA	NA	NA	NA	1	1	NA	NA
7671	sympetrum flaveolum	2014	7	6	187	638.8	NA	3	5844	M	sympetrum flaveolum/M	A	1	NA	1	NA	NA	NA	NA	NA
7672	aeshna grandis	2014	7	6	187	639.9	NA	1	5844	M	aeshna grandis/M	A	NA	NA	NA	NA	1	NA	1	NA
7673	anaciaeschna isosceles	2014	7	6	187	639.9	NA	1	5844	M	anaciaeschna isosceles/M	A	NA	1	NA	1	NA	NA	1	NA
7674	sympetrum flaveolum	2014	7	6	187	639.9	NA	4	5844	F	sympetrum flaveolum/F	A	1	1	NA	NA	NA	NA	NA	NA
7675	coenagrion puella	2014	7	6	187	622.5	quarry	100	5844	M	coenagrion puella/M	Z	NA	NA	NA	NA	1	1	NA	NA
7676	lestes sponsa	2014	7	6	187	752.3	pond	5	5744	M	lestes sponsa/M	Z	NA	NA	NA	NA	1	1	NA	NA
7677	coenagrion puella	2014	6	19	170	450	NA	50	7054	M	coenagrion puella/M	Z	NA	NA	NA	NA	1	1	NA	NA
7678	somatochlora metallica	2014	6	19	170	450	NA	1	7054	M	somatochlora metallica/M	A	NA	NA	NA	1	NA	NA	NA	NA
7679	aeshna grandis	2014	7	28	209	437.1	NA	1	5964	M	aeshna grandis/M	A	1	NA	NA	NA	NA	NA	1	NA
7680	aeshna grandis	2014	7	6	187	639	NA	1	5844	F	aeshna grandis/F	A	1	NA	NA	NA	NA	NA	1	NA
7681	lestes sponsa	2014	7	6	187	639	NA	100	5844	M	lestes sponsa/M	Z	NA	NA	NA	NA	1	1	NA	1
7682	anaciaeschna isosceles	2014	7	6	187	638.8	NA	1	5844	F	anaciaeschna isosceles/F	A	NA	NA	1	1	NA	NA	NA	NA
7683	ischnura elegans	2014	7	6	187	622.5	quarry	10	5844	M	ischnura elegans/M	Z	NA	NA	NA	NA	1	1	NA	NA
7684	erythromma najas	2014	7	6	187	622.5	quarry	5	5844	F	erythromma najas/F	Z	NA	NA	NA	1	NA	1	NA	NA
7685	leucorrhinia pectoralis	2014	7	6	187	622.5	quarry	2	5844	F	leucorrhinia pectoralis/F	A	NA	NA	NA	NA	NA	1	NA	NA
7686	sympetrum sanguineum	2014	7	6	187	622.5	quarry	2	5844	M	sympetrum sanguineum/M	A	NA	NA	1	NA	NA	NA	1	NA
7687	lestes sponsa	2014	7	6	187	672	pond	10	5844	M	lestes sponsa/M	Z	NA	NA	NA	1	1	NA	NA	NA
7688	erythromma najas	2014	7	6	187	672	pond	100	5844	M	erythromma najas/M	Z	NA	NA	1	NA	1	1	NA	NA
7689	cordulia aenea	2014	7	6	187	672	pond	2	5844	M	cordulia aenea/M	A	NA	NA	NA	1	NA	1	1	NA
7690	coenagrion puella	2014	7	6	187	752.3	pond	50	5744	M	coenagrion puella/M	Z	NA	NA	NA	NA	1	NA	NA	NA
7691	orthetrum cancellatum	2014	6	10	161	488.9	NA	500	6955	F	orthetrum cancellatum/F	A	1	NA	NA	NA	NA	1	NA	NA
7692	ischnura pumilio	2013	7	24	205	386.1	NA	1	7061	M	ischnura pumilio/M	Z	NA	NA	NA	1	1	NA	NA	NA
7693	calopteryx virgo	2014	7	28	209	318.9	NA	50	5963	M	calopteryx virgo/M	Z	NA	NA	NA	1	NA	1	NA	NA
7694	cordulia aenea	2014	7	5	186	633	pond	2	5844	F	cordulia aenea/F	A	NA	NA	NA	1	NA	1	NA	NA
7695	lestes sponsa	2014	7	6	187	638.8	NA	40	5844	F	lestes sponsa/F	Z	NA	1	NA	1	NA	NA	1	NA
7696	calopteryx virgo	2014	7	28	209	343.1	NA	5	5964	F	calopteryx virgo/F	Z	NA	1	NA	1	NA	NA	NA	NA
7697	libellula depressa	2013	7	18	199	209.3	NA	10	6968	M	libellula depressa/M	A	NA	NA	NA	NA	1	1	NA	NA
7698	chalcolestes viridis	2014	7	5	186	633	pond	1	5844	M	chalcolestes viridis/M	Z	1	NA	NA	NA	NA	NA	NA	NA
7699	orthetrum cancellatum	2013	7	19	200	281.4	reservoir	5	6864	M	orthetrum cancellatum/M	A	NA	NA	NA	NA	1	NA	NA	NA
7700	cordulegaster boltonii	2014	7	28	209	292.3	NA	1	5863	F	cordulegaster boltonii/F	A	NA	NA	NA	1	NA	1	NA	NA
7701	ischnura elegans	2014	7	5	186	633	pond	20	5844	M	ischnura elegans/M	Z	NA	NA	NA	1	1	1	NA	NA
7702	calopteryx virgo	2014	7	28	209	281.7	NA	50	5863	F	calopteryx virgo/F	Z	1	1	NA	1	NA	NA	NA	NA
7703	calopteryx splendens	2014	7	28	209	343.1	NA	5	5964	M	calopteryx splendens/M	Z	NA	NA	NA	NA	1	1	NA	NA
7704	calopteryx virgo	2014	7	6	187	638.8	NA	1	5844	F	calopteryx virgo/F	Z	NA	NA	NA	1	NA	NA	1	NA
7705	platycnemis pennipes	2013	7	18	199	230.6	NA	1	6867	F	platycnemis pennipes/F	Z	1	NA	NA	NA	1	1	NA	NA
7706	sympetrum sanguineum	2013	7	24	205	342.4	NA	1	6962	F	sympetrum sanguineum/F	A	NA	1	NA	NA	NA	NA	NA	NA
7707	calopteryx splendens	2014	7	28	209	272.2	NA	50	5863	F	calopteryx splendens/F	Z	1	1	NA	1	NA	NA	NA	NA
7708	ophiogomphus cecilia	2014	7	28	209	318.9	NA	2	5963	F	ophiogomphus cecilia/F	A	1	NA	NA	1	NA	1	NA	NA
7712	calopteryx splendens	2014	7	19	200	429.2	pond	1	6754	F	calopteryx splendens/F	Z	NA	1	NA	1	NA	NA	1	NA
7713	libellula quadrimaculata	2014	7	6	187	672	pond	10	5844	M	libellula quadrimaculata/M	A	NA	1	NA	NA	NA	1	1	NA
7714	sympetrum sanguineum	2014	7	24	205	362.1	pond	1	7061	F	sympetrum sanguineum/F	A	1	1	NA	NA	NA	NA	NA	NA
7715	anax imperator	2013	7	30	211	467.3	reservoir	3	6564	M	anax imperator/M	A	NA	NA	NA	1	NA	1	NA	NA
7716	anaciaeschna isosceles	2014	7	6	187	622.5	quarry	3	5844	M	anaciaeschna isosceles/M	A	NA	1	1	NA	NA	NA	1	NA
7717	ophiogomphus cecilia	2014	7	28	209	381	NA	3	5964	M	ophiogomphus cecilia/M	A	1	NA	NA	1	NA	1	NA	NA
7718	calopteryx splendens	2014	7	28	209	318.9	NA	50	5963	M	calopteryx splendens/M	Z	NA	NA	NA	1	1	1	NA	NA
7719	calopteryx virgo	2014	7	28	209	265.4	NA	50	5862	M	calopteryx virgo/M	Z	NA	NA	NA	1	1	NA	NA	NA
7720	enallagma cyathigerum	2014	7	5	186	633	pond	10	5844	F	enallagma cyathigerum/F	Z	NA	NA	NA	NA	1	1	NA	NA
7721	ophiogomphus cecilia	2014	7	28	209	300.2	NA	10	5963	F	ophiogomphus cecilia/F	A	1	NA	NA	1	NA	NA	NA	NA
7722	sympetrum striolatum	2013	9	5	248	329.4	NA	10	7162	M	sympetrum striolatum/M	A	NA	NA	1	NA	NA	NA	NA	NA
7723	calopteryx splendens	2014	6	22	173	231	NA	12	6268	M	calopteryx splendens/M	Z	NA	NA	NA	1	NA	NA	NA	NA
7724	lestes sponsa	2014	7	20	201	731.7	pond	100	5942	F	lestes sponsa/F	Z	NA	NA	NA	1	NA	1	1	NA
7725	somatochlora metallica	2014	7	20	201	731.7	pond	4	5942	F	somatochlora metallica/F	A	NA	1	NA	1	NA	NA	NA	NA
7726	enallagma cyathigerum	2014	7	20	201	731.7	pond	200	5942	F	enallagma cyathigerum/F	Z	NA	1	NA	NA	NA	1	NA	NA
7727	cordulegaster boltonii	2014	7	18	199	652.1	pond	1	5943	F	cordulegaster boltonii/F	A	1	NA	NA	1	NA	1	NA	NA
7728	aeshna cyanea	2014	7	18	199	652.1	pond	1	5943	F	aeshna cyanea/F	A	NA	NA	NA	1	1	NA	1	NA
7729	coenagrion puella	2014	6	11	162	215	NA	50	6369	M	coenagrion puella/M	Z	NA	NA	NA	NA	1	1	NA	NA
7730	platycnemis pennipes	2014	6	11	162	215	NA	4	6369	F	platycnemis pennipes/F	Z	1	NA	NA	NA	NA	1	NA	1
7731	crocothemis erythraea	2014	6	11	162	215	NA	3	6369	F	crocothemis erythraea/F	A	1	NA	1	NA	NA	NA	NA	NA
7732	anax imperator	2014	6	11	162	215	NA	1	6369	F	anax imperator/F	A	NA	NA	NA	1	1	NA	NA	NA
7733	libellula quadrimaculata	2014	7	18	199	652.1	pond	8	5943	M	libellula quadrimaculata/M	A	NA	1	NA	NA	NA	NA	1	NA
7734	enallagma cyathigerum	2014	7	18	199	652.1	pond	20	5943	F	enallagma cyathigerum/F	Z	NA	NA	NA	NA	NA	1	NA	NA
7735	ophiogomphus cecilia	2014	6	22	173	231	NA	3	6268	F	ophiogomphus cecilia/F	A	1	NA	NA	NA	NA	1	NA	NA
7736	anax imperator	2014	7	18	199	499.7	NA	1	6450	F	anax imperator/F	A	NA	NA	NA	1	1	NA	NA	NA
7737	somatochlora metallica	2014	7	18	199	652.1	pond	2	5943	F	somatochlora metallica/F	A	NA	NA	NA	1	NA	NA	NA	NA
7738	aeshna grandis	2014	7	20	201	731.7	pond	2	5942	F	aeshna grandis/F	A	1	1	NA	NA	NA	NA	NA	NA
7739	aeshna grandis	2014	7	1	182	403.1	NA	5	6754	M	aeshna grandis/M	A	NA	1	NA	NA	1	NA	1	NA
7740	anax imperator	2014	6	23	174	519	NA	5	6858	F	anax imperator/F	A	NA	NA	NA	1	1	NA	NA	NA
7741	coenagrion hastulatum	2014	6	23	174	519	NA	5	6858	F	coenagrion hastulatum/F	Z	1	NA	NA	1	NA	1	NA	NA
7742	calopteryx splendens	2014	3	30	89	489.5	NA	50	6956	F	calopteryx splendens/F	Z	NA	NA	NA	1	NA	NA	1	NA
7743	cordulegaster boltonii	2014	4	3	93	576.3	NA	3	6755	F	cordulegaster boltonii/F	A	1	NA	NA	1	NA	1	NA	NA
7744	cordulegaster boltonii	2014	7	5	186	601.8	NA	1	6956	F	cordulegaster boltonii/F	A	NA	NA	NA	1	NA	1	NA	NA
7745	libellula depressa	2014	4	30	120	474.5	NA	1	6856	F	libellula depressa/F	A	1	NA	NA	NA	NA	NA	1	NA
7746	calopteryx splendens	2014	5	23	143	465.9	NA	2	7155	M	calopteryx splendens/M	Z	NA	NA	NA	1	1	1	NA	NA
7747	coenagrion puella	2014	6	27	178	563	pond	50	6756	F	coenagrion puella/F	Z	NA	NA	NA	1	1	NA	NA	NA
7748	gomphus vulgatissimus	2014	6	27	178	508.5	NA	1	6756	M	gomphus vulgatissimus/M	A	1	NA	NA	NA	NA	1	NA	NA
7749	cordulegaster boltonii	2014	6	27	178	563	pond	1	6756	M	cordulegaster boltonii/M	A	1	NA	NA	1	NA	NA	NA	NA
7750	enallagma cyathigerum	2014	7	3	184	519	NA	50	6858	M	enallagma cyathigerum/M	Z	NA	NA	NA	NA	NA	1	NA	NA
7751	calopteryx splendens	2014	7	5	186	433	NA	50	6955	M	calopteryx splendens/M	Z	NA	NA	NA	NA	1	1	NA	NA
7752	gomphus vulgatissimus	2014	6	28	179	492.3	NA	1	6755	F	gomphus vulgatissimus/F	A	NA	NA	NA	NA	NA	1	NA	NA
7753	cordulegaster boltonii	2014	7	5	186	512.1	NA	50	6955	M	cordulegaster boltonii/M	A	1	NA	NA	NA	NA	1	NA	NA
7754	platycnemis pennipes	2014	7	13	194	221.3	NA	50	6152	M	platycnemis pennipes/M	Z	NA	NA	NA	NA	1	1	NA	NA
7755	ischnura elegans	2014	7	5	186	433	NA	5	6955	M	ischnura elegans/M	Z	NA	NA	NA	1	NA	NA	NA	NA
7756	sympecma fusca	2014	7	6	187	672	pond	1	5844	F	sympecma fusca/F	Z	NA	NA	NA	NA	NA	NA	1	1
7757	calopteryx virgo	2014	3	30	89	489.5	NA	5	6956	F	calopteryx virgo/F	Z	NA	NA	NA	1	NA	NA	1	NA
7758	aeshna cyanea	2013	9	5	248	317.4	NA	2	7162	F	aeshna cyanea/F	A	NA	NA	NA	1	NA	1	NA	NA
7759	platycnemis pennipes	2014	7	5	186	433	NA	50	6955	M	platycnemis pennipes/M	Z	NA	NA	NA	NA	1	1	NA	NA
7760	cordulegaster boltonii	2014	7	29	210	466.1	NA	1	6162	F	cordulegaster boltonii/F	A	1	NA	NA	NA	NA	1	NA	NA
7761	platycnemis pennipes	2014	7	1	182	403.1	NA	50	6754	F	platycnemis pennipes/F	Z	NA	NA	NA	NA	NA	1	NA	1
7762	calopteryx splendens	2014	7	20	201	423	NA	50	6955	F	calopteryx splendens/F	Z	NA	1	NA	1	NA	NA	1	NA
7763	ophiogomphus cecilia	2014	7	20	201	423	NA	5	6955	M	ophiogomphus cecilia/M	A	NA	NA	NA	1	NA	1	NA	NA
7764	anaciaeschna isosceles	2014	7	3	184	519	NA	1	6858	F	anaciaeschna isosceles/F	A	NA	NA	1	NA	NA	NA	1	NA
7765	platycnemis pennipes	2014	7	5	186	449.5	NA	50	6955	M	platycnemis pennipes/M	Z	NA	NA	NA	NA	1	1	NA	NA
7766	platycnemis pennipes	2014	7	5	186	430.5	NA	500	6955	F	platycnemis pennipes/F	Z	1	NA	NA	NA	NA	1	NA	NA
7767	libellula quadrimaculata	2014	7	1	182	403.1	NA	50	6754	F	libellula quadrimaculata/F	A	NA	NA	NA	NA	NA	1	1	NA
7768	cordulia aenea	2014	6	23	174	519	NA	5	6858	F	cordulia aenea/F	A	NA	NA	NA	1	NA	1	NA	NA
7769	erythromma najas	2014	7	3	184	519	NA	50	6858	F	erythromma najas/F	Z	1	NA	NA	NA	NA	1	NA	NA
7770	coenagrion puella	2014	7	1	182	403.1	NA	500	6754	M	coenagrion puella/M	Z	NA	NA	NA	NA	NA	1	NA	NA
7771	orthetrum cancellatum	2014	7	1	182	403.1	NA	50	6754	F	orthetrum cancellatum/F	A	1	NA	NA	NA	NA	1	NA	NA
7772	gomphus vulgatissimus	2014	7	5	186	430.5	NA	1	6955	M	gomphus vulgatissimus/M	A	NA	NA	NA	NA	NA	1	NA	NA
7773	calopteryx splendens	2014	7	15	196	469.8	NA	50	6856	F	calopteryx splendens/F	Z	NA	NA	NA	1	NA	NA	NA	NA
7774	gomphus vulgatissimus	2014	7	15	196	469.8	NA	5	6856	F	gomphus vulgatissimus/F	A	1	NA	NA	NA	NA	1	NA	NA
7775	calopteryx virgo	2014	7	13	194	221.3	NA	5	6152	M	calopteryx virgo/M	Z	NA	NA	NA	1	1	1	NA	NA
7776	calopteryx splendens	2014	7	13	194	221.3	NA	50	6152	M	calopteryx splendens/M	Z	NA	NA	NA	1	NA	1	NA	NA
7777	calopteryx virgo	2014	7	23	204	502	NA	50	6855	M	calopteryx virgo/M	Z	NA	NA	NA	NA	1	1	NA	NA
7778	aeshna grandis	2014	7	23	204	502	NA	1	6855	M	aeshna grandis/M	A	NA	1	NA	NA	NA	NA	1	NA
7779	platycnemis pennipes	2014	7	3	184	519	NA	5	6858	M	platycnemis pennipes/M	Z	NA	NA	NA	NA	NA	1	NA	NA
7780	platycnemis pennipes	2014	6	23	174	519	NA	5	6858	M	platycnemis pennipes/M	Z	NA	NA	NA	NA	1	NA	NA	NA
7781	erythromma najas	2014	7	1	182	403.1	NA	50	6754	F	erythromma najas/F	Z	1	NA	NA	NA	NA	NA	NA	NA
7782	libellula depressa	2014	7	1	182	403.1	NA	5	6754	M	libellula depressa/M	A	NA	NA	NA	NA	1	1	NA	NA
7783	anax imperator	2014	7	1	182	403.1	NA	1	6754	F	anax imperator/F	A	NA	NA	NA	1	1	NA	NA	NA
7784	orthetrum cancellatum	2014	7	3	184	601	pond	5	6858	F	orthetrum cancellatum/F	A	1	NA	NA	NA	NA	NA	NA	NA
7785	calopteryx splendens	2014	7	1	182	403.1	NA	5	6754	F	calopteryx splendens/F	Z	NA	NA	NA	1	NA	NA	NA	NA
7786	orthetrum cancellatum	2014	4	17	107	458.1	NA	1	7058	F	orthetrum cancellatum/F	A	1	NA	NA	NA	NA	1	NA	NA
7787	aeshna grandis	2014	7	21	202	551.3	NA	1	6856	M	aeshna grandis/M	A	1	1	NA	NA	NA	NA	NA	NA
7788	calopteryx splendens	2014	7	5	186	483.2	NA	50	6956	F	calopteryx splendens/F	Z	NA	NA	NA	1	NA	NA	1	NA
7789	cordulegaster boltonii	2014	7	22	203	521.8	NA	1	6855	F	cordulegaster boltonii/F	A	1	NA	NA	NA	NA	1	NA	NA
7790	coenagrion puella	2014	7	3	184	519	NA	50	6858	M	coenagrion puella/M	Z	NA	NA	NA	NA	1	1	NA	NA
7791	libellula quadrimaculata	2014	7	3	184	519	NA	50	6858	F	libellula quadrimaculata/F	A	1	1	NA	NA	NA	NA	1	NA
7792	ophiogomphus cecilia	2014	7	5	186	483.2	NA	50	6956	M	ophiogomphus cecilia/M	A	1	NA	NA	1	NA	NA	NA	NA
7793	cordulegaster boltonii	2014	7	23	204	502	NA	1	6855	F	cordulegaster boltonii/F	A	NA	NA	NA	1	NA	1	NA	NA
7794	calopteryx splendens	2014	4	30	120	474.5	NA	5	6856	F	calopteryx splendens/F	Z	1	NA	NA	1	NA	NA	NA	NA
7795	lestes sponsa	2014	7	3	184	519	NA	5	6858	M	lestes sponsa/M	Z	NA	NA	NA	1	1	1	NA	NA
7796	calopteryx virgo	2014	3	29	88	495	NA	50	6956	M	calopteryx virgo/M	Z	NA	NA	NA	1	1	NA	NA	NA
7797	cordulegaster boltonii	2014	3	29	88	495	NA	3	6956	F	cordulegaster boltonii/F	A	1	NA	NA	NA	NA	1	NA	NA
7798	pyrrhosoma nymphula	2014	5	23	143	465.9	NA	50	7155	M	pyrrhosoma nymphula/M	Z	NA	NA	1	NA	NA	1	NA	1
7799	gomphus vulgatissimus	2014	7	5	186	483.2	NA	1	6956	F	gomphus vulgatissimus/F	A	1	NA	NA	1	NA	1	NA	NA
7800	ophiogomphus cecilia	2014	7	5	186	438.7	NA	5	6955	F	ophiogomphus cecilia/F	A	1	NA	NA	NA	NA	1	NA	NA
7801	erythromma najas	2014	6	23	174	519	NA	50	6858	M	erythromma najas/M	Z	NA	NA	1	NA	1	1	NA	NA
7802	lestes sponsa	2014	6	23	174	519	NA	5	6858	M	lestes sponsa/M	Z	NA	NA	NA	1	1	1	NA	NA
7803	ophiogomphus cecilia	2014	7	20	201	441.2	NA	1	6855	M	ophiogomphus cecilia/M	A	1	NA	NA	1	NA	NA	NA	NA
7804	coenagrion puella	2014	7	5	186	483.2	NA	5	6956	F	coenagrion puella/F	Z	NA	NA	NA	1	1	NA	NA	NA
7805	calopteryx splendens	2014	7	5	186	449.5	NA	50	6955	M	calopteryx splendens/M	Z	NA	NA	NA	1	NA	NA	NA	NA
7806	platycnemis pennipes	2014	7	15	196	469.8	NA	50	6856	M	platycnemis pennipes/M	Z	NA	NA	NA	NA	1	1	NA	NA
7807	platycnemis pennipes	2014	7	5	186	483.2	NA	5	6956	M	platycnemis pennipes/M	Z	NA	NA	NA	NA	NA	1	NA	1
7808	calopteryx splendens	2014	6	28	179	523.7	NA	5	6755	M	calopteryx splendens/M	Z	NA	NA	NA	1	NA	NA	NA	NA
7809	calopteryx virgo	2014	7	5	186	483.2	NA	50	6956	F	calopteryx virgo/F	Z	NA	1	NA	1	NA	NA	1	NA
7810	calopteryx splendens	2014	7	5	186	430.5	NA	500	6955	M	calopteryx splendens/M	Z	NA	NA	NA	1	1	1	NA	NA
7811	cordulegaster boltonii	2014	4	3	93	539.8	NA	1	6755	M	cordulegaster boltonii/M	A	1	NA	NA	1	NA	1	NA	NA
7812	calopteryx virgo	2014	6	27	178	508.5	NA	3	6756	F	calopteryx virgo/F	Z	1	1	NA	NA	NA	NA	1	NA
7813	sympetrum vulgatum	2014	7	23	204	502	NA	1	6855	F	sympetrum vulgatum/F	A	1	1	NA	NA	NA	NA	NA	NA
7814	coenagrion puella	2014	6	23	174	519	NA	50	6858	M	coenagrion puella/M	Z	NA	NA	NA	NA	1	1	NA	NA
7815	somatochlora metallica	2014	7	5	186	433	NA	1	6955	F	somatochlora metallica/F	A	NA	1	NA	1	NA	NA	NA	NA
7816	pyrrhosoma nymphula	2014	3	29	88	497.7	NA	5	6956	M	pyrrhosoma nymphula/M	Z	NA	NA	1	NA	NA	NA	NA	NA
7817	platycnemis pennipes	2014	7	21	202	599.1	NA	5	6756	F	platycnemis pennipes/F	Z	NA	NA	NA	NA	1	1	NA	NA
7818	libellula quadrimaculata	2014	6	23	174	519	NA	50	6858	F	libellula quadrimaculata/F	A	1	1	NA	NA	NA	NA	1	NA
7819	chalcolestes viridis	2014	7	1	182	403.1	NA	5	6754	F	chalcolestes viridis/F	Z	1	NA	NA	1	NA	NA	NA	NA
7820	anax imperator	2014	7	3	184	519	NA	5	6858	F	anax imperator/F	A	NA	NA	NA	NA	1	NA	NA	NA
7821	cordulegaster boltonii	2014	6	27	178	563	pond	1	6756	F	cordulegaster boltonii/F	A	1	NA	NA	NA	NA	1	NA	NA
7822	platycnemis pennipes	2014	6	28	179	523.7	NA	5	6755	M	platycnemis pennipes/M	Z	NA	NA	NA	NA	1	NA	NA	NA
7823	calopteryx splendens	2014	8	10	222	221.2	NA	50	5960	F	calopteryx splendens/F	Z	NA	1	NA	1	NA	NA	NA	NA
7824	platycnemis pennipes	2015	7	4	185	182	NA	50	5754	M	platycnemis pennipes/M	Z	NA	NA	NA	NA	1	1	NA	NA
7825	calopteryx virgo	2015	7	4	185	248.2	NA	5	5554	M	calopteryx virgo/M	Z	NA	NA	NA	1	1	NA	NA	NA
7826	calopteryx splendens	2015	7	4	185	173.5	NA	50	5754	F	calopteryx splendens/F	Z	1	NA	NA	1	NA	NA	1	NA
7827	ischnura elegans	2015	7	4	185	173.5	NA	2	5754	F	ischnura elegans/F	Z	NA	1	NA	1	NA	1	NA	NA
7828	ophiogomphus cecilia	2015	7	4	185	173.5	NA	1	5754	F	ophiogomphus cecilia/F	A	NA	NA	NA	1	NA	1	NA	NA
7829	pyrrhosoma nymphula	2015	7	4	185	258.6	NA	5	5554	F	pyrrhosoma nymphula/F	Z	1	NA	1	NA	NA	NA	NA	NA
7830	somatochlora flavomaculata	2015	7	4	185	184	NA	5	5754	M	somatochlora flavomaculata/M	A	1	1	NA	1	NA	NA	NA	NA
7831	calopteryx splendens	2015	7	4	185	201.7	NA	50	5655	M	calopteryx splendens/M	Z	NA	NA	NA	1	1	1	NA	NA
7832	ischnura elegans	2015	7	4	185	201.7	NA	5	5655	F	ischnura elegans/F	Z	1	1	NA	NA	NA	NA	NA	NA
7833	platycnemis pennipes	2015	7	4	185	201.7	NA	10	5655	M	platycnemis pennipes/M	Z	NA	NA	NA	NA	1	NA	NA	1
7834	ischnura elegans	2015	7	4	185	182	NA	2	5754	F	ischnura elegans/F	Z	1	NA	NA	NA	NA	1	NA	NA
7835	platycnemis pennipes	2015	7	4	185	182	NA	500	5754	F	platycnemis pennipes/F	Z	NA	NA	NA	NA	NA	1	NA	1
7836	calopteryx splendens	2015	7	4	185	182	NA	2	5754	M	calopteryx splendens/M	Z	NA	NA	NA	1	NA	1	NA	NA
7837	aeshna mixta	2014	7	16	197	306	NA	1	5254	F	aeshna mixta/F	A	NA	NA	NA	NA	NA	1	1	NA
7838	coenagrion puella	2014	7	16	197	306	NA	50	5254	F	coenagrion puella/F	Z	NA	NA	NA	1	NA	1	NA	NA
7839	aeshna grandis	2014	7	16	197	306	NA	1	5254	M	aeshna grandis/M	A	1	1	NA	NA	1	NA	NA	NA
7840	sympetrum sanguineum	2014	7	16	197	306	NA	50	5254	M	sympetrum sanguineum/M	A	NA	1	1	NA	NA	NA	NA	NA
7841	orthetrum cancellatum	2014	7	16	197	306	NA	50	5254	M	orthetrum cancellatum/M	A	NA	NA	NA	NA	1	1	NA	NA
7842	aeshna grandis	2014	8	7	219	425	NA	2	6952	F	aeshna grandis/F	A	1	NA	NA	NA	NA	NA	1	NA
7844	calopteryx virgo	2015	7	4	185	248.6	NA	5	5554	M	calopteryx virgo/M	Z	NA	NA	NA	1	1	1	NA	NA
7845	calopteryx splendens	2015	7	4	185	204.7	NA	50	5655	M	calopteryx splendens/M	Z	NA	NA	NA	1	1	NA	NA	NA
7846	coenagrion puella	2015	7	4	185	248.2	NA	5	5554	M	coenagrion puella/M	Z	NA	NA	NA	NA	1	1	NA	NA
7847	calopteryx virgo	2015	7	4	185	248.2	NA	5	5554	M	calopteryx virgo/M	Z	NA	NA	NA	NA	1	1	NA	NA
7848	calopteryx splendens	2015	7	4	185	198	quarry	5	5655	F	calopteryx splendens/F	Z	NA	NA	NA	1	NA	NA	NA	NA
7849	platycnemis pennipes	2015	7	4	185	198	quarry	10	5655	M	platycnemis pennipes/M	Z	NA	NA	NA	NA	1	1	NA	NA
7850	calopteryx splendens	2015	7	4	185	185.5	NA	5	5754	M	calopteryx splendens/M	Z	NA	NA	NA	1	1	1	NA	NA
7851	coenagrion puella	2015	7	4	185	241.1	NA	5	5554	M	coenagrion puella/M	Z	NA	NA	NA	NA	1	1	NA	NA
7852	platycnemis pennipes	2015	7	4	185	182.3	NA	50	5754	M	platycnemis pennipes/M	Z	NA	NA	NA	NA	1	NA	NA	NA
7854	ischnura elegans	2014	8	12	224	306	NA	50	5254	F	ischnura elegans/F	Z	NA	NA	NA	1	NA	1	NA	NA
7855	aeshna cyanea	2014	8	12	224	306	NA	3	5254	F	aeshna cyanea/F	A	NA	NA	NA	1	NA	NA	1	NA
7856	lestes sponsa	2014	8	12	224	306	NA	50	5254	M	lestes sponsa/M	Z	NA	NA	NA	1	1	NA	NA	NA
7857	sympetrum vulgatum	2014	8	12	224	306	NA	5	5254	M	sympetrum vulgatum/M	A	NA	NA	1	NA	NA	NA	NA	NA
7858	coenagrion puella	2014	8	12	224	306	NA	5	5254	F	coenagrion puella/F	Z	NA	NA	NA	1	NA	1	NA	NA
7859	lestes sponsa	2014	8	7	219	425	NA	20	6952	M	lestes sponsa/M	Z	NA	NA	NA	1	NA	1	NA	NA
7860	ophiogomphus cecilia	2014	7	18	199	233.3	NA	1	5949	F	ophiogomphus cecilia/F	A	1	NA	NA	1	NA	1	NA	NA
7861	ischnura elegans	2014	7	18	199	233.3	NA	5	5949	M	ischnura elegans/M	Z	NA	NA	NA	NA	1	1	NA	NA
7862	erythromma lindenii	2014	7	18	199	233.3	NA	5	5949	M	erythromma lindenii/M	Z	NA	NA	NA	NA	1	1	NA	NA
7863	ischnura elegans	2014	6	27	178	306	NA	50	5254	F	ischnura elegans/F	Z	1	1	NA	NA	NA	NA	NA	NA
7864	sympetrum vulgatum	2014	7	16	197	306	NA	50	5254	M	sympetrum vulgatum/M	A	1	NA	1	NA	NA	NA	NA	NA
7866	ophiogomphus cecilia	2014	8	10	222	221.2	NA	5	5960	F	ophiogomphus cecilia/F	A	1	NA	NA	1	1	NA	NA	NA
7867	aeshna cyanea	2014	8	12	224	353.6	NA	1	7062	M	aeshna cyanea/M	A	NA	NA	NA	NA	1	1	NA	NA
7868	platycnemis pennipes	2014	7	18	199	233.3	NA	50	5949	M	platycnemis pennipes/M	Z	NA	NA	NA	NA	NA	1	NA	NA
7869	anax imperator	2014	6	27	178	306	NA	1	5254	M	anax imperator/M	A	NA	NA	NA	1	NA	1	NA	NA
7870	orthetrum cancellatum	2014	6	27	178	306	NA	50	5254	F	orthetrum cancellatum/F	A	1	NA	NA	NA	NA	1	NA	NA
7879	ischnura elegans	2014	7	16	197	306	NA	50	5254	M	ischnura elegans/M	Z	NA	NA	NA	1	1	NA	NA	NA
7880	anax imperator	2014	7	16	197	306	NA	1	5254	M	anax imperator/M	A	NA	NA	NA	NA	1	1	NA	NA
7881	sympetrum vulgatum	2014	7	16	197	306	NA	50	5254	F	sympetrum vulgatum/F	A	1	1	NA	NA	NA	NA	NA	NA
7882	coenagrion puella	2014	6	27	178	306	NA	50	5254	F	coenagrion puella/F	Z	NA	NA	NA	1	NA	1	NA	NA
7883	sympetrum sanguineum	2014	7	16	197	306	NA	50	5254	M	sympetrum sanguineum/M	A	1	NA	1	NA	NA	NA	NA	NA
7884	calopteryx splendens	2014	7	18	199	233.3	NA	50	5949	M	calopteryx splendens/M	Z	NA	NA	NA	1	NA	1	NA	NA
7885	coenagrion puella	2015	7	4	185	225.9	NA	5	5755	M	coenagrion puella/M	Z	NA	NA	NA	NA	1	NA	NA	NA
7886	platycnemis pennipes	2015	7	4	185	182	NA	2	5754	M	platycnemis pennipes/M	Z	NA	NA	NA	NA	1	NA	NA	NA
7887	libellula depressa	2015	7	4	185	225.9	NA	5	5755	M	libellula depressa/M	A	NA	NA	NA	NA	1	1	NA	NA
7888	sympetrum sanguineum	2015	7	4	185	184	NA	5	5754	F	sympetrum sanguineum/F	A	NA	1	NA	NA	NA	NA	NA	NA
7889	anax imperator	2015	7	4	185	184	NA	5	5754	F	anax imperator/F	A	NA	NA	NA	1	NA	NA	NA	NA
7890	orthetrum cancellatum	2015	7	4	185	225.9	NA	5	5755	F	orthetrum cancellatum/F	A	1	NA	NA	NA	NA	1	NA	NA
7891	calopteryx splendens	2015	7	4	185	185.5	NA	5	5754	M	calopteryx splendens/M	Z	NA	NA	NA	1	NA	1	NA	NA
7892	platycnemis pennipes	2015	7	4	185	186.7	NA	50	5755	M	platycnemis pennipes/M	Z	NA	NA	NA	NA	NA	1	NA	1
7893	ischnura elegans	2015	7	4	185	191.3	NA	5	5755	M	ischnura elegans/M	Z	NA	NA	NA	1	1	NA	NA	NA
7894	calopteryx splendens	2015	7	4	185	198	quarry	5	5655	M	calopteryx splendens/M	Z	NA	NA	NA	NA	NA	1	NA	NA
7895	calopteryx splendens	2015	7	4	185	182	NA	500	5754	F	calopteryx splendens/F	Z	NA	NA	NA	1	NA	NA	1	NA
7898	libellula depressa	2014	8	12	224	306	NA	1	5254	M	libellula depressa/M	A	NA	NA	NA	NA	1	1	NA	NA
7900	platycnemis pennipes	2015	7	4	185	173.5	NA	50	5754	M	platycnemis pennipes/M	Z	NA	NA	NA	NA	1	1	NA	NA
7901	calopteryx splendens	2015	7	4	185	191.3	NA	5	5755	M	calopteryx splendens/M	Z	NA	NA	NA	1	1	NA	NA	NA
7902	calopteryx splendens	2015	7	4	185	191.3	NA	50	5755	F	calopteryx splendens/F	Z	NA	NA	NA	1	NA	NA	1	NA
7903	platycnemis pennipes	2015	7	4	185	185.5	NA	50	5754	F	platycnemis pennipes/F	Z	1	1	NA	NA	NA	1	NA	NA
7904	platycnemis pennipes	2015	7	4	185	182.3	NA	50	5754	F	platycnemis pennipes/F	Z	1	NA	NA	NA	NA	1	NA	1
7905	platycnemis pennipes	2015	7	4	185	204.7	NA	50	5655	F	platycnemis pennipes/F	Z	1	NA	NA	NA	NA	1	NA	1
7907	aeshna grandis	2014	7	24	205	536.7	NA	2	6950	F	aeshna grandis/F	A	NA	1	NA	NA	NA	NA	1	NA
7908	cordulegaster boltonii	2014	8	14	226	343.6	NA	1	5255	M	cordulegaster boltonii/M	A	1	NA	NA	NA	NA	NA	NA	NA
7909	ischnura pumilio	2014	8	12	224	306	NA	5	5254	M	ischnura pumilio/M	Z	NA	NA	NA	NA	1	NA	NA	NA
7910	cordulegaster boltonii	2014	7	24	205	518.5	NA	2	6950	F	cordulegaster boltonii/F	A	1	NA	NA	1	NA	1	NA	NA
7913	orthetrum cancellatum	2014	8	12	224	306	NA	50	5254	M	orthetrum cancellatum/M	A	NA	NA	NA	NA	1	1	NA	NA
7914	calopteryx splendens	2014	7	13	194	278	pond	50	5454	F	calopteryx splendens/F	Z	1	NA	NA	1	NA	NA	1	NA
7915	sympetrum sanguineum	2014	8	12	224	306	NA	5	5254	F	sympetrum sanguineum/F	A	NA	1	NA	NA	NA	NA	NA	NA
7916	platycnemis pennipes	2014	8	10	222	221.2	NA	50	5960	F	platycnemis pennipes/F	Z	1	NA	NA	NA	NA	1	NA	1
7917	platycnemis pennipes	2014	7	13	194	278	pond	50	5454	F	platycnemis pennipes/F	Z	1	NA	NA	NA	NA	1	NA	1
7918	aeshna cyanea	2014	8	7	219	425	NA	1	6952	M	aeshna cyanea/M	A	NA	NA	NA	NA	1	1	NA	NA
7950	coenagrion hastulatum	2013	4	13	103	230.4	NA	5	5456	F	coenagrion hastulatum/F	Z	NA	NA	NA	1	1	NA	NA	NA
7951	chalcolestes viridis	2013	9	5	248	329.4	NA	3	7162	F	chalcolestes viridis/F	Z	NA	NA	NA	1	NA	NA	NA	NA
7952	chalcolestes viridis	2013	9	5	248	317.4	NA	5	7162	M	chalcolestes viridis/M	Z	1	NA	NA	1	NA	NA	NA	NA
7969	platycnemis pennipes	2014	7	18	199	221.9	NA	500	6050	F	platycnemis pennipes/F	Z	NA	NA	NA	NA	1	1	NA	1
7970	platycnemis pennipes	2014	7	18	199	205	NA	500	6051	F	platycnemis pennipes/F	Z	NA	NA	NA	NA	1	1	NA	1
7971	calopteryx splendens	2014	7	18	199	350.3	NA	5	6050	M	calopteryx splendens/M	Z	NA	NA	NA	1	1	1	NA	NA
7972	calopteryx virgo	2014	7	18	199	310.7	NA	20	6051	F	calopteryx virgo/F	Z	NA	NA	NA	NA	NA	NA	1	NA
7976	calopteryx splendens	2014	7	18	199	238.5	NA	50	5949	F	calopteryx splendens/F	Z	1	1	NA	NA	NA	NA	1	NA
7977	calopteryx splendens	2014	7	18	199	221.9	NA	500	6050	F	calopteryx splendens/F	Z	1	NA	NA	1	NA	NA	NA	NA
7978	gomphus vulgatissimus	2014	7	18	199	238.5	NA	1	5949	F	gomphus vulgatissimus/F	A	1	NA	NA	NA	NA	NA	NA	NA
7985	ischnura elegans	2014	7	18	199	228.2	NA	50	6050	F	ischnura elegans/F	Z	1	1	NA	NA	NA	1	NA	NA
7986	calopteryx virgo	2014	7	18	199	205	NA	5	6051	M	calopteryx virgo/M	Z	NA	NA	NA	1	NA	1	NA	NA
7987	calopteryx splendens	2014	7	18	199	205	NA	50	6051	F	calopteryx splendens/F	Z	1	NA	NA	1	NA	NA	NA	NA
7988	coenagrion puella	2014	7	18	199	238.5	NA	5	5949	M	coenagrion puella/M	Z	NA	NA	NA	NA	1	1	NA	NA
7989	calopteryx virgo	2014	7	18	199	191.2	NA	5	6052	F	calopteryx virgo/F	Z	NA	NA	NA	1	NA	NA	1	NA
7990	calopteryx virgo	2014	7	18	199	243.8	NA	50	6050	F	calopteryx virgo/F	Z	NA	1	NA	1	NA	NA	1	NA
7991	calopteryx splendens	2014	7	18	199	243.8	NA	5	6050	F	calopteryx splendens/F	Z	NA	1	NA	1	NA	NA	NA	NA
7992	sympetrum vulgatum	2014	7	18	199	191.2	NA	1	6052	M	sympetrum vulgatum/M	A	NA	NA	1	NA	NA	NA	1	NA
7993	ischnura elegans	2014	7	18	199	205	NA	5	6051	F	ischnura elegans/F	Z	NA	1	NA	NA	NA	1	NA	NA
7994	calopteryx splendens	2014	7	18	199	238.5	NA	50	5949	F	calopteryx splendens/F	Z	NA	NA	NA	1	NA	NA	1	NA
7995	aeshna cyanea	2013	4	15	105	545.7	NA	5	5153	M	aeshna cyanea/M	A	1	NA	NA	NA	1	NA	NA	NA
7996	ischnura elegans	2014	7	18	199	198.1	NA	5	6052	F	ischnura elegans/F	Z	1	1	NA	1	NA	NA	NA	NA
7998	calopteryx virgo	2014	7	18	199	350.3	NA	5	6050	F	calopteryx virgo/F	Z	1	1	NA	1	NA	NA	NA	NA
7999	erythromma lindenii	2014	7	18	199	238.5	NA	20	5949	F	erythromma lindenii/F	Z	1	1	NA	NA	1	NA	NA	NA
8000	ischnura pumilio	2015	5	30	150	536.9	fen	1	6856	F	ischnura pumilio/F	Z	NA	NA	NA	NA	NA	1	NA	NA
8001	libellula quadrimaculata	2015	5	30	150	536.9	fen	5	6856	F	libellula quadrimaculata/F	A	NA	1	NA	NA	NA	1	NA	NA
8002	platycnemis pennipes	2015	7	4	185	204.7	NA	50	5655	F	platycnemis pennipes/F	Z	1	NA	NA	NA	NA	NA	NA	1
8003	platycnemis pennipes	2015	7	4	185	198	quarry	5	5655	M	platycnemis pennipes/M	Z	NA	NA	NA	NA	1	NA	NA	1
8004	enallagma cyathigerum	2015	7	4	185	185.5	NA	1	5754	M	enallagma cyathigerum/M	Z	NA	NA	NA	NA	NA	1	NA	NA
8005	platycnemis pennipes	2015	7	4	185	201.7	NA	5	5655	F	platycnemis pennipes/F	Z	1	NA	NA	NA	1	NA	NA	1
8006	ischnura elegans	2015	7	4	185	204.7	NA	5	5655	F	ischnura elegans/F	Z	NA	1	NA	NA	NA	1	1	NA
8007	calopteryx splendens	2015	7	4	185	182.3	NA	5	5754	M	calopteryx splendens/M	Z	NA	NA	NA	1	1	NA	NA	NA
8008	gomphus vulgatissimus	2015	7	4	185	182	NA	1	5754	F	gomphus vulgatissimus/F	A	1	NA	NA	NA	NA	1	NA	NA
8009	calopteryx virgo	2015	7	4	185	241.1	NA	5	5554	M	calopteryx virgo/M	Z	NA	NA	NA	1	1	NA	NA	NA
8010	calopteryx splendens	2015	7	4	185	201.7	NA	5	5655	F	calopteryx splendens/F	Z	NA	NA	NA	1	NA	NA	1	NA
8011	calopteryx virgo	2014	7	18	199	252.2	NA	1	6051	M	calopteryx virgo/M	Z	NA	NA	NA	1	1	NA	NA	NA
8012	calopteryx splendens	2015	7	4	185	173.5	NA	500	5754	F	calopteryx splendens/F	Z	NA	NA	NA	1	NA	NA	NA	NA
8013	ischnura elegans	2015	7	4	185	225.9	NA	5	5755	F	ischnura elegans/F	Z	1	NA	NA	NA	NA	NA	1	NA
8014	calopteryx splendens	2015	7	4	185	182	NA	50	5754	F	calopteryx splendens/F	Z	NA	1	NA	1	NA	NA	1	NA
8015	platycnemis pennipes	2015	7	4	185	185.5	NA	5	5754	M	platycnemis pennipes/M	Z	NA	NA	NA	NA	1	NA	NA	1
8016	ischnura elegans	2014	7	18	199	228.2	NA	50	6050	M	ischnura elegans/M	Z	NA	NA	NA	1	NA	1	NA	NA
8017	platycnemis pennipes	2014	7	18	199	205	NA	50	6051	M	platycnemis pennipes/M	Z	NA	NA	NA	NA	1	1	NA	NA
8018	coenagrion puella	2013	4	13	103	230.4	NA	50	5456	F	coenagrion puella/F	Z	NA	NA	NA	1	NA	1	NA	NA
8019	ischnura elegans	2013	4	13	103	230.4	NA	50	5456	F	ischnura elegans/F	Z	NA	1	NA	NA	NA	1	NA	NA
8020	platycnemis pennipes	2013	4	13	103	230.4	NA	50	5456	F	platycnemis pennipes/F	Z	NA	1	NA	NA	1	NA	NA	1
8021	ophiogomphus cecilia	2015	7	4	185	182	NA	2	5754	F	ophiogomphus cecilia/F	A	NA	NA	NA	1	1	1	NA	NA
8022	platycnemis pennipes	2015	7	4	185	191.3	NA	50	5755	M	platycnemis pennipes/M	Z	NA	NA	NA	NA	1	1	NA	1
8023	calopteryx splendens	2015	7	4	185	204.7	NA	5	5655	M	calopteryx splendens/M	Z	NA	NA	NA	1	NA	1	NA	NA
8024	coenagrion puella	2015	7	4	185	184	NA	5	5754	M	coenagrion puella/M	Z	NA	NA	NA	NA	1	1	NA	NA
8025	libellula depressa	2015	7	4	185	225.9	NA	5	5755	M	libellula depressa/M	A	NA	NA	NA	NA	1	1	NA	NA
8026	calopteryx splendens	2015	7	4	185	182.3	NA	50	5754	M	calopteryx splendens/M	Z	NA	NA	NA	1	1	NA	NA	NA
8027	lestes sponsa	2015	7	4	185	184	NA	5	5754	F	lestes sponsa/F	Z	NA	1	NA	1	NA	NA	NA	NA
8028	pyrrhosoma nymphula	2013	4	15	105	545.7	NA	50	5153	F	pyrrhosoma nymphula/F	Z	NA	NA	NA	NA	NA	1	NA	NA
8040	platycnemis pennipes	2014	7	18	199	228.2	NA	500	6050	M	platycnemis pennipes/M	Z	NA	NA	NA	NA	NA	1	NA	1
8041	orthetrum cancellatum	2014	7	18	199	221.9	NA	5	6050	F	orthetrum cancellatum/F	A	1	NA	NA	NA	NA	1	NA	NA
8042	platycnemis pennipes	2014	7	18	199	238.5	NA	50	5949	F	platycnemis pennipes/F	Z	1	NA	NA	NA	1	1	NA	NA
8043	aeshna juncea	2013	4	15	105	400.5	NA	5	5154	F	aeshna juncea/F	A	NA	1	NA	NA	1	1	NA	NA
8044	platycnemis pennipes	2014	7	18	199	191.2	NA	500	6052	M	platycnemis pennipes/M	Z	NA	NA	NA	NA	1	1	NA	NA
8045	platycnemis pennipes	2014	7	18	199	198.1	NA	500	6052	F	platycnemis pennipes/F	Z	1	1	NA	NA	NA	NA	NA	NA
8046	calopteryx splendens	2014	7	18	199	205	NA	500	6051	F	calopteryx splendens/F	Z	NA	1	NA	1	NA	NA	1	NA
8047	ischnura elegans	2014	7	18	199	205	NA	5	6051	F	ischnura elegans/F	Z	1	1	NA	1	NA	NA	NA	NA
8048	calopteryx virgo	2014	7	18	199	205	NA	5	6051	M	calopteryx virgo/M	Z	NA	NA	NA	1	1	1	NA	NA
8049	platycnemis pennipes	2014	7	18	199	205	NA	500	6051	F	platycnemis pennipes/F	Z	1	NA	NA	NA	NA	1	NA	NA
8050	calopteryx splendens	2014	7	18	199	205	NA	50	6051	F	calopteryx splendens/F	Z	NA	1	NA	1	NA	NA	1	NA
8051	erythromma lindenii	2014	7	18	199	229.1	NA	50	5950	F	erythromma lindenii/F	Z	1	NA	NA	NA	1	NA	NA	NA
8052	platycnemis pennipes	2014	7	18	199	238.5	NA	50	5949	M	platycnemis pennipes/M	Z	NA	NA	NA	NA	NA	1	NA	NA
8053	calopteryx splendens	2014	7	18	199	234.8	NA	10	6051	F	calopteryx splendens/F	Z	1	NA	NA	1	NA	NA	NA	NA
8054	platycnemis pennipes	2014	7	18	199	229.1	NA	50	5950	M	platycnemis pennipes/M	Z	NA	NA	NA	NA	1	1	NA	NA
8055	calopteryx splendens	2014	7	18	199	198.1	NA	50	6052	F	calopteryx splendens/F	Z	NA	1	NA	1	NA	NA	NA	NA
8056	platycnemis pennipes	2014	7	18	199	205	NA	50	6051	M	platycnemis pennipes/M	Z	NA	NA	NA	NA	NA	1	NA	NA
8057	calopteryx splendens	2014	7	18	199	229.1	NA	50	5950	F	calopteryx splendens/F	Z	NA	NA	NA	1	NA	NA	1	NA
8058	orthetrum cancellatum	2014	7	18	199	228.2	NA	5	6050	M	orthetrum cancellatum/M	A	NA	NA	NA	NA	NA	1	NA	NA
8059	calopteryx virgo	2014	7	18	199	243.8	NA	50	6050	M	calopteryx virgo/M	Z	NA	NA	NA	NA	1	1	NA	NA
8060	ischnura elegans	2014	7	18	199	238.5	NA	5	5949	F	ischnura elegans/F	Z	NA	1	NA	NA	NA	NA	1	NA
8061	calopteryx splendens	2014	7	18	199	191.2	NA	500	6052	M	calopteryx splendens/M	Z	NA	NA	NA	1	NA	1	NA	NA
8062	platycnemis pennipes	2014	7	18	199	191.2	NA	50	6052	F	platycnemis pennipes/F	Z	1	NA	NA	NA	NA	1	NA	NA
8063	calopteryx splendens	2014	7	18	199	191.2	NA	50	6052	M	calopteryx splendens/M	Z	NA	NA	NA	NA	1	1	NA	NA
8064	ischnura elegans	2014	7	18	199	191.2	NA	5	6052	F	ischnura elegans/F	Z	1	NA	NA	NA	NA	1	NA	NA
8065	calopteryx splendens	2014	7	18	199	198.1	NA	500	6052	M	calopteryx splendens/M	Z	NA	NA	NA	1	1	NA	NA	NA
8066	erythromma lindenii	2014	7	18	199	205	NA	25	6051	M	erythromma lindenii/M	Z	NA	NA	NA	NA	1	1	NA	NA
8067	calopteryx virgo	2014	7	18	199	350.3	NA	50	6050	M	calopteryx virgo/M	Z	NA	NA	NA	NA	1	1	NA	NA
8068	orthetrum cancellatum	2014	7	18	199	198.1	NA	5	6052	M	orthetrum cancellatum/M	A	NA	NA	NA	NA	1	1	NA	NA
8069	erythromma lindenii	2014	7	18	199	205	NA	25	6051	F	erythromma lindenii/F	Z	NA	1	NA	NA	NA	1	NA	NA
8070	erythromma lindenii	2014	7	18	199	221.9	NA	100	6050	F	erythromma lindenii/F	Z	NA	NA	NA	NA	1	1	NA	NA
8071	platycnemis pennipes	2014	7	18	199	198.1	NA	50	6052	M	platycnemis pennipes/M	Z	NA	NA	NA	NA	1	1	NA	1
8072	calopteryx splendens	2014	7	18	199	205	NA	500	6051	M	calopteryx splendens/M	Z	NA	NA	NA	1	1	1	NA	NA
8073	gomphus vulgatissimus	2014	7	18	199	228.2	NA	1	6050	F	gomphus vulgatissimus/F	A	1	NA	NA	NA	NA	1	NA	NA
8074	calopteryx splendens	2014	7	18	199	228.2	NA	500	6050	M	calopteryx splendens/M	Z	NA	NA	NA	1	1	NA	NA	NA
8075	orthetrum cancellatum	2013	4	13	103	230.4	NA	5	5456	M	orthetrum cancellatum/M	A	NA	NA	NA	NA	1	1	NA	NA
8076	erythromma najas	2013	4	13	103	230.4	NA	50	5456	F	erythromma najas/F	Z	NA	NA	NA	1	1	1	NA	NA
8077	libellula quadrimaculata	2013	4	15	105	400.5	NA	50	5154	F	libellula quadrimaculata/F	A	NA	1	NA	NA	NA	NA	1	NA
8078	coenagrion puella	2014	7	18	199	228.2	NA	5	6050	M	coenagrion puella/M	Z	NA	NA	NA	NA	1	1	NA	NA
8079	erythromma lindenii	2014	7	18	199	228.2	NA	50	6050	F	erythromma lindenii/F	Z	NA	NA	NA	NA	NA	1	NA	NA
8080	coenagrion hastulatum	2013	4	15	105	400.5	NA	50	5154	F	coenagrion hastulatum/F	Z	NA	NA	NA	1	NA	1	NA	NA
8081	sympetrum vulgatum	2013	9	5	248	317.4	NA	2	7162	M	sympetrum vulgatum/M	A	1	NA	1	NA	NA	NA	NA	NA
8082	coenagrion puella	2013	4	11	101	275	pond	50	5354	F	coenagrion puella/F	Z	NA	NA	NA	NA	1	1	NA	NA
8083	coenagrion hastulatum	2013	4	11	101	275.4	quarry	5	5354	F	coenagrion hastulatum/F	Z	1	NA	NA	NA	1	NA	NA	NA
8084	erythromma najas	2013	4	11	101	275.4	quarry	50	5354	F	erythromma najas/F	Z	NA	NA	NA	1	1	1	NA	NA
8085	libellula quadrimaculata	2013	4	11	101	275.4	quarry	5	5354	F	libellula quadrimaculata/F	A	1	1	NA	NA	NA	1	NA	NA
8086	cordulia aenea	2013	4	11	101	275.4	quarry	50	5354	M	cordulia aenea/M	A	NA	1	NA	NA	NA	NA	1	NA
8087	enallagma cyathigerum	2014	8	1	213	304.9	pond	10	6666	M	enallagma cyathigerum/M	Z	NA	NA	NA	NA	1	NA	NA	NA
8088	coenagrion puella	2014	8	1	213	304.9	pond	5	6666	M	coenagrion puella/M	Z	NA	NA	NA	NA	1	NA	NA	NA
8089	anax imperator	2014	8	1	213	522.3	pond	1	6667	F	anax imperator/F	A	NA	NA	NA	1	1	NA	NA	NA
8090	coenagrion puella	2014	8	1	213	522.3	pond	4	6667	F	coenagrion puella/F	Z	NA	NA	NA	1	NA	NA	NA	NA
8091	orthetrum cancellatum	2014	8	2	214	193.2	fen	1	7069	M	orthetrum cancellatum/M	A	NA	NA	NA	NA	1	1	NA	NA
8092	libellula quadrimaculata	2014	8	2	214	193.2	fen	2	7069	F	libellula quadrimaculata/F	A	NA	1	NA	NA	NA	1	1	NA
8093	libellula depressa	2014	8	2	214	205.5	NA	1	7069	M	libellula depressa/M	A	NA	NA	NA	NA	1	1	NA	NA
8094	aeshna mixta	2014	8	2	214	213.6	NA	1	7068	M	aeshna mixta/M	A	1	1	NA	NA	NA	1	NA	NA
8095	calopteryx splendens	2014	8	2	214	177.3	NA	1	7069	M	calopteryx splendens/M	Z	NA	NA	NA	1	1	NA	NA	NA
8096	sympetrum sanguineum	2014	8	2	214	177.3	NA	1	7069	F	sympetrum sanguineum/F	A	1	1	NA	NA	NA	NA	1	NA
8097	ischnura pumilio	2014	8	1	213	304.9	pond	7	6666	F	ischnura pumilio/F	Z	NA	1	1	NA	NA	1	NA	NA
8098	aeshna mixta	2014	8	1	213	215	NA	2	6867	F	aeshna mixta/F	A	NA	1	NA	NA	NA	NA	1	NA
8099	platycnemis pennipes	2014	8	2	214	177.3	NA	1	7069	F	platycnemis pennipes/F	Z	1	NA	NA	NA	NA	1	NA	NA
8100	ischnura pumilio	2014	8	2	214	213.6	NA	4	7068	M	ischnura pumilio/M	Z	NA	NA	NA	1	1	NA	NA	NA
8101	aeshna cyanea	2014	8	1	213	522.3	pond	2	6667	M	aeshna cyanea/M	A	NA	NA	NA	1	1	1	NA	NA
8102	orthetrum cancellatum	2014	8	2	214	213.6	NA	3	7068	F	orthetrum cancellatum/F	A	1	NA	NA	NA	NA	1	NA	NA
8103	ischnura elegans	2014	8	2	214	193.2	fen	1	7069	F	ischnura elegans/F	Z	1	NA	NA	NA	NA	1	NA	NA
8104	orthetrum cancellatum	2014	8	2	214	177.3	NA	1	7069	M	orthetrum cancellatum/M	A	NA	NA	NA	NA	1	1	NA	NA
8105	sympetrum sanguineum	2014	8	2	214	193.2	fen	2	7069	M	sympetrum sanguineum/M	A	NA	1	1	NA	NA	NA	NA	NA
8106	coenagrion puella	2014	8	1	213	479.3	NA	5	6666	F	coenagrion puella/F	Z	NA	NA	NA	NA	1	1	NA	NA
8107	anax imperator	2014	8	2	214	193.2	fen	1	7069	M	anax imperator/M	A	NA	NA	NA	1	1	1	NA	NA
8108	lestes sponsa	2014	8	2	214	193.2	fen	1	7069	F	lestes sponsa/F	Z	NA	1	NA	NA	NA	NA	NA	NA
8109	anax imperator	2014	8	1	213	304.9	pond	3	6666	M	anax imperator/M	A	NA	NA	NA	NA	1	NA	NA	NA
8110	lestes virens	2014	8	2	214	193.2	fen	3	7069	F	lestes virens/F	Z	NA	NA	NA	NA	NA	NA	1	NA
8111	orthetrum cancellatum	2014	8	2	214	205.5	NA	2	7069	M	orthetrum cancellatum/M	A	NA	NA	NA	NA	1	1	NA	NA
8112	ischnura pumilio	2014	8	1	213	522.3	pond	50	6667	F	ischnura pumilio/F	Z	NA	1	NA	NA	NA	1	NA	NA
8113	ischnura elegans	2014	8	2	214	213.6	NA	1	7068	F	ischnura elegans/F	Z	NA	1	NA	NA	NA	1	1	NA
8114	erythromma viridulum	2014	8	2	214	213.6	NA	2	7068	F	erythromma viridulum/F	Z	1	NA	NA	NA	1	1	NA	NA
8115	platycnemis pennipes	2013	4	11	101	275	pond	5	5354	F	platycnemis pennipes/F	Z	NA	NA	NA	NA	NA	1	NA	1
8116	aeshna grandis	2013	4	11	101	275.4	quarry	50	5354	F	aeshna grandis/F	A	NA	1	NA	NA	NA	NA	1	NA
8117	orthetrum cancellatum	2013	4	11	101	275.4	quarry	5	5354	M	orthetrum cancellatum/M	A	NA	NA	NA	NA	1	1	NA	NA
8118	coenagrion puella	2013	4	11	101	275.4	quarry	50	5354	M	coenagrion puella/M	Z	NA	NA	NA	NA	1	1	NA	NA
8119	erythromma najas	2013	4	11	101	275	pond	50	5354	F	erythromma najas/F	Z	1	NA	NA	NA	NA	1	NA	NA
8121	ischnura elegans	2014	8	1	213	304.9	pond	20	6666	F	ischnura elegans/F	Z	1	NA	NA	1	NA	1	NA	NA
8122	libellula depressa	2014	8	1	213	522.3	pond	1	6667	M	libellula depressa/M	A	NA	NA	NA	NA	1	NA	NA	NA
8123	ischnura elegans	2014	8	1	213	215	NA	10	6867	M	ischnura elegans/M	Z	NA	NA	NA	1	NA	1	NA	NA
8124	ischnura elegans	2014	8	1	213	522.3	pond	6	6667	M	ischnura elegans/M	Z	NA	NA	NA	1	NA	1	NA	NA
8125	sympetrum vulgatum	2014	8	2	214	193.2	fen	2	7069	F	sympetrum vulgatum/F	A	1	1	NA	NA	NA	NA	1	NA
8126	platycnemis pennipes	2014	8	2	214	213.6	NA	1	7068	M	platycnemis pennipes/M	Z	NA	NA	NA	NA	NA	1	NA	1
8127	sympetrum striolatum	2014	8	1	213	522.3	pond	1	6667	F	sympetrum striolatum/F	A	1	1	NA	NA	NA	NA	1	NA
8128	sympetrum sanguineum	2014	8	1	213	215	NA	1	6867	M	sympetrum sanguineum/M	A	1	1	1	NA	NA	NA	NA	NA
8129	sympecma fusca	2014	8	1	213	215	NA	2	6867	F	sympecma fusca/F	Z	NA	NA	NA	NA	NA	NA	1	NA
8130	ischnura elegans	2014	8	2	214	205.5	NA	1	7069	F	ischnura elegans/F	Z	1	NA	NA	1	NA	NA	NA	NA
8131	chalcolestes viridis	2014	8	2	214	177.3	NA	1	7069	F	chalcolestes viridis/F	Z	NA	NA	NA	1	NA	NA	NA	NA
8132	coenagrion puella	2014	8	1	213	215	NA	1	6867	F	coenagrion puella/F	Z	NA	NA	NA	NA	1	1	NA	NA
8133	libellula quadrimaculata	2015	7	4	185	184	NA	5	5754	M	libellula quadrimaculata/M	A	1	1	NA	NA	NA	NA	NA	NA
8134	orthetrum cancellatum	2015	7	4	185	225.9	NA	5	5755	F	orthetrum cancellatum/F	A	NA	NA	NA	NA	NA	1	NA	NA
8135	platycnemis pennipes	2015	7	4	185	173.5	NA	50	5754	F	platycnemis pennipes/F	Z	1	NA	NA	NA	NA	1	NA	1
8138	ophiogomphus cecilia	2015	7	4	185	182	NA	2	5754	F	ophiogomphus cecilia/F	A	1	NA	NA	1	1	NA	NA	NA
8139	ophiogomphus cecilia	2015	7	4	185	201.7	NA	1	5655	M	ophiogomphus cecilia/M	A	1	NA	NA	NA	NA	1	NA	NA
8140	platycnemis pennipes	2015	7	4	185	191.3	NA	50	5755	F	platycnemis pennipes/F	Z	1	NA	NA	NA	1	NA	NA	1
8141	calopteryx splendens	2015	7	4	185	225.9	NA	5	5755	F	calopteryx splendens/F	Z	NA	NA	NA	1	NA	NA	NA	NA
8142	ischnura pumilio	2015	7	4	185	225.9	NA	50	5755	F	ischnura pumilio/F	Z	NA	1	1	NA	NA	NA	NA	NA
8144	calopteryx splendens	2013	4	11	101	275	pond	5	5354	F	calopteryx splendens/F	Z	NA	NA	NA	1	NA	NA	1	NA
8148	cordulegaster boltonii	2013	11	17	321	480	pond	5	5153	F	cordulegaster boltonii/F	A	NA	NA	NA	1	NA	1	NA	NA
8152	cordulegaster boltonii	2013	4	10	100	435.9	NA	50	5153	M	cordulegaster boltonii/M	A	1	NA	NA	1	NA	1	NA	NA
8155	sympetrum vulgatum	2014	7	25	206	467.9	NA	5	6350	M	sympetrum vulgatum/M	A	NA	NA	1	NA	NA	NA	1	NA
8160	cordulegaster boltonii	2013	4	10	100	381.5	pond	50	5154	F	cordulegaster boltonii/F	A	NA	NA	NA	NA	NA	1	NA	NA
8174	gomphus vulgatissimus	2014	7	26	207	349.1	NA	50	6149	M	gomphus vulgatissimus/M	A	1	NA	NA	NA	NA	1	NA	NA
8175	aeshna grandis	2014	7	25	206	458.5	NA	5	6450	F	aeshna grandis/F	A	NA	1	1	NA	NA	NA	1	NA
8176	sympetrum sanguineum	2014	7	25	206	467.9	NA	5	6350	M	sympetrum sanguineum/M	A	1	NA	1	NA	NA	NA	NA	NA
8177	calopteryx virgo	2014	7	26	207	349.1	NA	50	6149	F	calopteryx virgo/F	Z	NA	NA	NA	1	NA	NA	1	NA
8178	enallagma cyathigerum	2014	7	25	206	389.2	pond	50	6351	M	enallagma cyathigerum/M	Z	NA	NA	NA	NA	1	1	NA	NA
8179	sympetrum sanguineum	2014	7	25	206	500.5	pond	50	6451	F	sympetrum sanguineum/F	A	1	1	NA	NA	NA	NA	NA	NA
8180	aeshna mixta	2014	7	25	206	500.5	pond	5	6451	F	aeshna mixta/F	A	1	1	NA	NA	NA	1	NA	NA
8181	chalcolestes viridis	2014	7	25	206	467.9	NA	50	6350	F	chalcolestes viridis/F	Z	1	NA	NA	1	NA	NA	NA	NA
8182	erythromma najas	2014	7	25	206	455.1	NA	50	6450	F	erythromma najas/F	Z	1	NA	NA	1	NA	NA	NA	NA
8183	lestes sponsa	2014	7	25	206	458.5	NA	50	6450	F	lestes sponsa/F	Z	NA	NA	NA	NA	NA	NA	1	NA
8184	sympetrum sanguineum	2014	7	25	206	455.1	NA	50	6450	M	sympetrum sanguineum/M	A	NA	NA	1	NA	NA	NA	1	NA
8185	libellula depressa	2013	9	12	255	211.2	NA	50	5852	F	libellula depressa/F	A	NA	1	NA	NA	NA	NA	1	NA
8186	orthetrum cancellatum	2013	9	12	255	230	NA	5	5852	M	orthetrum cancellatum/M	A	NA	NA	NA	NA	1	1	NA	NA
8187	aeshna cyanea	2014	7	26	207	522	NA	5	6249	F	aeshna cyanea/F	A	NA	NA	NA	1	NA	1	1	NA
8188	aeshna grandis	2014	7	26	207	522	NA	5	6249	F	aeshna grandis/F	A	NA	NA	1	NA	NA	NA	1	NA
8189	sympetrum vulgatum	2014	7	26	207	522	NA	5	6249	M	sympetrum vulgatum/M	A	NA	NA	1	NA	NA	NA	1	NA
8190	somatochlora metallica	2014	7	25	206	467.9	NA	50	6350	M	somatochlora metallica/M	A	NA	NA	NA	1	NA	NA	NA	NA
8191	platycnemis pennipes	2014	7	25	206	467.9	NA	50	6350	M	platycnemis pennipes/M	Z	NA	NA	NA	NA	NA	1	NA	NA
8192	calopteryx splendens	2014	7	25	206	467.9	NA	5	6350	M	calopteryx splendens/M	Z	NA	NA	NA	1	1	1	NA	NA
8193	calopteryx splendens	2014	7	26	207	177.3	NA	10	5852	F	calopteryx splendens/F	Z	NA	NA	NA	1	NA	NA	1	NA
8194	coenagrion puella	2014	7	26	207	522	NA	50	6249	F	coenagrion puella/F	Z	NA	NA	NA	1	1	1	NA	NA
8195	anax imperator	2014	7	26	207	522	NA	5	6249	M	anax imperator/M	A	NA	NA	NA	1	NA	1	NA	NA
8196	aeshna mixta	2014	7	25	206	458.5	NA	5	6450	F	aeshna mixta/F	A	NA	1	NA	NA	NA	1	NA	NA
8197	aeshna affinis	2014	7	25	206	500.5	pond	5	6451	F	aeshna affinis/F	A	1	NA	NA	1	NA	NA	1	NA
8198	sympetrum danae	2014	7	26	207	522	NA	50	6249	F	sympetrum danae/F	A	NA	1	NA	NA	NA	1	1	NA
8199	aeshna grandis	2014	7	26	207	349.1	NA	1	6149	F	aeshna grandis/F	A	NA	NA	NA	NA	NA	NA	1	NA
8200	orthetrum cancellatum	2014	7	25	206	455.1	NA	50	6450	M	orthetrum cancellatum/M	A	NA	NA	NA	NA	1	NA	NA	NA
8203	sympetrum vulgatum	2014	7	26	207	341	pond	5	6351	M	sympetrum vulgatum/M	A	1	1	NA	NA	NA	NA	NA	NA
8204	ischnura elegans	2014	7	25	206	455.1	NA	50	6450	M	ischnura elegans/M	Z	NA	NA	NA	NA	1	1	NA	NA
8205	somatochlora metallica	2014	7	25	206	474	pond	50	6350	M	somatochlora metallica/M	A	1	NA	NA	1	NA	NA	NA	NA
8206	orthetrum cancellatum	2014	7	25	206	467.9	NA	5	6350	F	orthetrum cancellatum/F	A	1	NA	NA	NA	NA	1	NA	NA
8207	calopteryx virgo	2014	7	25	206	455.1	NA	5	6450	F	calopteryx virgo/F	Z	NA	NA	NA	1	NA	NA	1	NA
8208	sympetrum sanguineum	2014	7	25	206	458.5	NA	50	6450	F	sympetrum sanguineum/F	A	1	1	NA	NA	NA	NA	NA	NA
8209	chalcolestes viridis	2014	7	25	206	474	pond	50	6350	M	chalcolestes viridis/M	Z	NA	NA	NA	1	NA	NA	NA	NA
8210	sympetrum vulgatum	2014	7	25	206	389.2	pond	5	6351	M	sympetrum vulgatum/M	A	1	NA	1	NA	NA	NA	NA	NA
8211	orthetrum cancellatum	2014	7	26	207	341	pond	5	6351	M	orthetrum cancellatum/M	A	NA	NA	NA	NA	1	NA	NA	NA
8212	enallagma cyathigerum	2014	7	25	206	458.5	NA	50	6450	M	enallagma cyathigerum/M	Z	NA	NA	NA	NA	1	1	NA	NA
8213	calopteryx splendens	2014	7	26	207	349.1	NA	50	6149	M	calopteryx splendens/M	Z	NA	NA	NA	NA	1	1	NA	NA
8214	aeshna cyanea	2014	7	25	206	474	pond	5	6350	M	aeshna cyanea/M	A	NA	NA	NA	NA	1	1	NA	NA
8215	aeshna mixta	2014	7	25	206	389.2	pond	5	6351	F	aeshna mixta/F	A	1	1	NA	NA	NA	NA	1	NA
8216	pyrrhosoma nymphula	2014	7	25	206	474	pond	50	6350	M	pyrrhosoma nymphula/M	Z	NA	NA	1	NA	NA	1	NA	1
8217	ischnura pumilio	2014	7	26	207	522	NA	50	6249	M	ischnura pumilio/M	Z	NA	NA	NA	1	1	NA	NA	NA
8218	enallagma cyathigerum	2014	7	25	206	455.1	NA	50	6450	F	enallagma cyathigerum/F	Z	NA	NA	NA	NA	1	NA	NA	NA
8219	sympecma fusca	2014	7	25	206	467.9	NA	5	6350	M	sympecma fusca/M	Z	NA	NA	NA	NA	NA	NA	1	NA
8220	ischnura elegans	2014	7	26	207	522	NA	5	6249	M	ischnura elegans/M	Z	NA	NA	NA	1	NA	1	NA	NA
8221	libellula quadrimaculata	2014	7	25	206	500.5	pond	5	6451	F	libellula quadrimaculata/F	A	NA	1	NA	NA	NA	1	1	NA
8222	calopteryx virgo	2014	7	25	206	458.5	NA	5	6450	M	calopteryx virgo/M	Z	NA	NA	NA	1	1	NA	NA	NA
8223	enallagma cyathigerum	2014	7	25	206	500.5	pond	50	6451	M	enallagma cyathigerum/M	Z	NA	NA	NA	NA	1	1	NA	NA
8224	lestes sponsa	2014	7	25	206	474	pond	50	6350	F	lestes sponsa/F	Z	1	NA	NA	1	NA	NA	NA	NA
8225	lestes sponsa	2014	7	25	206	500.5	pond	50	6451	M	lestes sponsa/M	Z	NA	NA	NA	1	1	1	NA	NA
8226	sympecma fusca	2014	7	25	206	455.1	NA	1	6450	M	sympecma fusca/M	Z	NA	NA	NA	NA	NA	NA	1	NA
8227	erythromma viridulum	2014	7	25	206	467.9	NA	5	6350	M	erythromma viridulum/M	Z	NA	NA	1	NA	1	NA	NA	NA
8228	ischnura elegans	2014	7	25	206	389.2	pond	50	6351	M	ischnura elegans/M	Z	NA	NA	NA	1	1	NA	NA	NA
8229	sympecma fusca	2014	7	25	206	458.5	NA	1	6450	F	sympecma fusca/F	Z	NA	NA	NA	NA	NA	NA	1	1
8230	ischnura elegans	2014	7	25	206	474	pond	50	6350	F	ischnura elegans/F	Z	NA	NA	NA	NA	NA	1	NA	NA
8231	orthetrum cancellatum	2014	7	26	207	522	NA	5	6249	M	orthetrum cancellatum/M	A	NA	NA	NA	NA	NA	1	NA	NA
8232	calopteryx splendens	2014	7	26	207	349.1	NA	50	6149	M	calopteryx splendens/M	Z	NA	NA	NA	1	NA	1	NA	NA
8233	aeshna affinis	2014	7	26	207	341	pond	5	6351	F	aeshna affinis/F	A	NA	NA	NA	1	1	1	NA	NA
8234	sympetrum striolatum	2014	7	26	207	341	pond	5	6351	F	sympetrum striolatum/F	A	1	1	NA	NA	NA	NA	NA	NA
8235	coenagrion puella	2014	7	25	206	389.2	pond	50	6351	F	coenagrion puella/F	Z	NA	NA	NA	1	NA	1	NA	NA
8236	lestes barbarus	2014	7	25	206	389.2	pond	5	6351	F	lestes barbarus/F	Z	1	NA	NA	NA	NA	NA	NA	NA
8237	coenagrion puella	2014	7	25	206	500.5	pond	50	6451	F	coenagrion puella/F	Z	NA	NA	NA	1	1	1	NA	NA
8238	ischnura elegans	2014	7	25	206	500.5	pond	50	6451	M	ischnura elegans/M	Z	NA	NA	NA	1	1	1	NA	NA
8239	anax imperator	2014	7	25	206	500.5	pond	5	6451	M	anax imperator/M	A	NA	NA	NA	1	1	NA	NA	NA
8240	lestes dryas	2014	7	25	206	500.5	pond	5	6451	M	lestes dryas/M	Z	NA	NA	NA	1	1	NA	NA	NA
8241	anax imperator	2014	7	25	206	455.1	NA	5	6450	M	anax imperator/M	A	NA	NA	NA	NA	1	1	NA	NA
8242	aeshna mixta	2014	7	25	206	455.1	NA	5	6450	M	aeshna mixta/M	A	NA	NA	NA	1	1	1	NA	NA
8243	sympetrum striolatum	2014	7	25	206	455.1	NA	5	6450	M	sympetrum striolatum/M	A	NA	NA	1	NA	NA	NA	NA	NA
8244	aeshna affinis	2014	7	25	206	455.1	NA	5	6450	M	aeshna affinis/M	A	1	NA	NA	1	NA	NA	NA	NA
8245	aeshna grandis	2014	7	25	206	455.1	NA	5	6450	F	aeshna grandis/F	A	1	NA	NA	NA	NA	NA	1	NA
8246	chalcolestes viridis	2014	7	25	206	458.5	NA	50	6450	M	chalcolestes viridis/M	Z	NA	NA	NA	1	NA	NA	NA	NA
8247	chalcolestes viridis	2014	7	25	206	458.5	NA	50	6450	M	chalcolestes viridis/M	Z	1	NA	NA	1	NA	NA	NA	NA
8248	aeshna cyanea	2014	7	25	206	458.5	NA	5	6450	M	aeshna cyanea/M	A	NA	NA	NA	1	1	1	NA	NA
8249	somatochlora metallica	2014	7	25	206	500.5	pond	50	6451	F	somatochlora metallica/F	A	NA	NA	NA	1	NA	NA	NA	NA
8250	anax imperator	2014	7	25	206	474	pond	5	6350	M	anax imperator/M	A	NA	NA	NA	1	NA	1	NA	NA
8251	aeshna cyanea	2014	7	25	206	474	pond	50	6350	F	aeshna cyanea/F	A	NA	1	NA	NA	1	1	NA	NA
8252	somatochlora metallica	2014	7	25	206	467.9	NA	5	6350	F	somatochlora metallica/F	A	1	1	NA	NA	NA	NA	NA	NA
8253	lestes sponsa	2014	7	25	206	467.9	NA	50	6350	M	lestes sponsa/M	Z	NA	NA	NA	1	NA	1	NA	NA
8254	sympetrum sanguineum	2014	7	25	206	389.2	pond	50	6351	M	sympetrum sanguineum/M	A	1	NA	1	NA	NA	NA	NA	NA
8255	sympetrum sanguineum	2014	7	26	207	522	NA	5	6249	M	sympetrum sanguineum/M	A	1	1	1	NA	NA	NA	NA	NA
8256	sympetrum striolatum	2014	7	25	206	500.5	pond	5	6451	M	sympetrum striolatum/M	A	1	NA	1	NA	NA	NA	NA	NA
8257	chalcolestes viridis	2014	7	25	206	500.5	pond	50	6451	F	chalcolestes viridis/F	Z	NA	NA	NA	1	NA	NA	NA	NA
8258	chalcolestes viridis	2014	7	25	206	474	pond	50	6350	F	chalcolestes viridis/F	Z	1	NA	NA	1	NA	NA	NA	NA
8259	lestes sponsa	2014	7	25	206	389.2	pond	50	6351	F	lestes sponsa/F	Z	NA	1	NA	1	NA	NA	1	NA
8260	libellula quadrimaculata	2014	7	25	206	474	pond	5	6350	F	libellula quadrimaculata/F	A	NA	1	NA	NA	NA	1	NA	NA
8261	lestes sponsa	2014	7	26	207	522	NA	50	6249	M	lestes sponsa/M	Z	NA	NA	NA	NA	1	1	NA	1
8262	calopteryx virgo	2014	7	26	207	349.1	NA	50	6149	F	calopteryx virgo/F	Z	1	NA	NA	1	NA	NA	1	NA
8263	sympetrum sanguineum	2014	7	26	207	341	pond	50	6351	F	sympetrum sanguineum/F	A	NA	1	NA	NA	NA	NA	1	NA
8264	anax imperator	2014	7	26	207	341	pond	5	6351	F	anax imperator/F	A	NA	NA	NA	1	1	NA	NA	NA
8265	anax imperator	2014	7	25	206	389.2	pond	5	6351	M	anax imperator/M	A	NA	NA	NA	1	1	NA	NA	NA
8266	sympecma fusca	2014	7	25	206	500.5	pond	1	6451	M	sympecma fusca/M	Z	NA	NA	NA	NA	NA	NA	1	1
8267	coenagrion puella	2014	7	25	206	455.1	NA	50	6450	M	coenagrion puella/M	Z	NA	NA	NA	NA	NA	1	NA	NA
8268	lestes sponsa	2014	7	25	206	455.1	NA	50	6450	M	lestes sponsa/M	Z	NA	NA	NA	NA	1	1	NA	NA
8269	sympetrum vulgatum	2014	7	25	206	455.1	NA	5	6450	M	sympetrum vulgatum/M	A	1	NA	NA	NA	NA	NA	1	NA
8270	coenagrion puella	2014	7	25	206	458.5	NA	50	6450	F	coenagrion puella/F	Z	NA	NA	NA	1	1	1	NA	NA
8271	chalcolestes viridis	2014	7	25	206	455.1	NA	50	6450	M	chalcolestes viridis/M	Z	1	NA	NA	1	NA	NA	NA	NA
8272	sympecma fusca	2014	7	25	206	389.2	pond	1	6351	M	sympecma fusca/M	Z	NA	NA	NA	NA	NA	NA	1	1
8273	somatochlora metallica	2014	7	25	206	458.5	NA	50	6450	M	somatochlora metallica/M	A	1	NA	NA	1	NA	NA	NA	NA
8274	aeshna grandis	2014	7	25	206	474	pond	5	6350	M	aeshna grandis/M	A	1	1	NA	NA	NA	NA	1	NA
8275	chalcolestes viridis	2014	7	25	206	458.5	NA	50	6450	M	chalcolestes viridis/M	Z	1	NA	NA	1	NA	NA	NA	NA
8276	chalcolestes viridis	2014	7	25	206	474	pond	50	6350	M	chalcolestes viridis/M	Z	1	NA	NA	1	NA	NA	NA	NA
8277	ischnura elegans	2014	7	26	207	341	pond	50	6351	M	ischnura elegans/M	Z	NA	NA	NA	NA	1	1	NA	NA
8278	sympetrum vulgatum	2014	7	25	206	500.5	pond	5	6451	F	sympetrum vulgatum/F	A	1	1	NA	NA	NA	NA	NA	NA
8279	erythromma viridulum	2014	7	25	206	458.5	NA	50	6450	F	erythromma viridulum/F	Z	NA	NA	NA	1	1	NA	NA	NA
8280	libellula depressa	2014	7	26	207	522	NA	50	6249	M	libellula depressa/M	A	NA	NA	NA	NA	1	1	NA	NA
8281	coenagrion puella	2014	7	26	207	341	pond	50	6351	M	coenagrion puella/M	Z	NA	NA	NA	NA	1	1	NA	NA
8282	ischnura elegans	2014	7	25	206	458.5	NA	50	6450	M	ischnura elegans/M	Z	NA	NA	NA	1	1	1	NA	NA
8283	ischnura elegans	2014	8	5	217	166	oxbow	5	7166	M	ischnura elegans/M	Z	NA	NA	NA	1	1	1	NA	NA
8284	aeshna cyanea	2014	8	3	215	234.6	NA	1	5151	F	aeshna cyanea/F	A	NA	NA	NA	1	NA	1	NA	NA
8285	crocothemis erythraea	2014	8	7	219	217.5	reservoir	4	6868	M	crocothemis erythraea/M	A	1	1	NA	NA	NA	NA	NA	NA
8286	aeshna cyanea	2014	8	5	217	174.8	NA	1	7267	M	aeshna cyanea/M	A	NA	NA	NA	1	1	1	NA	NA
8287	platycnemis pennipes	2014	8	7	219	217.5	reservoir	10	6868	M	platycnemis pennipes/M	Z	NA	NA	NA	1	1	NA	NA	NA
8288	aeshna grandis	2014	8	3	215	208.2	pond	2	5151	F	aeshna grandis/F	A	1	1	NA	NA	NA	NA	NA	NA
8289	erythromma viridulum	2014	8	7	219	217.5	reservoir	20	6868	M	erythromma viridulum/M	Z	NA	NA	NA	NA	1	NA	NA	NA
8290	cordulegaster boltonii	2014	8	3	215	377.2	NA	10	5152	M	cordulegaster boltonii/M	A	1	NA	NA	NA	NA	1	NA	NA
8291	ischnura elegans	2014	8	5	217	174.8	NA	50	7267	F	ischnura elegans/F	Z	1	1	NA	NA	NA	NA	NA	NA
8292	orthetrum brunneum	2014	8	5	217	196.9	pond	15	7266	F	orthetrum brunneum/F	A	NA	1	NA	NA	NA	NA	1	NA
8293	ischnura elegans	2014	8	7	219	187.2	NA	5	6966	M	ischnura elegans/M	Z	NA	NA	NA	NA	1	1	NA	NA
8294	anax imperator	2014	8	7	219	217.5	reservoir	3	6868	M	anax imperator/M	A	NA	NA	NA	NA	1	1	NA	NA
8295	lestes dryas	2014	7	25	206	389.2	pond	5	6351	M	lestes dryas/M	Z	NA	NA	NA	1	1	NA	NA	1
8296	sympetrum vulgatum	2014	7	25	206	458.5	NA	5	6450	M	sympetrum vulgatum/M	A	NA	1	1	NA	NA	NA	NA	NA
8297	chalcolestes viridis	2014	7	25	206	389.2	pond	5	6351	M	chalcolestes viridis/M	Z	NA	NA	NA	1	NA	NA	NA	NA
8298	onychogomphus forcipatus	2014	7	26	207	349.1	NA	5	6149	M	onychogomphus forcipatus/M	A	NA	NA	NA	1	1	1	NA	NA
8299	lestes sponsa	2014	7	26	207	341	pond	50	6351	F	lestes sponsa/F	Z	NA	1	NA	1	NA	1	NA	NA
8300	ischnura elegans	2014	7	25	206	467.9	NA	50	6350	M	ischnura elegans/M	Z	NA	NA	NA	NA	NA	1	NA	NA
8301	cordulegaster boltonii	2014	8	3	215	311.3	NA	2	5152	M	cordulegaster boltonii/M	A	1	NA	NA	1	NA	NA	NA	NA
8302	orthetrum cancellatum	2014	8	5	217	196.9	pond	5	7266	M	orthetrum cancellatum/M	A	NA	NA	NA	NA	1	1	NA	NA
8303	orthetrum cancellatum	2014	8	7	219	187.2	NA	4	6966	M	orthetrum cancellatum/M	A	NA	NA	NA	NA	1	1	NA	NA
8304	calopteryx splendens	2014	8	3	215	166.3	NA	1	5151	F	calopteryx splendens/F	Z	NA	1	NA	1	NA	NA	1	NA
8305	anax imperator	2014	8	5	217	196.9	pond	3	7266	F	anax imperator/F	A	NA	NA	NA	NA	1	NA	NA	NA
8306	calopteryx virgo	2014	8	3	215	311.3	NA	1	5152	M	calopteryx virgo/M	Z	NA	NA	NA	1	NA	1	NA	NA
8307	cordulegaster bidentata	2014	8	3	215	234.6	NA	15	5151	M	cordulegaster bidentata/M	A	1	NA	NA	NA	NA	NA	NA	NA
8308	ischnura elegans	2014	8	5	217	196.9	pond	50	7266	F	ischnura elegans/F	Z	NA	NA	NA	1	NA	1	1	NA
8309	sympetrum sanguineum	2014	8	5	217	174.8	NA	5	7267	F	sympetrum sanguineum/F	A	1	1	NA	NA	NA	NA	1	NA
8310	calopteryx splendens	2014	8	5	217	174.8	NA	5	7267	M	calopteryx splendens/M	Z	NA	NA	NA	1	NA	NA	NA	NA
8311	coenagrion puella	2014	8	3	215	208.2	pond	50	5151	M	coenagrion puella/M	Z	NA	NA	NA	NA	1	1	NA	NA
8312	aeshna cyanea	2014	8	5	217	170.1	NA	1	7267	F	aeshna cyanea/F	A	1	NA	NA	1	NA	1	NA	NA
8313	sympetrum vulgatum	2014	8	7	219	217.5	reservoir	1	6868	M	sympetrum vulgatum/M	A	NA	NA	1	NA	NA	NA	NA	NA
8314	enallagma cyathigerum	2014	8	7	219	187.2	NA	2	6966	M	enallagma cyathigerum/M	Z	NA	NA	NA	NA	1	1	NA	NA
8315	cordulegaster boltonii	2014	8	3	215	320.6	NA	10	5152	F	cordulegaster boltonii/F	A	NA	NA	NA	1	NA	1	NA	NA
8316	sympetrum sanguineum	2014	8	5	217	170.1	NA	2	7267	F	sympetrum sanguineum/F	A	1	1	NA	NA	NA	NA	NA	NA
8317	enallagma cyathigerum	2014	8	5	217	196.9	pond	8	7266	F	enallagma cyathigerum/F	Z	1	NA	NA	NA	NA	1	NA	NA
8318	anax parthenope	2014	8	5	217	196.9	pond	4	7266	M	anax parthenope/M	A	NA	1	NA	NA	1	NA	1	NA
8319	aeshna mixta	2014	8	5	217	174.8	NA	1	7267	F	aeshna mixta/F	A	1	1	NA	NA	NA	NA	NA	NA
8320	calopteryx splendens	2014	8	5	217	170.1	NA	50	7267	M	calopteryx splendens/M	Z	NA	NA	NA	NA	1	1	NA	NA
8321	platycnemis pennipes	2014	8	5	217	170.1	NA	3	7267	M	platycnemis pennipes/M	Z	NA	NA	NA	NA	1	NA	NA	1
8322	anax imperator	2014	8	7	219	187.2	NA	2	6966	M	anax imperator/M	A	NA	NA	NA	NA	1	NA	NA	NA
8323	orthetrum albistylum	2014	8	7	219	217.5	reservoir	8	6868	F	orthetrum albistylum/F	A	NA	NA	NA	NA	NA	1	NA	1
8324	cordulegaster boltonii	2014	8	3	215	226.5	NA	1	5151	F	cordulegaster boltonii/F	A	1	NA	NA	NA	NA	1	NA	NA
8325	aeshna mixta	2014	8	3	215	208.2	pond	2	5151	M	aeshna mixta/M	A	1	NA	NA	1	NA	1	NA	NA
8326	aeshna cyanea	2014	8	3	215	200.7	NA	1	5151	F	aeshna cyanea/F	A	NA	NA	NA	1	NA	1	NA	NA
8327	cordulegaster boltonii	2014	8	3	215	200.7	NA	1	5151	F	cordulegaster boltonii/F	A	NA	NA	NA	1	NA	1	NA	NA
8328	aeshna grandis	2014	8	3	215	200.7	NA	1	5151	M	aeshna grandis/M	A	NA	1	NA	NA	NA	NA	1	NA
8329	aeshna mixta	2014	8	3	215	200.7	NA	5	5151	F	aeshna mixta/F	A	NA	NA	NA	NA	NA	1	NA	NA
8330	lestes sponsa	2014	8	3	215	208.2	pond	50	5151	M	lestes sponsa/M	Z	NA	NA	NA	1	1	NA	NA	NA
8331	aeshna cyanea	2014	8	3	215	208.2	pond	5	5151	M	aeshna cyanea/M	A	1	NA	NA	1	1	NA	NA	NA
8332	aeshna cyanea	2014	8	3	215	208.2	pond	1	5151	F	aeshna cyanea/F	A	1	NA	NA	1	1	NA	NA	NA
8333	libellula depressa	2014	8	5	217	174.8	NA	1	7267	M	libellula depressa/M	A	NA	NA	NA	NA	1	1	NA	NA
8334	ischnura elegans	2014	8	7	219	217.5	reservoir	15	6868	F	ischnura elegans/F	Z	NA	1	NA	NA	NA	1	NA	NA
8335	calopteryx virgo	2014	8	3	215	316.4	NA	1	5152	M	calopteryx virgo/M	Z	NA	NA	NA	1	1	NA	NA	NA
8336	cordulegaster boltonii	2014	8	3	215	320.6	NA	50	5152	F	cordulegaster boltonii/F	A	1	NA	NA	NA	NA	1	NA	NA
8337	calopteryx splendens	2014	8	5	217	166	oxbow	1	7166	F	calopteryx splendens/F	Z	NA	1	NA	1	NA	NA	1	NA
8338	sympetrum vulgatum	2014	8	7	219	187.2	NA	1	6966	F	sympetrum vulgatum/F	A	NA	1	NA	NA	NA	NA	1	NA
8339	calopteryx virgo	2014	6	7	158	242.4	NA	5	5747	M	calopteryx virgo/M	Z	NA	NA	NA	NA	1	NA	NA	NA
8340	orthetrum cancellatum	2014	8	5	217	166	oxbow	2	7166	M	orthetrum cancellatum/M	A	NA	NA	NA	NA	1	1	NA	NA
8341	cordulegaster boltonii	2014	8	3	215	377.2	NA	50	5152	F	cordulegaster boltonii/F	A	1	NA	NA	NA	NA	1	NA	NA
8346	cordulegaster boltonii	2014	8	3	215	316.4	NA	3	5152	F	cordulegaster boltonii/F	A	1	NA	NA	NA	NA	1	NA	NA
8347	enallagma cyathigerum	2014	8	3	215	208.2	pond	50	5151	M	enallagma cyathigerum/M	Z	NA	NA	NA	NA	1	1	NA	NA
8348	orthetrum cancellatum	2014	8	7	219	217.5	reservoir	10	6868	F	orthetrum cancellatum/F	A	1	NA	NA	NA	NA	1	NA	NA
8349	ischnura pumilio	2014	8	5	217	196.9	pond	10	7266	M	ischnura pumilio/M	Z	NA	NA	NA	1	1	NA	NA	NA
8350	ischnura elegans	2014	8	5	217	170.1	NA	5	7267	F	ischnura elegans/F	Z	NA	NA	NA	NA	NA	1	1	NA
8351	platycnemis pennipes	2014	8	5	217	174.8	NA	10	7267	F	platycnemis pennipes/F	Z	1	NA	NA	NA	NA	1	NA	NA
8352	crocothemis erythraea	2014	8	7	219	187.2	NA	2	6966	F	crocothemis erythraea/F	A	NA	1	1	NA	NA	NA	NA	NA
8353	platycnemis pennipes	2014	8	3	215	166.3	NA	5	5151	M	platycnemis pennipes/M	Z	NA	NA	NA	NA	1	1	NA	NA
8354	cordulegaster boltonii	2014	8	3	215	311.3	NA	3	5152	M	cordulegaster boltonii/M	A	1	NA	NA	1	NA	NA	NA	NA
8355	platycnemis pennipes	2014	8	5	217	166	oxbow	10	7166	M	platycnemis pennipes/M	Z	NA	NA	NA	1	NA	1	NA	NA
8356	sympetrum fonscolombii	2014	8	5	217	196.9	pond	10	7266	M	sympetrum fonscolombii/M	A	NA	NA	1	NA	NA	NA	1	NA
8471	aeshna cyanea	2013	7	17	198	468.2	NA	1	6466	F	aeshna cyanea/F	A	NA	NA	NA	NA	1	1	NA	NA
8472	cordulegaster boltonii	2014	7	15	196	566.8	NA	2	6361	M	cordulegaster boltonii/M	A	1	NA	NA	NA	NA	1	NA	NA
8479	stylurus flavipes	2013	7	10	191	156	oxbow	1	5552	F	stylurus flavipes/F	A	NA	NA	NA	NA	1	1	NA	NA
8480	stylurus flavipes	2013	7	16	197	188	NA	1	5856	M	stylurus flavipes/M	A	1	NA	NA	NA	NA	1	NA	NA
8579	somatochlora metallica	2014	7	26	207	326.2	NA	1	6247	F	somatochlora metallica/F	A	NA	NA	NA	1	NA	NA	NA	NA
8580	orthetrum cancellatum	2014	7	26	207	326.2	NA	4	6247	M	orthetrum cancellatum/M	A	NA	NA	NA	NA	1	NA	NA	NA
8581	chalcolestes viridis	2014	7	27	208	575.2	NA	1	6042	M	chalcolestes viridis/M	Z	NA	NA	NA	1	NA	NA	NA	NA
8582	coenagrion puella	2014	7	27	208	429.3	pond	1	6243	M	coenagrion puella/M	Z	NA	NA	NA	NA	1	1	NA	NA
8583	calopteryx virgo	2014	7	25	206	333.2	NA	3	6351	F	calopteryx virgo/F	Z	1	NA	NA	1	NA	NA	NA	NA
8584	aeshna grandis	2014	7	27	208	429.3	pond	1	6243	M	aeshna grandis/M	A	1	1	NA	NA	NA	NA	NA	NA
8585	platycnemis pennipes	2014	7	26	207	326.2	NA	10	6247	F	platycnemis pennipes/F	Z	NA	NA	NA	NA	1	NA	NA	1
8586	ischnura elegans	2014	7	27	208	429.3	pond	2	6243	F	ischnura elegans/F	Z	1	NA	NA	NA	NA	1	NA	NA
8594	orthetrum cancellatum	2014	7	27	208	429.3	pond	3	6243	F	orthetrum cancellatum/F	A	1	NA	NA	NA	NA	NA	NA	NA
8610	calopteryx virgo	2015	8	5	217	466.6	pond	1	6544	M	calopteryx virgo/M	Z	NA	NA	NA	1	1	1	NA	NA
8611	sympetrum vulgatum	2015	8	7	219	649	pond	10	5943	M	sympetrum vulgatum/M	A	NA	NA	1	NA	NA	NA	NA	NA
8612	aeshna grandis	2015	8	7	219	623.3	pond	1	5943	F	aeshna grandis/F	A	1	1	NA	NA	NA	NA	1	NA
8613	calopteryx virgo	2015	8	3	215	396.9	NA	10	6347	F	calopteryx virgo/F	Z	NA	NA	NA	1	NA	NA	1	NA
8614	libellula depressa	2015	8	3	215	371.4	NA	1	6347	M	libellula depressa/M	A	NA	NA	NA	NA	1	1	NA	NA
8615	ischnura elegans	2015	8	3	215	338.5	NA	5	6346	F	ischnura elegans/F	Z	1	1	NA	NA	NA	NA	NA	NA
8616	aeshna cyanea	2015	8	5	217	466.6	pond	3	6544	F	aeshna cyanea/F	A	NA	NA	NA	NA	1	1	NA	NA
8622	cordulegaster bidentata	2013	7	9	190	374.3	NA	4	6665	M	cordulegaster bidentata/M	A	NA	NA	NA	1	NA	1	NA	NA
8623	aeshna cyanea	2013	7	9	190	374.3	NA	1	6665	M	aeshna cyanea/M	A	NA	NA	NA	NA	1	1	NA	NA
8624	calopteryx virgo	2013	7	9	190	374.3	NA	1	6665	F	calopteryx virgo/F	Z	NA	NA	NA	NA	NA	NA	1	NA
8798	coenagrion hastulatum	2014	6	19	170	543.5	NA	5	6858	M	coenagrion hastulatum/M	Z	NA	NA	NA	NA	1	1	NA	NA
8799	ischnura elegans	2014	7	23	204	170	NA	1	7164	M	ischnura elegans/M	Z	NA	NA	NA	NA	NA	1	NA	NA
8800	coenagrion puella	2014	7	25	206	301.7	NA	2	6868	F	coenagrion puella/F	Z	NA	NA	NA	1	NA	NA	NA	NA
8801	cordulegaster bidentata	2013	7	17	198	468.2	NA	4	6466	M	cordulegaster bidentata/M	A	1	NA	NA	NA	NA	1	NA	NA
8805	libellula quadrimaculata	2014	6	19	170	543.5	NA	50	6858	F	libellula quadrimaculata/F	A	NA	1	NA	NA	NA	1	NA	NA
8806	lestes sponsa	2014	6	19	170	543.5	NA	50	6858	F	lestes sponsa/F	Z	NA	1	NA	NA	NA	1	1	NA
8807	cordulia aenea	2014	6	19	170	543.5	NA	5	6858	F	cordulia aenea/F	A	NA	1	NA	1	NA	1	NA	NA
8808	sympecma fusca	2014	6	16	167	534.3	pond	1	6859	F	sympecma fusca/F	Z	NA	NA	NA	NA	NA	NA	1	NA
8809	platycnemis pennipes	2014	6	16	167	534.3	pond	5	6859	M	platycnemis pennipes/M	Z	NA	NA	NA	NA	1	1	NA	1
8810	cordulia aenea	2014	6	16	167	534.3	pond	50	6859	M	cordulia aenea/M	A	NA	1	NA	1	NA	NA	1	NA
8836	enallagma cyathigerum	2015	8	9	221	569.8	pond	200	6241	F	enallagma cyathigerum/F	Z	NA	NA	NA	NA	1	1	NA	NA
8837	lestes sponsa	2015	8	9	221	569.8	pond	300	6241	M	lestes sponsa/M	Z	NA	NA	NA	1	NA	1	NA	NA
8838	somatochlora metallica	2015	8	9	221	569.8	pond	10	6241	M	somatochlora metallica/M	A	1	NA	NA	1	NA	NA	NA	NA
8839	lestes sponsa	2015	9	1	244	569.8	pond	50	6241	F	lestes sponsa/F	Z	1	NA	NA	1	NA	NA	NA	NA
8840	cordulegaster bidentata	2013	7	9	190	514.5	NA	2	6666	F	cordulegaster bidentata/F	A	1	NA	NA	NA	NA	1	NA	NA
8841	anax imperator	2013	7	16	197	457.5	NA	2	6564	F	anax imperator/F	A	NA	NA	NA	1	NA	NA	NA	NA
8842	platycnemis pennipes	2013	7	16	197	457.5	NA	10	6564	M	platycnemis pennipes/M	Z	NA	NA	NA	NA	1	1	NA	NA
8843	enallagma cyathigerum	2013	7	16	197	457.5	NA	5	6564	M	enallagma cyathigerum/M	Z	NA	NA	NA	NA	1	1	NA	NA
8844	gomphus vulgatissimus	2014	5	15	135	545.9	NA	1	6261	M	gomphus vulgatissimus/M	A	1	NA	NA	NA	NA	1	NA	NA
8845	erythromma viridulum	2014	7	25	206	211.7	NA	50	6968	M	erythromma viridulum/M	Z	NA	NA	NA	NA	NA	1	NA	NA
8846	anax imperator	2014	7	26	207	316.1	pond	1	6868	M	anax imperator/M	A	NA	NA	NA	1	NA	1	NA	NA
8847	sympecma fusca	2014	7	25	206	211.7	NA	5	6968	F	sympecma fusca/F	Z	NA	NA	NA	NA	NA	NA	1	1
8848	enallagma cyathigerum	2013	7	17	198	348	reservoir	20	6466	F	enallagma cyathigerum/F	Z	1	NA	NA	NA	NA	1	NA	NA
8849	orthetrum cancellatum	2014	7	23	204	170	NA	1	7164	M	orthetrum cancellatum/M	A	NA	NA	NA	NA	NA	1	NA	NA
8850	coenagrion puella	2013	7	16	197	432.2	NA	1	6464	F	coenagrion puella/F	Z	NA	NA	NA	1	NA	1	NA	NA
8851	platycnemis pennipes	2013	7	16	197	432.2	NA	1	6464	F	platycnemis pennipes/F	Z	NA	1	NA	NA	NA	NA	NA	1
8852	anax imperator	2013	7	16	197	432.2	NA	1	6464	F	anax imperator/F	A	NA	NA	NA	1	1	NA	NA	NA
8853	orthetrum cancellatum	2013	7	17	198	348	reservoir	20	6466	M	orthetrum cancellatum/M	A	NA	NA	NA	NA	NA	1	NA	NA
8854	sympetrum fonscolombii	2013	7	17	198	348	reservoir	5	6466	M	sympetrum fonscolombii/M	A	1	1	NA	NA	1	NA	NA	NA
8855	crocothemis erythraea	2013	7	17	198	348	reservoir	10	6466	F	crocothemis erythraea/F	A	NA	NA	1	NA	NA	NA	1	NA
8856	orthetrum albistylum	2013	7	17	198	348	reservoir	5	6466	M	orthetrum albistylum/M	A	NA	NA	NA	NA	1	1	NA	NA
8857	ischnura elegans	2013	7	17	198	348	reservoir	3	6466	F	ischnura elegans/F	Z	1	1	NA	NA	NA	NA	1	NA
8858	sympetrum sanguineum	2013	7	17	198	348	reservoir	5	6466	F	sympetrum sanguineum/F	A	1	1	NA	NA	NA	NA	1	NA
8859	libellula depressa	2014	7	23	204	170	NA	1	7164	M	libellula depressa/M	A	NA	NA	NA	NA	NA	1	NA	NA
8860	orthetrum brunneum	2014	7	23	204	170	NA	1	7164	F	orthetrum brunneum/F	A	NA	1	NA	NA	NA	NA	1	NA
8861	sympetrum fonscolombii	2014	7	23	204	170	NA	1	7164	F	sympetrum fonscolombii/F	A	1	NA	NA	NA	1	NA	NA	NA
8862	platycnemis pennipes	2014	7	23	204	170	NA	1	7164	F	platycnemis pennipes/F	Z	NA	NA	NA	NA	NA	1	NA	1
8863	ischnura elegans	2014	7	25	206	301.7	NA	2	6868	M	ischnura elegans/M	Z	NA	NA	NA	NA	1	1	NA	NA
8864	anax imperator	2014	7	25	206	301.7	NA	1	6868	M	anax imperator/M	A	NA	NA	NA	1	1	1	NA	NA
8865	sympetrum striolatum	2014	7	25	206	211.7	NA	2	6968	M	sympetrum striolatum/M	A	NA	NA	1	NA	NA	NA	NA	NA
8866	anax imperator	2014	7	25	206	211.7	NA	3	6968	M	anax imperator/M	A	NA	NA	NA	1	1	NA	NA	NA
8867	ischnura elegans	2014	7	25	206	211.7	NA	50	6968	M	ischnura elegans/M	Z	NA	NA	NA	NA	1	1	NA	NA
8868	coenagrion puella	2014	7	25	206	211.7	NA	3	6968	F	coenagrion puella/F	Z	NA	NA	NA	NA	1	1	NA	NA
8869	orthetrum cancellatum	2014	7	25	206	211.7	NA	1	6968	F	orthetrum cancellatum/F	A	1	NA	NA	NA	NA	1	NA	NA
8870	sympetrum sanguineum	2014	7	25	206	211.7	NA	3	6968	M	sympetrum sanguineum/M	A	NA	NA	1	NA	NA	NA	NA	NA
8871	cordulegaster boltonii	2014	7	17	198	630.9	NA	2	6361	F	cordulegaster boltonii/F	A	1	NA	NA	NA	NA	1	NA	NA
8878	enallagma cyathigerum	2014	6	16	167	534.3	pond	50	6859	M	enallagma cyathigerum/M	Z	NA	NA	NA	NA	1	1	NA	NA
8879	orthetrum cancellatum	2013	7	16	197	432.2	NA	1	6464	M	orthetrum cancellatum/M	A	NA	NA	NA	NA	1	1	NA	NA
8880	coenagrion scitulum	2014	7	25	206	301.7	NA	7	6868	M	coenagrion scitulum/M	Z	NA	NA	NA	NA	1	1	NA	NA
8881	anax imperator	2014	7	23	204	170	NA	1	7164	M	anax imperator/M	A	NA	NA	NA	NA	1	1	NA	NA
8882	libellula quadrimaculata	2014	6	16	167	534.3	pond	50	6859	M	libellula quadrimaculata/M	A	NA	1	NA	NA	NA	NA	NA	NA
8883	libellula quadrimaculata	2014	7	23	204	170	NA	1	7164	M	libellula quadrimaculata/M	A	NA	1	NA	NA	NA	NA	1	NA
8884	erythromma viridulum	2014	7	23	204	170	NA	1	7164	M	erythromma viridulum/M	Z	NA	NA	1	NA	1	NA	NA	NA
8885	coenagrion puella	2013	7	16	197	457.5	NA	3	6564	M	coenagrion puella/M	Z	NA	NA	NA	NA	1	1	NA	NA
8886	coenagrion puella	2014	6	16	167	534.3	pond	500	6859	F	coenagrion puella/F	Z	NA	NA	NA	1	1	NA	NA	NA
8887	ischnura elegans	2014	6	16	167	534.3	pond	5	6859	M	ischnura elegans/M	Z	NA	NA	NA	1	1	NA	NA	NA
8888	enallagma cyathigerum	2014	7	26	207	316.1	pond	2	6868	F	enallagma cyathigerum/F	Z	NA	NA	NA	NA	1	1	NA	NA
8897	sympetrum striolatum	2014	7	25	206	301.7	NA	3	6868	M	sympetrum striolatum/M	A	1	1	1	NA	NA	NA	NA	NA
8913	cordulegaster boltonii	2014	7	21	202	639.6	NA	1	6362	F	cordulegaster boltonii/F	A	1	NA	NA	NA	NA	NA	NA	NA
8914	cordulegaster boltonii	2014	7	18	199	594.1	NA	3	6261	M	cordulegaster boltonii/M	A	1	NA	NA	NA	NA	1	NA	NA
8915	coenagrion puella	2014	6	19	170	543.5	NA	50	6858	M	coenagrion puella/M	Z	NA	NA	NA	NA	1	1	NA	NA
8916	sympetrum vulgatum	2014	7	23	204	170	NA	1	7164	F	sympetrum vulgatum/F	A	1	1	NA	NA	NA	NA	NA	NA
8917	crocothemis erythraea	2014	7	25	206	301.7	NA	4	6868	M	crocothemis erythraea/M	A	1	NA	1	NA	NA	NA	NA	NA
8918	calopteryx splendens	2014	7	25	206	211.7	NA	2	6968	F	calopteryx splendens/F	Z	NA	NA	NA	1	NA	NA	NA	NA
8919	cordulia aenea	2013	7	17	198	348	reservoir	2	6466	M	cordulia aenea/M	A	NA	NA	NA	1	NA	NA	1	NA
8920	libellula depressa	2014	6	16	167	534.3	pond	5	6859	M	libellula depressa/M	A	NA	NA	NA	NA	1	NA	NA	NA
8921	orthetrum albistylum	2014	7	25	206	211.7	NA	4	6968	M	orthetrum albistylum/M	A	NA	NA	NA	NA	NA	1	NA	NA
8922	cordulegaster bidentata	2013	7	9	190	513.5	NA	1	6666	F	cordulegaster bidentata/F	A	NA	NA	NA	1	NA	1	NA	NA
8928	calopteryx virgo	2013	7	9	190	514.5	NA	3	6666	M	calopteryx virgo/M	Z	NA	NA	NA	NA	1	1	NA	NA
8929	platycnemis pennipes	2013	7	17	198	348	reservoir	2	6466	F	platycnemis pennipes/F	Z	1	NA	NA	NA	NA	1	NA	NA
8930	crocothemis erythraea	2014	7	23	204	170	NA	1	7164	F	crocothemis erythraea/F	A	1	NA	1	NA	NA	NA	1	NA
8937	aeshna mixta	2014	7	23	204	170	NA	1	7164	M	aeshna mixta/M	A	NA	NA	NA	NA	NA	1	1	NA
8938	calopteryx splendens	2013	7	16	197	432.2	NA	1	6464	M	calopteryx splendens/M	Z	NA	NA	NA	1	NA	1	NA	NA
8939	anax imperator	2013	7	17	198	348	reservoir	10	6466	M	anax imperator/M	A	NA	NA	NA	1	NA	1	NA	NA
8940	cordulegaster bidentata	2013	7	16	197	467	NA	2	6565	M	cordulegaster bidentata/M	A	NA	NA	NA	1	NA	1	NA	NA
8941	aeshna grandis	2013	7	16	197	432.2	NA	1	6464	M	aeshna grandis/M	A	1	NA	NA	NA	NA	NA	1	NA
8942	aeshna grandis	2013	7	17	198	348	reservoir	1	6466	F	aeshna grandis/F	A	1	1	NA	NA	NA	NA	1	NA
8943	enallagma cyathigerum	2014	7	25	206	301.7	NA	10	6868	F	enallagma cyathigerum/F	Z	NA	NA	NA	NA	1	1	NA	NA
8944	orthetrum brunneum	2014	7	25	206	211.7	NA	4	6968	F	orthetrum brunneum/F	A	NA	NA	NA	NA	NA	NA	1	NA
8945	erythromma najas	2014	6	16	167	534.3	pond	50	6859	M	erythromma najas/M	Z	NA	NA	1	NA	NA	1	NA	NA
8946	enallagma cyathigerum	2014	7	23	204	170	NA	1	7164	F	enallagma cyathigerum/F	Z	NA	NA	NA	NA	1	1	NA	NA
8947	platycnemis pennipes	2014	7	26	207	316.1	pond	8	6868	F	platycnemis pennipes/F	Z	1	NA	NA	NA	NA	NA	NA	1
8948	orthetrum cancellatum	2013	7	16	197	457.5	NA	5	6564	F	orthetrum cancellatum/F	A	1	NA	NA	NA	NA	1	NA	NA
8949	sympetrum sanguineum	2013	7	16	197	432.2	NA	1	6464	F	sympetrum sanguineum/F	A	1	NA	NA	NA	NA	NA	NA	NA
8950	leucorrhinia pectoralis	2014	6	16	167	534.3	pond	5	6859	F	leucorrhinia pectoralis/F	A	1	1	NA	NA	NA	1	NA	NA
8951	libellula depressa	2014	7	26	207	316.1	pond	1	6868	F	libellula depressa/F	A	NA	1	NA	NA	NA	1	NA	NA
8952	anax imperator	2014	6	16	167	534.3	pond	5	6859	F	anax imperator/F	A	NA	NA	NA	NA	1	NA	NA	NA
[truncated: 20,555 more rows]
